# Supplementary material for: RNA-seq dataset of subcutaneous adipose tissue: Transcriptional differences between obesity and healthy women
Source: Data Brief. 2021 Nov 27;39:107647. doi: 10.1016/j.dib.2021.107647 (PMC8640228; doi:10.1016/j.dib.2021.107647)
Supplement: Supplementary file 1 [file mmc1.zip]

Archive with 10 entries (9 files):
- Messa_et_al_Supplementary_tables/
- __MACOSX/._Messa_et_al_Supplementary_tables
- Messa_et_al_Supplementary_tables/SupplementaryTable3_gProfiler.csv
- __MACOSX/Messa_et_al_Supplementary_tables/._SupplementaryTable3_gProfiler.csv
- Messa_et_al_Supplementary_tables/SupplementaryTable2_Enrichr.csv
- __MACOSX/Messa_et_al_Supplementary_tables/._SupplementaryTable2_Enrichr.csv
- Messa_et_al_Supplementary_tables/SupplementaryTable1_ObesityassociatedDERNAs.xlsx
- __MACOSX/Messa_et_al_Supplementary_tables/._SupplementaryTable1_ObesityassociatedDERNAs.xlsx
- Messa_et_al_Supplementary_tables/SupplementaryTable4_GSEA.csv
- __MACOSX/Messa_et_al_Supplementary_tables/._SupplementaryTable4_GSEA.csv
