# Supplementary material for: RNA-seq dataset of subcutaneous adipose tissue: Transcriptional differences between obesity and healthy women
Source: Data Brief. 2021 Nov 27;39:107647. doi: 10.1016/j.dib.2021.107647 (PMC8640228; doi:10.1016/j.dib.2021.107647)
Supplement: Supplementary file 1 [file mmc1.zip › Messa_et_al_Supplementary_tables/SupplementaryTable3_gProfiler.csv]

source	term_name	term_id	adjusted_p_value	term_size	intersection_size
GO:MF	molecular_function	GO:0003674	1.5859517815817464e-47	18693	146
GO:MF	binding	GO:0005488	1.6946748888254783e-46	17052	140
GO:MF	protein binding	GO:0005515	1.1612867596931861e-34	14752	120
GO:MF	ion binding	GO:0043167	5.9118905421976164e-15	6055	57
GO:MF	catalytic activity	GO:0003824	2.746605115538996e-14	5879	55
GO:MF	anion binding	GO:0043168	3.729986452552978e-12	2424	33
GO:MF	carbohydrate derivative binding	GO:0097367	3.896700159435105e-12	2286	32
GO:MF	protein-containing complex binding	GO:0044877	1.1542641953948469e-10	1282	21
GO:MF	small molecule binding	GO:0036094	1.0341447103115063e-9	2507	30
GO:MF	signaling receptor binding	GO:0005102	5.441522275727108e-9	1681	22
GO:MF	hydrolase activity	GO:0016787	1.3333236255223064e-8	2588	28
GO:MF	lyase activity	GO:0016829	1.4963347203601122e-8	203	10
GO:MF	nucleoside phosphate binding	GO:1901265	8.76951077099584e-8	2173	25
GO:MF	nucleotide binding	GO:0000166	8.76951077099584e-8	2172	25
GO:MF	identical protein binding	GO:0042802	1.650380409587662e-7	2080	24
GO:MF	carbon-carbon lyase activity	GO:0016830	1.650380409587662e-7	50	6
GO:MF	purine ribonucleotide binding	GO:0032555	1.650380409587662e-7	1921	23
GO:MF	ribonucleotide binding	GO:0032553	1.7062158576229956e-7	1938	23
GO:MF	purine nucleotide binding	GO:0017076	1.7062158576229956e-7	1935	23
GO:MF	integrin binding	GO:0005178	2.2070018790165284e-7	148	7
GO:MF	cation binding	GO:0043169	2.962734226385049e-7	4344	35
GO:MF	purine ribonucleoside triphosphate binding	GO:0035639	3.1418510150517643e-7	1850	22
GO:MF	molecular function regulator	GO:0098772	5.367458925171972e-7	2334	24
GO:MF	metal ion binding	GO:0046872	0.0000018157819880312914	4255	33
GO:MF	signaling receptor activity	GO:0038023	0.0000019594195379747137	1477	15
GO:MF	molecular transducer activity	GO:0060089	0.0000019594195379747137	1477	15
GO:MF	cell adhesion molecule binding	GO:0050839	0.000003669735112529653	548	11
GO:MF	ATP binding	GO:0005524	0.0000052363305032233935	1504	18
GO:MF	enzyme binding	GO:0019899	0.000005925968995171654	1866	20
GO:MF	metalloendopeptidase activity	GO:0004222	0.000005925968995171654	109	3
GO:MF	adenyl ribonucleotide binding	GO:0032559	0.000008628811488865492	1568	18
GO:MF	actin binding	GO:0003779	0.000009061311443450473	445	9
GO:MF	adenyl nucleotide binding	GO:0030554	0.000009061311443450473	1580	18
GO:MF	protein kinase binding	GO:0019901	0.000009061311443450473	679	12
GO:MF	phosphoric ester hydrolase activity	GO:0042578	0.000011777938740739538	383	9
GO:MF	hydrolase activity, acting on ester bonds	GO:0016788	0.000018928631601469854	775	12
GO:MF	cytoskeletal protein binding	GO:0008092	0.0000247180514217792	995	12
GO:MF	metallopeptidase activity	GO:0008237	0.000024949217228696275	190	3
GO:MF	kinase binding	GO:0019900	0.000026477373519612153	763	12
GO:MF	carboxy-lyase activity	GO:0016831	0.00003099435955453149	34	4
GO:MF	catalytic activity, acting on a protein	GO:0140096	0.00004434163240604261	2343	19
GO:MF	carboxylic acid binding	GO:0031406	0.00006941885942807546	196	6
GO:MF	receptor regulator activity	GO:0030545	0.00006980851579627146	542	9
GO:MF	phosphoenolpyruvate carboxykinase activity	GO:0004611	0.00009023419936413286	2	2
GO:MF	phosphoenolpyruvate carboxykinase (GTP) activity	GO:0004613	0.00009023419936413286	2	2
GO:MF	extracellular matrix binding	GO:0050840	0.00009093544519641128	55	4
GO:MF	serine-type endopeptidase activity	GO:0004252	0.00009093544519641128	170	4
GO:MF	cytokine activity	GO:0005125	0.00011156285723987688	234	6
GO:MF	phosphatase activity	GO:0016791	0.00011958394484361566	288	7
GO:MF	serine-type peptidase activity	GO:0008236	0.00012474774180605254	188	4
GO:MF	Wnt-protein binding	GO:0017147	0.00012925109039971531	30	3
GO:MF	serine hydrolase activity	GO:0017171	0.00013047980915026477	193	4
GO:MF	ferric iron binding	GO:0008199	0.00013047980915026477	11	2
GO:MF	kinase activity	GO:0016301	0.00018746530051329035	803	11
GO:MF	endopeptidase activity	GO:0004175	0.00020008191159061794	453	5
GO:MF	receptor ligand activity	GO:0048018	0.00021463443553432408	494	8
GO:MF	transmembrane signaling receptor activity	GO:0004888	0.00021463443553432408	1262	11
GO:MF	signaling receptor activator activity	GO:0030546	0.00022779631999825793	500	8
GO:MF	cytokine receptor binding	GO:0005126	0.00046433000032971905	277	6
GO:MF	transition metal ion binding	GO:0046914	0.0004889346984412388	1110	12
GO:MF	amyloid-beta binding	GO:0001540	0.000515070438364734	76	3
GO:MF	enzyme regulator activity	GO:0030234	0.0005389245345169459	1228	11
GO:MF	peptidase activity	GO:0008233	0.0005867941180087436	648	3
GO:MF	transferase activity, transferring phosphorus-containing groups	GO:0016772	0.0007846335243556523	960	11
GO:MF	neurotransmitter binding	GO:0042165	0.0008824497762013996	20	2
GO:MF	protein tyrosine phosphatase activity	GO:0004725	0.0009631256208600013	103	4
GO:MF	low-density lipoprotein particle binding	GO:0030169	0.001022436268176992	17	2
GO:MF	protein homodimerization activity	GO:0042803	0.0011163998156172434	679	9
GO:MF	zinc ion binding	GO:0008270	0.001122252898369201	832	3
GO:MF	phosphatidylinositol 3-kinase regulatory subunit binding	GO:0036312	0.0012831565742257383	10	2
GO:MF	ion transmembrane transporter activity	GO:0015075	0.001391609859556058	962	8
GO:MF	ligand-gated cation channel activity	GO:0099094	0.0014721906965340997	110	4
GO:MF	calcium-independent phospholipase A2 activity	GO:0047499	0.0014849215236665892	8	2
GO:MF	pyridoxal phosphate binding	GO:0030170	0.001522224508603238	57	3
GO:MF	structural molecule activity	GO:0005198	0.001522224508603238	698	8
GO:MF	transporter activity	GO:0005215	0.001522224508603238	1190	10
GO:MF	vitamin B6 binding	GO:0070279	0.0015821241682684665	58	3
GO:MF	phospholipid binding	GO:0005543	0.0016163180239797236	455	7
GO:MF	vitamin binding	GO:0019842	0.001650771954790218	149	4
GO:MF	lipid binding	GO:0008289	0.001736658433745623	779	9
GO:MF	heterocyclic compound binding	GO:1901363	0.00198227240846832	6302	33
GO:MF	very-low-density lipoprotein particle binding	GO:0034189	0.0022731826222118522	4	1
GO:MF	organic cyclic compound binding	GO:0097159	0.002463910672454272	6387	33
GO:MF	transmembrane transporter activity	GO:0022857	0.0025652224644836315	1081	8
GO:MF	calmodulin binding	GO:0005516	0.0026016863379640202	204	3
GO:MF	apolipoprotein A-I binding	GO:0034186	0.0027092271031429996	5	1
GO:MF	inorganic molecular entity transmembrane transporter activity	GO:0015318	0.002807354508889105	836	7
GO:MF	ligand-gated channel activity	GO:0022834	0.0030759300398326456	142	4
GO:MF	excitatory extracellular ligand-gated ion channel activity	GO:0005231	0.0030759300398326456	32	2
GO:MF	L-threonine ammonia-lyase activity	GO:0004794	0.0030759300398326456	2	1
GO:MF	ligand-gated ion channel activity	GO:0015276	0.0030759300398326456	142	4
GO:MF	chemokine binding	GO:0019956	0.00337624156563725	33	2
GO:MF	lipoprotein particle binding	GO:0071813	0.003525133466355142	37	2
GO:MF	protein-lipid complex binding	GO:0071814	0.003525133466355142	37	2
GO:MF	extracellular matrix structural constituent	GO:0005201	0.0036497033723181097	169	4
GO:MF	sialic acid binding	GO:0033691	0.0038020404036642553	22	2
GO:MF	transmembrane receptor protein tyrosine kinase inhibitor activity	GO:0030293	0.0038436995301839166	1	1
GO:MF	fibronectin binding	GO:0001968	0.00394445675308752	28	2
GO:MF	immunoglobulin binding	GO:0019865	0.004033479260420959	23	2
GO:MF	cytokine binding	GO:0019955	0.004111243538718939	137	3
GO:MF	L-serine ammonia-lyase activity	GO:0003941	0.004111243538718939	3	1
GO:MF	manganese ion binding	GO:0030145	0.004111243538718939	65	3
GO:MF	phosphotransferase activity, alcohol group as acceptor	GO:0016773	0.0044003390910963705	697	8
GO:MF	nickel cation binding	GO:0016151	0.0044003390910963705	1	1
GO:MF	enzyme activator activity	GO:0008047	0.0044003390910963705	535	6
GO:MF	protein dimerization activity	GO:0046983	0.004755682904124661	1068	10
GO:MF	DNA topoisomerase type II (double strand cut, ATP-hydrolyzing) activator activity	GO:0072587	0.0048330962611022096	1	1
GO:MF	DNA topoisomerase type II (double strand cut, ATP-hydrolyzing) regulator activity	GO:0072586	0.0048330962611022096	1	1
GO:MF	C-C motif chemokine 19 receptor activity	GO:0038117	0.005196647749771133	1	1
GO:MF	chemokine (C-C motif) ligand 19 binding	GO:0035757	0.005196647749771133	1	1
GO:MF	C-C motif chemokine 21 receptor activity	GO:0038121	0.005196647749771133	1	1
GO:MF	chemokine (C-C motif) ligand 21 binding	GO:0035758	0.005196647749771133	1	1
GO:MF	transferase activity	GO:0016740	0.005196647749771133	2368	16
GO:MF	troponin T binding	GO:0031014	0.005230883925975651	4	1
GO:MF	phosphoprotein phosphatase activity	GO:0004721	0.005352880733579303	188	4
GO:MF	actin filament binding	GO:0051015	0.005352880733579303	210	4
GO:MF	CCR chemokine receptor binding	GO:0048020	0.005439499206917498	48	2
GO:MF	chemokine activity	GO:0008009	0.005619209617674102	49	2
GO:MF	protein tyrosine kinase binding	GO:1990782	0.0056798691627893555	100	3
GO:MF	ammonia-lyase activity	GO:0016841	0.005822916643977494	5	1
GO:MF	ribonucleoside-diphosphate reductase activity	GO:0061731	0.006589837171785054	3	1
GO:MF	ribonucleoside-diphosphate reductase activity, thioredoxin disulfide as acceptor	GO:0004748	0.006589837171785054	3	1
GO:MF	oxidoreductase activity, acting on CH or CH2 groups, disulfide as acceptor	GO:0016728	0.006589837171785054	3	1
GO:MF	structural constituent of cytoskeleton	GO:0005200	0.0066785995653503676	104	3
GO:MF	apolipoprotein binding	GO:0034185	0.0067073360017350266	18	1
GO:MF	high-density lipoprotein particle binding	GO:0008035	0.006972380151702534	19	1
GO:MF	N-acetylneuraminate lyase activity	GO:0008747	0.006972380151702534	1	1
GO:MF	heparan sulfate binding	GO:1904399	0.006986750597878875	4	1
GO:MF	phosphatidylcholine binding	GO:0031210	0.007087090588349476	31	2
GO:MF	phosphorus-oxygen lyase activity	GO:0016849	0.007087090588349476	22	2
GO:MF	quaternary ammonium group binding	GO:0050997	0.007087090588349476	31	2
GO:MF	organic acid transmembrane transporter activity	GO:0005342	0.007087090588349476	151	3
GO:MF	carboxylic acid transmembrane transporter activity	GO:0046943	0.007087090588349476	150	3
GO:MF	enzyme inhibitor activity	GO:0004857	0.007087090588349476	386	4
GO:MF	phosphatidylinositol 3-kinase binding	GO:0043548	0.0071361280974149635	32	2
GO:MF	extracellular matrix structural constituent conferring tensile strength	GO:0030020	0.007279882741566003	41	2
GO:MF	histidine decarboxylase activity	GO:0004398	0.007279882741566003	1	1
GO:MF	phosphatidylcholine-sterol O-acyltransferase activator activity	GO:0060228	0.0076942186434119045	6	1
GO:MF	cation channel activity	GO:0005261	0.0077851484741038165	343	5
GO:MF	tumor necrosis factor receptor binding	GO:0005164	0.00779918011813472	32	2
GO:MF	kynureninase activity	GO:0030429	0.00779918011813472	1	1
GO:MF	gated channel activity	GO:0022836	0.00779918011813472	344	5
GO:MF	sphingolipid activator protein activity	GO:0030290	0.00779918011813472	1	1
GO:MF	interleukin-18 receptor binding	GO:0045515	0.00779918011813472	1	1
GO:MF	beta-N-acetylgalactosaminidase activity	GO:0032428	0.00779918011813472	1	1
GO:MF	heparin binding	GO:0008201	0.00779918011813472	168	2
GO:MF	3-hydroxykynureninase activity	GO:0061981	0.00779918011813472	1	1
GO:MF	CCR7 chemokine receptor binding	GO:0031732	0.007805532959002674	2	1
GO:MF	protein serine kinase activity (using GTP as donor)	GO:0106264	0.008007277410529949	1	1
GO:MF	acetylcholine binding	GO:0042166	0.008195015849999106	12	1
GO:MF	1-alkyl-2-acetylglycerophosphocholine esterase activity	GO:0003847	0.008387295011408395	8	1
GO:MF	ATPase-coupled bile acid transmembrane transporter activity	GO:0015432	0.008693617115718434	2	1
GO:MF	cyclic pyranopterin monophosphate synthase activity	GO:0061799	0.008693617115718434	1	1
GO:MF	saccharopine dehydrogenase (NAD+, L-lysine-forming) activity	GO:0004754	0.008693617115718434	1	1
GO:MF	GTP 3',8'-cyclase activity	GO:0061798	0.008693617115718434	1	1
GO:MF	ATPase-coupled carboxylic acid transmembrane transporter activity	GO:0033284	0.008693617115718434	2	1
GO:MF	saccharopine dehydrogenase (NADP+, L-lysine-forming) activity	GO:0047130	0.008693617115718434	1	1
GO:MF	chemokine receptor binding	GO:0042379	0.008693617115718434	72	2
GO:MF	SH3 domain binding	GO:0017124	0.008693617115718434	129	3
GO:MF	interleukin-7 receptor activity	GO:0004917	0.008693617115718434	2	1
GO:MF	3',5'-cyclic-GMP phosphodiesterase activity	GO:0047555	0.008693617115718434	14	1
GO:MF	branched-chain-amino-acid transaminase activity	GO:0004084	0.008693617115718434	2	1
GO:MF	ATPase-coupled monocarboxylic acid transmembrane transporter activity	GO:0033285	0.008693617115718434	2	1
GO:MF	extracellular ligand-gated ion channel activity	GO:0005230	0.008693617115718434	75	2
GO:MF	calcium ion binding	GO:0005509	0.008693617115718434	722	7
GO:MF	iron ion binding	GO:0005506	0.008693617115718434	156	2
GO:MF	L-valine transaminase activity	GO:0052655	0.008693617115718434	2	1
GO:MF	ICAM-3 receptor activity	GO:0030369	0.008693617115718434	3	1
GO:MF	L-isoleucine transaminase activity	GO:0052656	0.008693617115718434	2	1
GO:MF	ATPase-coupled organic acid transmembrane transporter activity	GO:0033283	0.008693617115718434	2	1
GO:MF	mono-ADP-D-ribose binding	GO:0072571	0.008693617115718434	1	1
GO:MF	signaling receptor complex adaptor activity	GO:0030159	0.008693617115718434	42	2
GO:MF	saccharopine dehydrogenase activity	GO:0004753	0.008693617115718434	1	1
GO:MF	cargo receptor activity	GO:0038024	0.008693617115718434	77	2
GO:MF	saccharopine dehydrogenase (NAD+, L-glutamate-forming) activity	GO:0047131	0.008693617115718434	1	1
GO:MF	glycerate kinase activity	GO:0008887	0.008693617115718434	1	1
GO:MF	L-leucine transaminase activity	GO:0052654	0.008693617115718434	2	1
GO:MF	hydrolase activity, hydrolyzing O-glycosyl compounds	GO:0004553	0.008693617115718434	99	3
GO:MF	DNA topoisomerase type II (double strand cut, ATP-hydrolyzing) activity	GO:0003918	0.008693617115718434	3	1
GO:MF	interleukin-4 receptor activity	GO:0004913	0.008693617115718434	2	1
GO:MF	cGMP binding	GO:0030553	0.009208510337377171	15	1
GO:MF	gamma-aminobutyric acid:sodium symporter activity	GO:0005332	0.009208510337377171	4	1
GO:MF	organic anion transmembrane transporter activity	GO:0008514	0.009358725281005606	187	3
GO:MF	acetylcholine-gated cation-selective channel activity	GO:0022848	0.009358725281005606	17	1
GO:MF	inorganic cation transmembrane transporter activity	GO:0022890	0.009358725281005606	604	5
GO:MF	CCR10 chemokine receptor binding	GO:0031735	0.009358725281005606	3	1
GO:MF	peptide binding	GO:0042277	0.009584713266278452	305	3
GO:MF	protein tyrosine kinase inhibitor activity	GO:0030292	0.009903175060509042	5	1
GO:MF	acid phosphatase activity	GO:0003993	0.010034594790085333	9	1
GO:MF	amide transmembrane transporter activity	GO:0042887	0.010034594790085333	56	2
GO:MF	IgM binding	GO:0001791	0.010034594790085333	2	1
GO:MF	monocarboxylic acid binding	GO:0033293	0.010034594790085333	75	2
GO:MF	magnesium ion binding	GO:0000287	0.010495607807286632	222	4
GO:MF	carbohydrate binding	GO:0030246	0.01070483931297111	278	4
GO:MF	carbon-nitrogen lyase activity	GO:0016840	0.010737594888481803	15	1
GO:MF	phospholipase inhibitor activity	GO:0004859	0.010806260567430082	12	1
GO:MF	interleukin-15 receptor activity	GO:0042010	0.010806260567430082	3	1
GO:MF	interleukin-2 binding	GO:0019976	0.010806260567430082	3	1
GO:MF	interleukin-2 receptor activity	GO:0004911	0.010806260567430082	3	1
GO:MF	monocarboxylic acid transmembrane transporter activity	GO:0008028	0.010936401340367946	68	2
GO:MF	phospholipase A2 activity	GO:0004623	0.010936401340367946	35	2
GO:MF	glycosaminoglycan binding	GO:0005539	0.011092470709093779	237	2
GO:MF	acetylcholine receptor activity	GO:0015464	0.011092470709093779	22	1
GO:MF	cation transmembrane transporter activity	GO:0008324	0.011583862929876641	650	5
GO:MF	ammonia ligase activity	GO:0016211	0.011964631580121716	2	1
GO:MF	glutamate-ammonia ligase activity	GO:0004356	0.011964631580121716	2	1
GO:MF	complement component C3b binding	GO:0001851	0.011964631580121716	5	1
GO:MF	DNA topoisomerase binding	GO:0044547	0.012405428473885675	5	1
GO:MF	thiamine transmembrane transporter activity	GO:0015234	0.012405428473885675	3	1
GO:MF	tumor necrosis factor receptor superfamily binding	GO:0032813	0.012405428473885675	49	2
GO:MF	oxidoreductase activity, acting on CH or CH2 groups	GO:0016725	0.012784215572929997	10	1
GO:MF	guanyl ribonucleotide binding	GO:0032561	0.012864598565350579	403	5
GO:MF	guanyl nucleotide binding	GO:0019001	0.012864598565350579	403	5
GO:MF	sulfur compound binding	GO:1901681	0.01292603995723647	264	2
GO:MF	scaffold protein binding	GO:0097110	0.012980711805285651	60	1
GO:MF	ADP-D-ribose binding	GO:0072570	0.01327424060888343	2	1
GO:MF	gamma-aminobutyric acid transmembrane transporter activity	GO:0015185	0.01350101215415889	7	1
GO:MF	lipase inhibitor activity	GO:0055102	0.01364698644551393	17	1
GO:MF	glycerol-3-phosphate dehydrogenase [NAD+] activity	GO:0004367	0.01364698644551393	2	1
GO:MF	glycerol-3-phosphate dehydrogenase [NAD(P)+] activity	GO:0047952	0.01364698644551393	2	1
GO:MF	3',5'-cyclic-nucleotide phosphodiesterase activity	GO:0004114	0.01364698644551393	27	1
GO:MF	DNA topoisomerase activity	GO:0003916	0.013900142720897901	7	1
GO:MF	phosphomannomutase activity	GO:0004615	0.013900142720897901	2	1
GO:MF	ion channel activity	GO:0005216	0.013900142720897901	440	5
GO:MF	spectrin binding	GO:0030507	0.013900142720897901	28	1
GO:MF	protein sequestering activity	GO:0140311	0.013922873120575966	4	1
GO:MF	molecular sequestering activity	GO:0140313	0.013922873120575966	4	1
GO:MF	anion transmembrane transporter activity	GO:0008509	0.013922873120575966	460	4
GO:MF	cyclic-nucleotide phosphodiesterase activity	GO:0004112	0.01412868662393566	29	1
GO:MF	amide binding	GO:0033218	0.01425348725826528	379	3
GO:MF	disaccharide binding	GO:0048030	0.014333535062224264	4	1
GO:MF	hydrolase activity, acting on acid carbon-carbon bonds, in ketonic substances	GO:0016823	0.014373245985141985	3	1
GO:MF	hydrolase activity, acting on acid carbon-carbon bonds	GO:0016822	0.014373245985141985	3	1
GO:MF	folic acid transmembrane transporter activity	GO:0008517	0.014784252716794056	4	1
GO:MF	hydrolase activity, acting on glycosyl bonds	GO:0016798	0.014873092704044176	139	3
GO:MF	G-protein activated inward rectifier potassium channel activity	GO:0015467	0.015379997526441572	4	1
GO:MF	voltage-gated potassium channel activity involved in atrial cardiac muscle cell action potential repolarization	GO:0086089	0.015379997526441572	4	1
GO:MF	acid-ammonia (or amide) ligase activity	GO:0016880	0.01554068527524249	3	1
GO:MF	protein kinase activity	GO:0004672	0.01554068527524249	592	6
GO:MF	ATPase-coupled lipid transmembrane transporter activity	GO:0034040	0.015880825432040783	5	1
GO:MF	signaling adaptor activity	GO:0035591	0.016118365786578482	68	2
GO:MF	extracellularly ATP-gated cation channel activity	GO:0004931	0.016397747550260244	7	1
GO:MF	cytokine receptor activity	GO:0004896	0.01658819018621732	99	2
GO:MF	cyclic nucleotide binding	GO:0030551	0.016820098821766345	37	1
GO:MF	antigen binding	GO:0003823	0.016820098821766345	163	3
GO:MF	galactose binding	GO:0005534	0.016820098821766345	5	1
GO:MF	ATPase-coupled xenobiotic transmembrane transporter activity	GO:0008559	0.018504552247417212	6	1
GO:MF	passive transmembrane transporter activity	GO:0022803	0.018949830186046422	490	4
GO:MF	channel activity	GO:0015267	0.018949830186046422	489	4
GO:MF	IgG binding	GO:0019864	0.018949830186046422	10	1
GO:MF	coreceptor activity involved in Wnt signaling pathway, planar cell polarity pathway	GO:1904929	0.01938279414770014	6	1
GO:MF	transmitter-gated ion channel activity involved in regulation of postsynaptic membrane potential	GO:1904315	0.01938279414770014	48	1
GO:MF	endopeptidase activator activity	GO:0061133	0.01938279414770014	8	1
GO:MF	G protein-coupled receptor binding	GO:0001664	0.019945430817859627	292	3
GO:MF	ATP-gated ion channel activity	GO:0035381	0.019945430817859627	9	1
GO:MF	lysozyme activity	GO:0003796	0.019945430817859627	10	1
GO:MF	neurotransmitter receptor activity involved in regulation of postsynaptic membrane potential	GO:0099529	0.020262842186963108	51	1
GO:MF	protein phosphatase binding	GO:0019903	0.020462527697455973	154	3
GO:MF	voltage-gated potassium channel activity	GO:0005249	0.020607233326589022	90	2
GO:MF	NAD binding	GO:0051287	0.02087635818469526	55	2
GO:MF	ferrous iron binding	GO:0008198	0.02125947434252419	26	1
GO:MF	6-phosphofructo-2-kinase activity	GO:0003873	0.021973342986103903	4	1
GO:MF	dihydroceramidase activity	GO:0071633	0.02273376381850057	4	1
GO:MF	hydro-lyase activity	GO:0016836	0.02292203268585947	65	2
GO:MF	collagen binding	GO:0005518	0.02297396066930805	69	2
GO:MF	transmitter-gated channel activity	GO:0022835	0.023184386159842137	61	1
GO:MF	amino acid:sodium symporter activity	GO:0005283	0.023184386159842137	15	1
GO:MF	monocarboxylate:sodium symporter activity	GO:0140161	0.023184386159842137	15	1
GO:MF	transmitter-gated ion channel activity	GO:0022824	0.023184386159842137	61	1
GO:MF	oxo-acid-lyase activity	GO:0016833	0.023184386159842137	7	1
GO:MF	protein C-terminus binding	GO:0008022	0.023198860606754176	201	2
GO:MF	extracellular matrix protein binding	GO:1990430	0.023198860606754176	5	1
GO:MF	kinase regulator activity	GO:0019207	0.023681990369835842	221	3
GO:MF	protein-macromolecule adaptor activity	GO:0030674	0.02402466935009391	257	3
GO:MF	postsynaptic neurotransmitter receptor activity	GO:0098960	0.024475843917301756	66	1
GO:MF	carbonate dehydratase activity	GO:0004089	0.02468501954982725	15	1
GO:MF	beta-N-acetylhexosaminidase activity	GO:0004563	0.024708866470763334	6	1
GO:MF	immune receptor activity	GO:0140375	0.024795001402196544	131	2
GO:MF	peptidoglycan muralytic activity	GO:0061783	0.02557610266003947	14	1
GO:MF	fructose-2,6-bisphosphate 2-phosphatase activity	GO:0004331	0.02566835586485915	5	1
GO:MF	fatty acid binding	GO:0005504	0.0256870794700352	41	1
GO:MF	coreceptor activity involved in Wnt signaling pathway	GO:0071936	0.02602768602199612	9	1
GO:MF	opsonin binding	GO:0001846	0.02602768602199612	15	1
GO:MF	galactoside binding	GO:0016936	0.02613692342659761	9	1
GO:MF	secondary active monocarboxylate transmembrane transporter activity	GO:0015355	0.02623628845728729	18	1
GO:MF	importin-alpha family protein binding	GO:0061676	0.02623628845728729	8	1
GO:MF	proteasome binding	GO:0070628	0.026722128144192794	18	1
GO:MF	amino acid:cation symporter activity	GO:0005416	0.027396452087327026	19	1
GO:MF	neurotransmitter:sodium symporter activity	GO:0005328	0.027396452087327026	19	1
GO:MF	DNA binding, bending	GO:0008301	0.02758777879531745	18	1
GO:MF	GDP binding	GO:0019003	0.02766925129657706	73	2
GO:MF	transcription corepressor activity	GO:0003714	0.02773377514952695	192	3
GO:MF	T cell receptor binding	GO:0042608	0.02900969447581343	9	1
GO:MF	ADP-ribose diphosphatase activity	GO:0047631	0.0290935812767751	6	1
GO:MF	CD4 receptor binding	GO:0042609	0.0290935812767751	9	1
GO:MF	creatine kinase activity	GO:0004111	0.02947315547315802	6	1
GO:MF	ceramidase activity	GO:0102121	0.030117332406497554	6	1
GO:MF	carbon-oxygen lyase activity	GO:0016835	0.030855268905289352	81	2
GO:MF	platelet-derived growth factor binding	GO:0048407	0.030974345688696656	11	1
GO:MF	azole transmembrane transporter activity	GO:1901474	0.03154438663309917	11	1
GO:MF	potassium channel activity	GO:0005267	0.033082579768382935	125	2
GO:MF	transmembrane receptor protein phosphatase activity	GO:0019198	0.03308330478191521	17	1
GO:MF	transmembrane receptor protein tyrosine phosphatase activity	GO:0005001	0.03308330478191521	17	1
GO:MF	phosphofructokinase activity	GO:0008443	0.03308330478191521	7	1
GO:MF	complement binding	GO:0001848	0.033276780484023855	21	1
GO:MF	growth factor binding	GO:0019838	0.033276780484023855	137	2
GO:MF	retinol binding	GO:0019841	0.033276780484023855	16	1
GO:MF	phosphotransferase activity, nitrogenous group as acceptor	GO:0016775	0.033276780484023855	7	1
GO:MF	siRNA binding	GO:0035197	0.033276780484023855	10	1
GO:MF	phosphoric diester hydrolase activity	GO:0008081	0.033276780484023855	93	1
GO:MF	non-membrane spanning protein tyrosine phosphatase activity	GO:0004726	0.033395373167586784	9	1
GO:MF	N-acylsphingosine amidohydrolase activity	GO:0017040	0.033395373167586784	7	1
GO:MF	phosphatase binding	GO:0019902	0.033395373167586784	199	3
GO:MF	monovalent inorganic cation transmembrane transporter activity	GO:0015077	0.03355573329432021	395	4
GO:MF	protein tyrosine kinase activity	GO:0004713	0.03367620490479728	144	2
GO:MF	voltage-gated potassium channel activity involved in ventricular cardiac muscle cell action potential repolarization	GO:1902282	0.034384471762854946	12	1
GO:MF	neurotransmitter receptor activity	GO:0030594	0.03494261196468891	109	1
GO:MF	GTP binding	GO:0005525	0.035766658478694126	382	4
GO:MF	retinal binding	GO:0016918	0.03594640865684237	18	1
GO:MF	nucleotide receptor activity	GO:0016502	0.03663976283356445	21	1
GO:MF	purine ribonucleoside binding	GO:0032550	0.03663976283356445	386	4
GO:MF	molecular adaptor activity	GO:0060090	0.03663976283356445	321	3
GO:MF	purinergic nucleotide receptor activity	GO:0001614	0.03663976283356445	21	1
GO:MF	organic acid:sodium symporter activity	GO:0005343	0.03688428928738748	29	1
GO:MF	purine nucleoside binding	GO:0001883	0.03688428928738748	389	4
GO:MF	ribonucleoside binding	GO:0032549	0.03688428928738748	389	4
GO:MF	delta-catenin binding	GO:0070097	0.03688428928738748	9	1
GO:MF	dynein light chain binding	GO:0045503	0.037427150646400675	10	1
GO:MF	oligosaccharide binding	GO:0070492	0.03744019119546117	15	1
GO:MF	ATPase activator activity	GO:0001671	0.037568230200599594	24	1
GO:MF	nucleoside binding	GO:0001882	0.03827855861134787	395	4
GO:MF	retinoic acid binding	GO:0001972	0.0383336132343592	20	1
GO:MF	NAD+ binding	GO:0070403	0.0383902938707502	14	1
GO:MF	voltage-gated cation channel activity	GO:0022843	0.038717852139232775	144	2
GO:MF	diacylglycerol binding	GO:0019992	0.038717852139232775	12	1
GO:MF	transmembrane receptor protein tyrosine kinase adaptor activity	GO:0005068	0.03924438258266436	13	1
GO:MF	enoyl-CoA hydratase activity	GO:0004300	0.03956162220193769	10	1
GO:MF	C-C chemokine receptor activity	GO:0016493	0.03956162220193769	23	1
GO:MF	glutamate binding	GO:0016595	0.0397907351376009	11	1
GO:MF	voltage-gated potassium channel activity involved in cardiac muscle cell action potential repolarization	GO:0086008	0.03985114871420184	15	1
GO:MF	phospholipase activator activity	GO:0016004	0.03990166018235085	12	1
GO:MF	neurotransmitter transmembrane transporter activity	GO:0005326	0.04000600592684729	33	1
GO:MF	protein transmembrane transporter activity	GO:0008320	0.04005313796814946	21	1
GO:MF	C-C chemokine binding	GO:0019957	0.04049055093096651	24	1
GO:MF	manganese ion transmembrane transporter activity	GO:0005384	0.04113720902343962	10	1
GO:MF	endopeptidase regulator activity	GO:0061135	0.04116264242567223	188	2
GO:MF	sugar-phosphatase activity	GO:0050308	0.04116264242567223	10	1
GO:MF	bile acid transmembrane transporter activity	GO:0015125	0.04123195353803249	19	1
GO:MF	protein ADP-ribosylase activity	GO:1990404	0.04179575842965329	16	1
GO:MF	receptor inhibitor activity	GO:0030547	0.04187139940059574	40	1
GO:MF	1-acyl-2-lysophosphatidylserine acylhydrolase activity	GO:0052740	0.04187139940059574	10	1
GO:MF	phosphatidyl phospholipase B activity	GO:0102545	0.04187139940059574	10	1
GO:MF	non-membrane spanning protein tyrosine kinase activity	GO:0004715	0.04197980938531527	46	1
GO:MF	chemokine receptor activity	GO:0004950	0.04222438715193325	26	1
GO:MF	structural constituent of muscle	GO:0008307	0.04222438715193325	43	1
GO:MF	metal ion transmembrane transporter activity	GO:0046873	0.04222438715193325	441	4
GO:MF	G protein-coupled chemoattractant receptor activity	GO:0001637	0.04222438715193325	26	1
GO:MF	mitogen-activated protein kinase kinase kinase binding	GO:0031435	0.042974740984964795	19	1
GO:MF	carbohydrate phosphatase activity	GO:0019203	0.04371001654662934	11	1
GO:MF	lipase activator activity	GO:0060229	0.04400665480552297	14	1
GO:MF	potassium ion transmembrane transporter activity	GO:0015079	0.04466682119811898	162	2
GO:MF	phosphatidylserine 1-acylhydrolase activity	GO:0052739	0.04472769002117656	11	1
GO:MF	organic acid binding	GO:0043177	0.045558560819582324	121	2
GO:MF	phospholipase activity	GO:0004620	0.04639708378998041	109	1
GO:MF	intramolecular transferase activity, phosphotransferases	GO:0016868	0.04639708378998041	11	1
GO:MF	macromolecule transmembrane transporter activity	GO:0022884	0.04639708378998041	26	1
GO:MF	adenylate cyclase activity	GO:0004016	0.04639708378998041	11	1
GO:MF	modified amino acid transmembrane transporter activity	GO:0072349	0.0464382181013196	20	1
GO:MF	gamma-catenin binding	GO:0045295	0.046623253740865976	13	1
GO:MF	phospholipase A1 activity	GO:0008970	0.04754798863683693	12	1
GO:MF	protein transporter activity	GO:0140318	0.04754798863683693	27	1
GO:MF	hexosaminidase activity	GO:0015929	0.048313721774549415	16	1
GO:MF	xenobiotic transmembrane transporter activity	GO:0042910	0.048313721774549415	24	1
GO:MF	vascular endothelial growth factor receptor binding	GO:0005172	0.048313721774549415	14	1
GO:MF	oxidoreductase activity, acting on a sulfur group of donors	GO:0016667	0.048455798542000675	60	1
GO:MF	transaminase activity	GO:0008483	0.049197052087374245	24	1
GO:MF	1-phosphatidylinositol-3-kinase regulator activity	GO:0046935	0.04946354108086288	16	1
GO:MF	peptidase regulator activity	GO:0061134	0.05212358920278877	225	2
GO:MF	inward rectifier potassium channel activity	GO:0005242	0.05212358920278877	22	1
GO:MF	platelet-derived growth factor receptor binding	GO:0005161	0.05212358920278877	15	1
GO:MF	transferase activity, transferring nitrogenous groups	GO:0016769	0.05252574431877996	26	1
GO:MF	cyclin binding	GO:0030332	0.05294964179419027	32	1
GO:MF	symporter activity	GO:0015293	0.05307963793961552	143	2
GO:MF	aldo-keto reductase (NADP) activity	GO:0004033	0.054064641632289676	28	1
GO:MF	active transmembrane transporter activity	GO:0022804	0.054064641632289676	350	3
GO:MF	lipase activity	GO:0016298	0.054064641632289676	134	1
GO:MF	laminin binding	GO:0043236	0.054959159748985464	28	1
GO:MF	DNA-binding transcription activator activity, RNA polymerase II-specific	GO:0001228	0.054959159748985464	500	4
GO:MF	ATPase regulator activity	GO:0060590	0.05532118006167435	42	1
GO:MF	DNA-binding transcription activator activity	GO:0001216	0.056030732901897376	504	4
GO:MF	carboxylic ester hydrolase activity	GO:0052689	0.05794266913671827	146	1
GO:MF	peptide transmembrane transporter activity	GO:1904680	0.05794266913671827	35	1
GO:MF	protein kinase regulator activity	GO:0019887	0.057955481526742195	190	2
GO:MF	phosphatidylinositol 3-kinase regulator activity	GO:0035014	0.058917443648123534	20	1
GO:MF	retinoid binding	GO:0005501	0.05904318387914503	37	1
GO:MF	ankyrin binding	GO:0030506	0.059524463730689696	20	1
GO:MF	voltage-gated ion channel activity	GO:0005244	0.05959257792471434	200	2
GO:MF	voltage-gated channel activity	GO:0022832	0.05997841536553173	201	2
GO:MF	isoprenoid binding	GO:0019840	0.05999757756729399	38	1
GO:MF	DNA-dependent ATPase activity	GO:0008094	0.06009735624857772	55	1
GO:MF	protein kinase C binding	GO:0005080	0.06009735624857772	55	1
GO:MF	G-protein beta/gamma-subunit complex binding	GO:0031683	0.060391618568939265	21	1
GO:MF	NAD+ ADP-ribosyltransferase activity	GO:0003950	0.060391618568939265	27	1
GO:MF	pattern recognition receptor activity	GO:0038187	0.060391618568939265	24	1
GO:MF	ubiquitin protein ligase binding	GO:0031625	0.060619803289246134	300	3
GO:MF	vitamin transmembrane transporter activity	GO:0090482	0.060619803289246134	29	1
GO:MF	peptidase activator activity	GO:0016504	0.060660827926290434	41	1
GO:MF	oxidoreductase activity, acting on the CH-OH group of donors, NAD or NADP as acceptor	GO:0016616	0.06151659575838849	125	2
GO:MF	protein kinase inhibitor activity	GO:0004860	0.06154256270647994	69	1
GO:MF	calcium-release channel activity	GO:0015278	0.06168470022549696	18	1
GO:MF	scavenger receptor activity	GO:0005044	0.06176199239593957	48	1
GO:MF	cadherin binding	GO:0045296	0.06190026762731013	332	3
GO:MF	lipid transporter activity	GO:0005319	0.06234361798231033	167	2
GO:MF	growth factor receptor binding	GO:0070851	0.06247579134730448	143	2
GO:MF	bHLH transcription factor binding	GO:0043425	0.06366660538148257	29	1
GO:MF	kinase inhibitor activity	GO:0019210	0.06393285902797165	73	1
GO:MF	extracellular matrix structural constituent conferring compression resistance	GO:0030021	0.06565074510467044	22	1
GO:MF	oxidoreductase activity, acting on the CH-NH group of donors, NAD or NADP as acceptor	GO:0016646	0.06565074510467044	19	1
GO:MF	active ion transmembrane transporter activity	GO:0022853	0.06565074510467044	260	2
GO:MF	proteoglycan binding	GO:0043394	0.06652006162179543	37	1
GO:MF	ubiquitin-like protein ligase binding	GO:0044389	0.06736259618031509	318	3
GO:MF	protein domain specific binding	GO:0019904	0.06893843177451918	718	5
GO:MF	ion channel binding	GO:0044325	0.06943926496868601	137	2
GO:MF	carbohydrate kinase activity	GO:0019200	0.06943926496868601	21	1
GO:MF	oxidoreductase activity, acting on CH-OH group of donors	GO:0016614	0.06943926496868601	137	2
GO:MF	frizzled binding	GO:0005109	0.06943926496868601	37	1
GO:MF	solute:sodium symporter activity	GO:0015370	0.0735875465319347	77	1
GO:MF	amino acid transmembrane transporter activity	GO:0015171	0.07434229668734896	78	1
GO:MF	oxidoreductase activity	GO:0016491	0.07486649432906382	771	5
GO:MF	ubiquitin binding	GO:0043130	0.07681967974279819	76	1
GO:MF	cyclase activity	GO:0009975	0.07721151010522433	22	1
GO:MF	protein-cysteine S-palmitoyltransferase activity	GO:0019706	0.07785148233583121	28	1
GO:MF	protein-cysteine S-acyltransferase activity	GO:0019707	0.07785148233583121	28	1
GO:MF	sodium ion transmembrane transporter activity	GO:0015081	0.07919754670241753	157	2
GO:MF	lysophospholipase activity	GO:0004622	0.0796632594132967	24	1
GO:MF	acylglycerol O-acyltransferase activity	GO:0016411	0.0796632594132967	24	1
GO:MF	MHC protein binding	GO:0042287	0.08025244045817069	40	1
GO:MF	sulfur compound transmembrane transporter activity	GO:1901682	0.08058735318690786	42	1
GO:MF	channel regulator activity	GO:0016247	0.08065605161429094	152	2
GO:MF	protein heterodimerization activity	GO:0046982	0.08065605161429094	358	3
GO:MF	organic hydroxy compound transmembrane transporter activity	GO:1901618	0.08225625516310403	49	1
GO:MF	peptide antigen binding	GO:0042605	0.08348091188464772	28	1
GO:MF	ligand-gated calcium channel activity	GO:0099604	0.08467502552623618	27	1
GO:MF	coreceptor activity	GO:0015026	0.08574829165314989	48	1
GO:MF	S-acyltransferase activity	GO:0016417	0.08620117931042574	32	1
GO:MF	phospholipase A2 activity (consuming 1,2-dipalmitoylphosphatidylcholine)	GO:0102567	0.08707573871929261	27	1
GO:MF	phospholipase A2 activity consuming 1,2-dioleoylphosphatidylethanolamine)	GO:0102568	0.08707573871929261	27	1
GO:MF	MAP kinase kinase kinase activity	GO:0004709	0.08832189305532304	26	1
GO:MF	potassium channel regulator activity	GO:0015459	0.08924072035006674	55	1
GO:MF	ubiquitin-like protein binding	GO:0032182	0.08924072035006674	93	1
GO:MF	GTPase binding	GO:0051020	0.08934677877919392	56	1
GO:MF	lipopolysaccharide binding	GO:0001530	0.09040282496498048	32	1
GO:MF	oxidoreductase activity, acting on the CH-NH group of donors	GO:0016645	0.09086010589579337	29	1
GO:MF	intracellular ligand-gated ion channel activity	GO:0005217	0.09086010589579337	30	1
GO:MF	protein serine kinase activity	GO:0106310	0.09086010589579337	249	2
GO:MF	protein threonine kinase activity	GO:0106311	0.09086010589579337	249	2
GO:MF	mitogen-activated protein kinase binding	GO:0051019	0.09086010589579337	32	1
GO:MF	triglyceride lipase activity	GO:0004806	0.09104296709046146	29	1
GO:MF	regulatory RNA binding	GO:0061980	0.09123284276946127	42	1
GO:MF	solute:cation symporter activity	GO:0015294	0.09136967932500424	104	1
GO:MF	intramolecular transferase activity	GO:0016866	0.0916553442736581	28	1
GO:MF	chaperone binding	GO:0051087	0.09485800283680636	104	1
GO:MF	pyrophosphatase activity	GO:0016462	0.09567207696686703	893	5
GO:MF	chromatin binding	GO:0003682	0.09567207696686703	604	3
GO:MF	hydrolase activity, acting on acid anhydrides, in phosphorus-containing anhydrides	GO:0016818	0.09647657027051007	897	5
GO:MF	hydrolase activity, acting on acid anhydrides	GO:0016817	0.09647657027051007	897	5
GO:MF	isomerase activity	GO:0016853	0.09719772214046953	169	2
GO:MF	motor activity	GO:0003774	0.09740425065226767	134	1
GO:MF	chemoattractant activity	GO:0042056	0.09872287055795571	37	1
GO:MF	palmitoyltransferase activity	GO:0016409	0.09872287055795571	39	1
GO:MF	phosphatidylinositol-3-phosphate binding	GO:0032266	0.10161056554076466	47	1
GO:MF	transmembrane receptor protein tyrosine kinase activity	GO:0004714	0.1043229921834517	63	1
GO:MF	secondary active transmembrane transporter activity	GO:0015291	0.1043229921834517	237	2
GO:MF	transferase activity, transferring pentosyl groups	GO:0016763	0.1043229921834517	56	1
GO:MF	histone deacetylase binding	GO:0042826	0.1062485048373878	118	1
GO:MF	ATPase-coupled ion transmembrane transporter activity	GO:0042625	0.11175032875975602	73	1
GO:MF	transition metal ion transmembrane transporter activity	GO:0046915	0.11190390464438847	39	1
GO:MF	alcohol binding	GO:0043178	0.1140233484554936	89	1
GO:MF	monosaccharide binding	GO:0048029	0.11669263907558387	71	1
GO:MF	sodium channel regulator activity	GO:0017080	0.11669263907558387	39	1
GO:MF	4 iron, 4 sulfur cluster binding	GO:0051539	0.12212942978702063	44	1
GO:MF	ligase activity, forming carbon-nitrogen bonds	GO:0016879	0.1232664210513502	51	1
GO:MF	sodium channel activity	GO:0005272	0.1232664210513502	44	1
GO:MF	guanyl-nucleotide exchange factor activity	GO:0005085	0.1232664210513502	204	2
GO:MF	nucleoside-triphosphatase activity	GO:0017111	0.1232664210513502	840	3
GO:MF	heat shock protein binding	GO:0031072	0.1232664210513502	128	1
GO:MF	transmembrane receptor protein kinase activity	GO:0019199	0.13037837787494666	82	1
GO:MF	SMAD binding	GO:0046332	0.13274142475909867	81	1
GO:MF	repressing transcription factor binding	GO:0070491	0.1329620118061803	74	1
GO:MF	serine-type endopeptidase inhibitor activity	GO:0004867	0.1384428574063044	98	1
GO:MF	receptor tyrosine kinase binding	GO:0030971	0.1411396844406991	72	1
GO:MF	amino acid binding	GO:0016597	0.14186316640862123	60	1
GO:MF	ribonuclease activity	GO:0004540	0.14227893868001817	113	1
GO:MF	drug binding	GO:0008144	0.1433141204501119	73	1
GO:MF	protein serine/threonine kinase activity	GO:0004674	0.14394808095448047	441	3
GO:MF	transferase activity, transferring acyl groups other than amino-acyl groups	GO:0016747	0.14404380188525048	233	2
GO:MF	ATPase activity	GO:0016887	0.14427720914753708	456	2
GO:MF	O-acyltransferase activity	GO:0008374	0.14574610277283853	52	1
GO:MF	protein kinase activator activity	GO:0030295	0.148094120665379	84	1
GO:MF	double-stranded RNA binding	GO:0003725	0.14873197060394378	77	1
GO:MF	transcription regulator activity	GO:0140110	0.14873197060394378	1914	8
GO:MF	ATPase-coupled transmembrane transporter activity	GO:0042626	0.14924589481577863	105	1
GO:MF	kinase activator activity	GO:0019209	0.15794953147854446	91	1
GO:MF	primary active transmembrane transporter activity	GO:0015399	0.15794953147854446	112	1
GO:MF	phosphatidylinositol-4,5-bisphosphate binding	GO:0005546	0.15832307159845757	81	1
GO:MF	G protein-coupled peptide receptor activity	GO:0008528	0.15945419356578291	148	1
GO:MF	transcription coregulator activity	GO:0003712	0.15987217189474726	498	3
GO:MF	peptide receptor activity	GO:0001653	0.16279351229522507	152	1
GO:MF	PDZ domain binding	GO:0030165	0.16301486267555038	89	1
GO:MF	ion channel regulator activity	GO:0099106	0.16817010573110144	123	1
GO:MF	catalytic activity, acting on DNA	GO:0140097	0.16897785560284426	209	1
GO:MF	single-stranded RNA binding	GO:0003727	0.1696426828467001	91	1
GO:MF	cysteine-type endopeptidase activity	GO:0004197	0.16965056317537175	122	1
GO:MF	transferase activity, transferring acyl groups	GO:0016746	0.16965056317537175	264	2
GO:MF	metal cluster binding	GO:0051540	0.17550659663717125	70	1
GO:MF	iron-sulfur cluster binding	GO:0051536	0.17550659663717125	70	1
GO:MF	nucleoside-triphosphatase regulator activity	GO:0060589	0.18073484891955105	517	3
GO:MF	hydrolase activity, acting on carbon-nitrogen (but not peptide) bonds, in linear amides	GO:0016811	0.19708072257400144	75	1
GO:MF	phosphatidylinositol bisphosphate binding	GO:1902936	0.19708072257400144	106	1
GO:MF	beta-catenin binding	GO:0008013	0.20322413971559064	87	1
GO:MF	protease binding	GO:0002020	0.20459399879519008	139	1
GO:MF	syntaxin binding	GO:0019905	0.21305441538577147	78	1
GO:MF	endopeptidase inhibitor activity	GO:0004866	0.2252084230103572	179	1
GO:MF	peptidase inhibitor activity	GO:0030414	0.23034227824039627	184	1
GO:MF	nuclease activity	GO:0004518	0.23317065373705698	208	1
GO:MF	activating transcription factor binding	GO:0033613	0.2353583563792974	88	1
GO:MF	cysteine-type peptidase activity	GO:0008234	0.23579358902805547	181	1
GO:MF	DNA-binding transcription factor activity, RNA polymerase II-specific	GO:0000981	0.2788414392456133	1369	5
GO:MF	calcium channel activity	GO:0005262	0.27919751155284717	119	1
GO:MF	SNARE binding	GO:0000149	0.29229607462827456	114	1
GO:MF	phosphatidylinositol phosphate binding	GO:1901981	0.29610698904676486	173	1
GO:MF	calcium ion transmembrane transporter activity	GO:0015085	0.30897247690663543	135	1
GO:MF	DNA-binding transcription factor activity	GO:0003700	0.3118158598101695	1439	5
GO:MF	regulatory region nucleic acid binding	GO:0001067	0.31321530782675094	1444	5
GO:MF	transcription regulatory region sequence-specific DNA binding	GO:0000976	0.31321530782675094	1443	5
GO:MF	hydrolase activity, acting on carbon-nitrogen (but not peptide) bonds	GO:0016810	0.31433834935693833	133	1
GO:MF	DNA-binding transcription factor binding	GO:0140297	0.3296072413744161	404	2
GO:MF	growth factor activity	GO:0008083	0.3301409278558239	163	1
GO:MF	ligase activity	GO:0016874	0.34118578549344436	179	1
GO:MF	divalent inorganic cation transmembrane transporter activity	GO:0072509	0.35728106046067	164	1
GO:MF	sequence-specific double-stranded DNA binding	GO:1990837	0.3605645910223169	1543	5
GO:MF	microtubule binding	GO:0008017	0.38080607939647343	272	1
GO:MF	GTPase regulator activity	GO:0030695	0.3843686134913111	476	2
GO:MF	transferase activity, transferring glycosyl groups	GO:0016757	0.38748913876780366	285	1
GO:MF	catalytic activity, acting on RNA	GO:0140098	0.38822022374083054	399	1
GO:MF	ubiquitin protein ligase activity	GO:0061630	0.395535248389071	300	1
GO:MF	phosphatidylinositol binding	GO:0035091	0.3968333815337576	257	1
GO:MF	double-stranded DNA binding	GO:0003690	0.40307614995813323	1635	5
GO:MF	ubiquitin-like protein ligase activity	GO:0061659	0.4045316471653396	311	1
GO:MF	sequence-specific DNA binding	GO:0043565	0.4240319027551409	1679	5
GO:MF	RNA polymerase II transcription regulatory region sequence-specific DNA binding	GO:0000977	0.4472018312192765	1344	4
GO:MF	DNA-binding transcription repressor activity, RNA polymerase II-specific	GO:0001227	0.4684968709844413	330	1
GO:MF	DNA-binding transcription repressor activity	GO:0001217	0.46970642529467216	332	1
GO:MF	tubulin binding	GO:0015631	0.4761307465402028	376	1
GO:MF	histone binding	GO:0042393	0.47812855395423276	241	1
GO:MF	RNA polymerase II cis-regulatory region sequence-specific DNA binding	GO:0000978	0.5126600685866668	1072	3
GO:MF	ubiquitin-protein transferase activity	GO:0004842	0.5126600685866668	438	1
GO:MF	cis-regulatory region sequence-specific DNA binding	GO:0000987	0.5265352616779363	1096	3
GO:MF	ubiquitin-like protein transferase activity	GO:0019787	0.5298141885995723	462	1
GO:MF	GTPase activity	GO:0003924	0.5611674722533893	327	1
GO:MF	G protein-coupled receptor activity	GO:0004930	0.5892207575506386	840	1
GO:MF	transcription factor binding	GO:0008134	0.5928741060873104	705	2
GO:MF	DNA binding	GO:0003677	0.6103956247905181	2519	6
GO:MF	RNA binding	GO:0003723	0.7927066637786578	1946	1
GO:MF	nucleic acid binding	GO:0003676	0.9112430322961456	4353	5
GO:BP	biological_process	GO:0008150	5.687209056256887e-56	18092	152
GO:BP	cellular process	GO:0009987	1.2863835556932706e-48	17165	143
GO:BP	immune system process	GO:0002376	7.010688604932293e-46	3322	73
GO:BP	response to stimulus	GO:0050896	1.1387557929968625e-43	9469	109
GO:BP	biological regulation	GO:0065007	1.5227655257397357e-42	12801	122
GO:BP	regulation of biological process	GO:0050789	2.2201454465074398e-38	12145	115
GO:BP	multicellular organismal process	GO:0032501	1.031227907499599e-37	8065	94
GO:BP	regulation of cellular process	GO:0050794	1.4912152436292935e-33	11531	107
GO:BP	immune response	GO:0006955	5.2307071808131726e-33	2326	55
GO:BP	positive regulation of biological process	GO:0048518	1.067376577842505e-31	6466	81
GO:BP	cell activation	GO:0001775	1.3464103544915837e-29	1510	43
GO:BP	cellular response to stimulus	GO:0051716	3.344857534197946e-29	7840	85
GO:BP	metabolic process	GO:0008152	3.362695335356671e-29	11998	103
GO:BP	positive regulation of cellular process	GO:0048522	1.4726031691142697e-28	5863	74
GO:BP	regulation of multicellular organismal process	GO:0051239	2.7841599449943354e-28	2894	55
GO:BP	developmental process	GO:0032502	8.189741937137348e-28	6745	78
GO:BP	response to external stimulus	GO:0009605	2.2784731083378455e-27	2991	51
GO:BP	leukocyte activation	GO:0045321	4.9101968478752225e-27	1346	39
GO:BP	anatomical structure development	GO:0048856	4.6792871592243074e-26	6210	73
GO:BP	response to chemical	GO:0042221	5.632650337751218e-26	4834	65
GO:BP	response to stress	GO:0006950	7.433406737568866e-26	4199	61
GO:BP	organic substance metabolic process	GO:0071704	8.38682999886403e-26	11403	96
GO:BP	system development	GO:0048731	1.3168360882831438e-25	5151	64
GO:BP	regulation of immune system process	GO:0002682	3.313552297371336e-25	1625	39
GO:BP	cell communication	GO:0007154	3.451957183689188e-25	6882	75
GO:BP	multicellular organism development	GO:0007275	8.06337537106839e-25	5718	66
GO:BP	signaling	GO:0023052	1.6957553039465975e-24	6864	74
GO:BP	defense response	GO:0006952	2.947857731855297e-24	1831	37
GO:BP	response to organic substance	GO:0010033	5.4194579154180495e-24	3459	54
GO:BP	signal transduction	GO:0007165	2.0083392621466853e-23	6353	70
GO:BP	animal organ development	GO:0048513	4.0361989759351107e-23	3770	53
GO:BP	immune system development	GO:0002520	6.14860076681908e-23	1058	32
GO:BP	regulation of response to stimulus	GO:0048583	8.512223966587406e-23	4324	58
GO:BP	organonitrogen compound metabolic process	GO:1901564	1.385362372543594e-22	6780	71
GO:BP	hematopoietic or lymphoid organ development	GO:0048534	1.7151310743491132e-22	1002	31
GO:BP	cell differentiation	GO:0030154	2.9244240339683816e-22	4440	58
GO:BP	cellular developmental process	GO:0048869	6.760908852943042e-22	4518	58
GO:BP	localization	GO:0051179	1.1938789713883206e-21	6935	69
GO:BP	nitrogen compound metabolic process	GO:0006807	2.5977777186523265e-21	10057	84
GO:BP	cellular metabolic process	GO:0044237	3.9114636513101615e-21	10855	87
GO:BP	cellular response to chemical stimulus	GO:0070887	6.597602069472157e-20	3438	49
GO:BP	primary metabolic process	GO:0044238	7.050632116219724e-20	10575	84
GO:BP	positive regulation of immune system process	GO:0002684	7.142573530875905e-20	1070	29
GO:BP	hemopoiesis	GO:0030097	1.482504348806801e-19	962	28
GO:BP	cellular response to organic substance	GO:0071310	3.449814645880146e-19	2812	44
GO:BP	response to biotic stimulus	GO:0009607	3.6410006474363763e-19	1645	33
GO:BP	leukocyte differentiation	GO:0002521	3.6410006474363763e-19	560	23
GO:BP	negative regulation of biological process	GO:0048519	3.8314611097486443e-19	5833	60
GO:BP	cell adhesion	GO:0007155	4.829171006502564e-19	1494	33
GO:BP	biological adhesion	GO:0022610	5.45062616598679e-19	1501	33
GO:BP	positive regulation of multicellular organismal process	GO:0051240	6.877372768336898e-19	1478	32
GO:BP	regulation of immune response	GO:0050776	1.0438501690633587e-18	998	27
GO:BP	negative regulation of cellular process	GO:0048523	1.5416374701496213e-18	5208	56
GO:BP	phosphate-containing compound metabolic process	GO:0006796	1.6917037330041756e-18	3098	45
GO:BP	phosphorus metabolic process	GO:0006793	2.3254733981449665e-18	3125	45
GO:BP	intracellular signal transduction	GO:0035556	4.226880971660595e-18	2868	43
GO:BP	regulation of cell activation	GO:0050865	6.0880815081373704e-18	666	22
GO:BP	biological process involved in interspecies interaction between organisms	GO:0044419	6.151307683765629e-18	2272	34
GO:BP	macromolecule metabolic process	GO:0043170	6.3964360652077735e-18	9885	78
GO:BP	lymphocyte activation	GO:0046649	1.4173866294158798e-17	783	24
GO:BP	response to other organism	GO:0051707	1.6332492070499062e-17	1610	31
GO:BP	response to external biotic stimulus	GO:0043207	1.6642838814830424e-17	1612	31
GO:BP	regulation of leukocyte activation	GO:0002694	2.2621386245032772e-17	621	22
GO:BP	myeloid leukocyte activation	GO:0002274	2.835479470636877e-17	673	23
GO:BP	immune effector process	GO:0002252	6.109817246983599e-17	1310	29
GO:BP	inflammatory response	GO:0006954	6.196291759897446e-17	808	22
GO:BP	movement of cell or subcellular component	GO:0006928	8.498782996187048e-17	2337	37
GO:BP	cellular component organization	GO:0016043	9.217987293237246e-17	6576	48
GO:BP	cellular component organization or biogenesis	GO:0071840	2.9135218143895447e-16	6767	48
GO:BP	cell surface receptor signaling pathway	GO:0007166	5.075798026177062e-16	3242	41
GO:BP	response to cytokine	GO:0034097	9.353823689249163e-16	1242	28
GO:BP	defense response to other organism	GO:0098542	1.3875723905378003e-15	1222	26
GO:BP	regulation of cytokine production	GO:0001817	1.5334634427588436e-15	793	22
GO:BP	transport	GO:0006810	1.6715277446195012e-15	5259	53
GO:BP	cell migration	GO:0016477	2.1530265630950307e-15	1684	30
GO:BP	regulation of localization	GO:0032879	2.379618781361875e-15	2903	39
GO:BP	cell population proliferation	GO:0008283	4.051875818048468e-15	2091	34
GO:BP	mononuclear cell differentiation	GO:1903131	4.796855216584122e-15	437	18
GO:BP	establishment of localization	GO:0051234	4.796855216584122e-15	5398	53
GO:BP	protein metabolic process	GO:0019538	6.3766210476222585e-15	5806	55
GO:BP	locomotion	GO:0040011	7.03648459284092e-15	2055	32
GO:BP	cytokine production	GO:0001816	9.48778483679333e-15	871	22
GO:BP	positive regulation of response to stimulus	GO:0048584	1.0461981968217004e-14	2374	33
GO:BP	regulation of cell communication	GO:0010646	1.1065595334816425e-14	3600	43
GO:BP	regulation of biological quality	GO:0065008	1.1403303200061527e-14	4194	46
GO:BP	regulation of signaling	GO:0023051	1.5383900387401075e-14	3636	43
GO:BP	innate immune response	GO:0045087	1.7462285084699867e-14	999	23
GO:BP	leukocyte activation involved in immune response	GO:0002366	1.7593649485086114e-14	719	21
GO:BP	cell activation involved in immune response	GO:0002263	1.940793639953896e-14	723	21
GO:BP	cell motility	GO:0048870	2.3711781962755808e-14	1856	30
GO:BP	localization of cell	GO:0051674	2.3711781962755808e-14	1856	30
GO:BP	regulation of metabolic process	GO:0019222	4.320844441760818e-14	7174	60
GO:BP	regulation of cell adhesion	GO:0030155	5.933898007656237e-14	752	21
GO:BP	lymphocyte proliferation	GO:0046651	1.0230903460530107e-13	298	14
GO:BP	mononuclear cell proliferation	GO:0032943	1.1623859621898871e-13	301	14
GO:BP	regulation of cell population proliferation	GO:0042127	1.364850023062328e-13	1798	30
GO:BP	T cell activation	GO:0042110	3.2209976490147094e-13	495	17
GO:BP	regulation of tumor necrosis factor production	GO:0032680	3.3180796632934733e-13	166	12
GO:BP	positive regulation of leukocyte activation	GO:0002696	3.3678202743971935e-13	415	16
GO:BP	regulation of intracellular signal transduction	GO:1902531	3.3678202743971935e-13	1864	30
GO:BP	phosphorylation	GO:0016310	3.530177277182968e-13	2157	32
GO:BP	leukocyte proliferation	GO:0070661	3.530177277182968e-13	328	14
GO:BP	regulation of multicellular organismal development	GO:2000026	4.1192421730729784e-13	1472	26
GO:BP	tumor necrosis factor production	GO:0032640	4.128327133964513e-13	170	12
GO:BP	regulation of tumor necrosis factor superfamily cytokine production	GO:1903555	4.128327133964513e-13	170	12
GO:BP	vesicle-mediated transport	GO:0016192	4.884819715168944e-13	2193	31
GO:BP	positive regulation of cell activation	GO:0050867	4.884819715168944e-13	427	16
GO:BP	positive regulation of metabolic process	GO:0009893	5.031785210711839e-13	3859	42
GO:BP	tumor necrosis factor superfamily cytokine production	GO:0071706	5.639971715058521e-13	175	12
GO:BP	positive regulation of cell-cell adhesion	GO:0022409	5.659162268547579e-13	285	14
GO:BP	regulation of cellular metabolic process	GO:0031323	6.781998320157015e-13	6309	54
GO:BP	regulation of lymphocyte activation	GO:0051249	7.024042433084816e-13	524	17
GO:BP	positive regulation of cell adhesion	GO:0045785	7.085099482091657e-13	439	16
GO:BP	cellular response to cytokine stimulus	GO:0071345	7.169533760365636e-13	1148	24
GO:BP	regulation of signal transduction	GO:0009966	8.161324808215626e-13	3207	38
GO:BP	cell development	GO:0048468	8.26773300214693e-13	2161	30
GO:BP	leukocyte mediated immunity	GO:0002443	8.707941641493089e-13	891	21
GO:BP	regulation of cell-cell adhesion	GO:0022407	9.588433825913355e-13	449	16
GO:BP	regulation of interferon-gamma production	GO:0032649	1.048216674941555e-12	109	10
GO:BP	protein phosphorylation	GO:0006468	1.0964803085327688e-12	1684	28
GO:BP	leukocyte migration	GO:0050900	1.0964803085327688e-12	523	17
GO:BP	leukocyte cell-cell adhesion	GO:0007159	1.1939000157559556e-12	376	15
GO:BP	positive regulation of leukocyte cell-cell adhesion	GO:1903039	1.3616608753481408e-12	241	13
GO:BP	anatomical structure morphogenesis	GO:0009653	1.5580775199588533e-12	2865	35
GO:BP	regulation of molecular function	GO:0065009	2.0807696208546607e-12	2969	36
GO:BP	regulation of lymphocyte proliferation	GO:0050670	2.5578898697290937e-12	232	12
GO:BP	regulation of mononuclear cell proliferation	GO:0032944	2.8104597826662097e-12	234	12
GO:BP	interferon-gamma production	GO:0032609	3.080343619656321e-12	122	10
GO:BP	positive regulation of cell differentiation	GO:0045597	3.2699083717872136e-12	894	21
GO:BP	positive regulation of developmental process	GO:0051094	3.3358313026834166e-12	1366	25
GO:BP	regulation of macromolecule metabolic process	GO:0060255	4.255156910066054e-12	6626	54
GO:BP	regulation of leukocyte cell-cell adhesion	GO:1903037	5.001715483031956e-12	339	14
GO:BP	regulation of T cell activation	GO:0050863	5.001715483031956e-12	339	14
GO:BP	positive regulation of cell communication	GO:0010647	5.487545245452674e-12	1808	28
GO:BP	positive regulation of signaling	GO:0023056	5.820844735331304e-12	1813	28
GO:BP	positive regulation of cytokine production	GO:0001819	6.43750434332495e-12	441	15
GO:BP	negative regulation of immune system process	GO:0002683	6.446736610609615e-12	426	15
GO:BP	regulation of leukocyte proliferation	GO:0070663	6.528717360102244e-12	253	12
GO:BP	positive regulation of hemopoiesis	GO:1903708	7.949016675619099e-12	160	11
GO:BP	positive regulation of leukocyte differentiation	GO:1902107	7.949016675619099e-12	160	11
GO:BP	regulation of nitrogen compound metabolic process	GO:0051171	9.283511160384521e-12	5885	50
GO:BP	positive regulation of T cell activation	GO:0050870	9.531406526234081e-12	219	12
GO:BP	catabolic process	GO:0009056	1.0522920750108617e-11	2746	33
GO:BP	regulation of leukocyte differentiation	GO:1902105	1.3349404801028386e-11	292	13
GO:BP	regulation of developmental process	GO:0050793	1.3349404801028386e-11	2648	33
GO:BP	positive regulation of macromolecule metabolic process	GO:0010604	1.3516368724261916e-11	3541	38
GO:BP	positive regulation of cellular metabolic process	GO:0031325	1.3600491082907406e-11	3361	37
GO:BP	antigen processing and presentation	GO:0019882	1.5694689736882622e-11	234	12
GO:BP	regulation of response to external stimulus	GO:0032101	1.665547864997202e-11	1060	20
GO:BP	T cell proliferation	GO:0042098	1.7895547278883823e-11	207	11
GO:BP	response to oxygen-containing compound	GO:1901700	2.0570809470132936e-11	1774	27
GO:BP	lymphocyte differentiation	GO:0030098	2.1965188844296657e-11	382	14
GO:BP	interleukin-6 production	GO:0032635	2.234127219511632e-11	186	11
GO:BP	positive regulation of intracellular signal transduction	GO:1902533	2.4934684147412362e-11	1054	20
GO:BP	extracellular matrix organization	GO:0030198	2.5819586798829735e-11	399	12
GO:BP	extracellular structure organization	GO:0043062	2.641558075387667e-11	400	12
GO:BP	cellular protein metabolic process	GO:0044267	2.8797220542829927e-11	5225	46
GO:BP	regulation of phosphate metabolic process	GO:0019220	2.8797220542829927e-11	1660	26
GO:BP	regulation of phosphorus metabolic process	GO:0051174	2.8955431866303973e-11	1661	26
GO:BP	protein modification process	GO:0036211	3.012891796179834e-11	4027	40
GO:BP	cellular protein modification process	GO:0006464	3.012891796179834e-11	4027	40
GO:BP	MAPK cascade	GO:0000165	3.417622866328695e-11	946	19
GO:BP	response to endogenous stimulus	GO:0009719	3.483321951005797e-11	1698	26
GO:BP	myeloid cell activation involved in immune response	GO:0002275	3.6638420316863077e-11	549	16
GO:BP	negative regulation of multicellular organismal process	GO:0051241	3.697343272622921e-11	1175	21
GO:BP	cell-cell adhesion	GO:0098609	4.3131932021819636e-11	901	19
GO:BP	myeloid leukocyte mediated immunity	GO:0002444	4.3509365916027095e-11	556	16
GO:BP	myeloid leukocyte differentiation	GO:0002573	5.2095274903350446e-11	220	11
GO:BP	regulation of phosphorylation	GO:0042325	6.63855706439831e-11	1448	24
GO:BP	T cell differentiation	GO:0030217	6.88372389172116e-11	263	12
GO:BP	cellular macromolecule metabolic process	GO:0044260	7.312146135711454e-11	8357	59
GO:BP	regulation of T cell proliferation	GO:0042129	9.710628541406945e-11	177	10
GO:BP	positive regulation of immune response	GO:0050778	1.0462188783825622e-10	753	17
GO:BP	positive regulation of immune effector process	GO:0002699	1.0545303063633151e-10	214	11
GO:BP	regulation of immune effector process	GO:0002697	1.3488997151951515e-10	458	14
GO:BP	biosynthetic process	GO:0009058	1.3512860202313775e-10	6362	50
GO:BP	macromolecule modification	GO:0043412	1.408395111707195e-10	4245	40
GO:BP	regulation of catalytic activity	GO:0050790	1.5236270826303735e-10	2428	30
GO:BP	positive regulation of lymphocyte activation	GO:0051251	1.8458707585376145e-10	366	13
GO:BP	regulation of protein phosphorylation	GO:0001932	1.9036248780808967e-10	1257	22
GO:BP	positive regulation of nitrogen compound metabolic process	GO:0051173	1.9791221350454287e-10	3151	34
GO:BP	positive regulation of gene expression	GO:0010628	2.154349736414436e-10	2396	28
GO:BP	actin filament-based process	GO:0030029	2.3029842946471678e-10	824	18
GO:BP	regulation of protein modification process	GO:0031399	2.425603666195579e-10	1692	25
GO:BP	regulation of cell differentiation	GO:0045595	2.504933444464294e-10	1695	25
GO:BP	regulation of gene expression	GO:0010468	2.5464103835421436e-10	5162	44
GO:BP	regulation of interleukin-6 production	GO:0032675	2.7054528403275775e-10	174	10
GO:BP	tissue development	GO:0009888	3.059259080160894e-10	2161	28
GO:BP	leukocyte degranulation	GO:0043299	3.1043836516288786e-10	539	15
GO:BP	regulation of primary metabolic process	GO:0080090	3.377526766343072e-10	6085	48
GO:BP	negative regulation of cytokine production	GO:0001818	4.142786457189506e-10	371	12
GO:BP	cellular biosynthetic process	GO:0044249	5.585361997974233e-10	6175	48
GO:BP	small molecule metabolic process	GO:0044281	5.605038764553194e-10	1929	26
GO:BP	negative regulation of metabolic process	GO:0009892	6.694078366769218e-10	3539	35
GO:BP	dendritic cell differentiation	GO:0097028	7.433601973859279e-10	48	7
GO:BP	gene expression	GO:0010467	8.025212133887588e-10	6270	45
GO:BP	organic substance biosynthetic process	GO:1901576	9.101353903493148e-10	6267	48
GO:BP	positive regulation of signal transduction	GO:0009967	9.473450863426917e-10	1627	22
GO:BP	positive regulation of tumor necrosis factor production	GO:0032760	9.938030182336468e-10	90	8
GO:BP	myeloid leukocyte migration	GO:0097529	1.02453275817201e-9	228	9
GO:BP	regulation of hemopoiesis	GO:1903706	1.1397635088864368e-9	428	13
GO:BP	positive regulation of tumor necrosis factor superfamily cytokine production	GO:1903557	1.2775111445882972e-9	93	8
GO:BP	cell death	GO:0008219	1.2775111445882972e-9	2322	28
GO:BP	positive regulation of molecular function	GO:0044093	1.337282709892965e-9	1844	25
GO:BP	regulation of NIK/NF-kappaB signaling	GO:1901222	1.3587539014235674e-9	108	8
GO:BP	programmed cell death	GO:0012501	1.4687170065197494e-9	2172	27
GO:BP	positive regulation of interferon-gamma production	GO:0032729	1.6417786856927713e-9	66	7
GO:BP	regulation of cellular component organization	GO:0051128	1.956764583122118e-9	2431	22
GO:BP	regulation of protein metabolic process	GO:0051246	2.0760093456233894e-9	2722	30
GO:BP	regulation of cellular protein metabolic process	GO:0032268	2.397572551224701e-9	2563	29
GO:BP	cytokine-mediated signaling pathway	GO:0019221	2.4979948535004152e-9	812	15
GO:BP	regulation of cell death	GO:0010941	2.6617824438704252e-9	1754	24
GO:BP	chemotaxis	GO:0006935	3.233702746202814e-9	661	15
GO:BP	taxis	GO:0042330	3.4965116639067913e-9	665	15
GO:BP	secretion	GO:0046903	3.552406155139503e-9	1538	22
GO:BP	cellular localization	GO:0051641	3.6417708066231514e-9	3562	34
GO:BP	secretion by cell	GO:0032940	3.809876782033584e-9	1396	21
GO:BP	positive regulation of alpha-beta T cell activation	GO:0046635	4.301533238710472e-9	64	7
GO:BP	regulation of defense response	GO:0031347	5.017379031238741e-9	711	14
GO:BP	regulation of MAPK cascade	GO:0043408	5.885773885929194e-9	742	15
GO:BP	exocytosis	GO:0006887	6.424956388185609e-9	921	17
GO:BP	response to bacterium	GO:0009617	6.424956388185609e-9	771	16
GO:BP	regulated exocytosis	GO:0045055	6.720425363614599e-9	799	16
GO:BP	regulation of locomotion	GO:0040012	6.98019530225711e-9	1118	18
GO:BP	homeostatic process	GO:0042592	7.0154925831482995e-9	2033	25
GO:BP	export from cell	GO:0140352	7.22041412197378e-9	1450	21
GO:BP	organic substance catabolic process	GO:1901575	7.878950437183196e-9	2271	26
GO:BP	natural killer cell activation	GO:0030101	8.407182448294742e-9	84	7
GO:BP	ion transport	GO:0006811	8.527643071490907e-9	3689	34
GO:BP	anatomical structure formation involved in morphogenesis	GO:0048646	8.974167575145379e-9	1235	19
GO:BP	leukocyte chemotaxis	GO:0030595	8.974167575145379e-9	234	10
GO:BP	positive regulation of MAPK cascade	GO:0043410	9.14772186359689e-9	548	14
GO:BP	regulation of interleukin-1 production	GO:0032652	1.0080984723191093e-8	120	7
GO:BP	regulation of cellular component movement	GO:0051270	1.1316672535425589e-8	1156	18
GO:BP	regulation of cell migration	GO:0030334	1.1784811922660999e-8	1016	17
GO:BP	neutrophil activation	GO:0042119	1.3392286894716277e-8	500	13
GO:BP	granulocyte activation	GO:0036230	1.574332577478869e-8	507	13
GO:BP	regulation of programmed cell death	GO:0043067	1.574332577478869e-8	1614	22
GO:BP	response to nitrogen compound	GO:1901698	1.574332577478869e-8	1178	19
GO:BP	regulation of transferase activity	GO:0051338	1.6132489889870777e-8	1046	18
GO:BP	interleukin-1 production	GO:0032612	1.8045090550593206e-8	131	7
GO:BP	regulation of interleukin-12 production	GO:0032655	1.8287168237943646e-8	59	6
GO:BP	negative regulation of response to stimulus	GO:0048585	1.905426518453883e-8	1752	21
GO:BP	regulation of kinase activity	GO:0043549	1.9593286520422496e-8	931	17
GO:BP	regulation of response to stress	GO:0080134	1.973961500958242e-8	1455	18
GO:BP	positive regulation of catalytic activity	GO:0043085	1.9820708773091344e-8	1485	21
GO:BP	interleukin-12 production	GO:0032615	2.2015293661099762e-8	61	6
GO:BP	negative regulation of cell population proliferation	GO:0008285	2.340648190840215e-8	800	15
GO:BP	positive regulation of phosphorylation	GO:0042327	2.360914742202044e-8	944	17
GO:BP	regulation of protein kinase activity	GO:0045859	2.3870244431085732e-8	821	16
GO:BP	response to interferon-gamma	GO:0034341	2.5410806789811573e-8	201	9
GO:BP	regulation of cell motility	GO:2000145	2.590269915194565e-8	1076	17
GO:BP	cell-cell signaling	GO:0007267	3.189981800030786e-8	1748	22
GO:BP	apoptotic process	GO:0006915	3.5292979178913344e-8	2018	24
GO:BP	peptidyl-tyrosine phosphorylation	GO:0018108	3.565997170054043e-8	384	11
GO:BP	positive regulation of T cell proliferation	GO:0042102	3.630459108758082e-8	105	7
GO:BP	peptidyl-tyrosine modification	GO:0018212	3.835592653355307e-8	387	11
GO:BP	positive regulation of protein phosphorylation	GO:0001934	4.1057184346196025e-8	855	16
GO:BP	organic acid catabolic process	GO:0016054	4.269555215425026e-8	263	10
GO:BP	small molecule catabolic process	GO:0044282	4.5106504390368814e-8	439	12
GO:BP	positive regulation of T cell differentiation	GO:0045582	4.784164817716357e-8	92	7
GO:BP	dendritic cell chemotaxis	GO:0002407	5.582902086493723e-8	24	5
GO:BP	myeloid cell differentiation	GO:0030099	5.97215542169581e-8	446	11
GO:BP	positive regulation of NIK/NF-kappaB signaling	GO:1901224	6.015031827630397e-8	65	6
GO:BP	alpha-beta T cell activation	GO:0046631	6.195240155250831e-8	151	8
GO:BP	negative regulation of immune response	GO:0050777	6.252836223265775e-8	157	7
GO:BP	macrophage activation	GO:0042116	6.27867525579682e-8	109	7
GO:BP	regulation of interferon-alpha production	GO:0032647	6.334053081690225e-8	30	5
GO:BP	cellular catabolic process	GO:0044248	6.48789109673299e-8	2350	25
GO:BP	positive regulation of phosphate metabolic process	GO:0045937	6.723725506962061e-8	1019	17
GO:BP	positive regulation of phosphorus metabolic process	GO:0010562	6.723725506962061e-8	1019	17
GO:BP	cell-substrate adhesion	GO:0031589	6.977537142324203e-8	368	11
GO:BP	establishment of localization in cell	GO:0051649	7.207325067092072e-8	2840	28
GO:BP	regulation of antigen processing and presentation	GO:0002577	7.583218828149207e-8	20	4
GO:BP	regulation of alpha-beta T cell activation	GO:0046634	7.606100709602084e-8	99	7
GO:BP	antigen processing and presentation of peptide or polysaccharide antigen via MHC class II	GO:0002504	8.655348638268664e-8	103	7
GO:BP	NIK/NF-kappaB signaling	GO:0038061	8.655348638268664e-8	189	8
GO:BP	neutrophil degranulation	GO:0043312	8.75557692158756e-8	484	12
GO:BP	response to molecule of bacterial origin	GO:0002237	9.145205559182054e-8	374	11
GO:BP	neutrophil activation involved in immune response	GO:0002283	9.30772496885167e-8	487	12
GO:BP	positive regulation of cellular protein metabolic process	GO:0032270	1.0524343536514356e-7	1490	20
GO:BP	regulation of inflammatory response	GO:0050727	1.0580944869177135e-7	392	10
GO:BP	toll-like receptor 7 signaling pathway	GO:0034154	1.0738511214270457e-7	12	4
GO:BP	nervous system development	GO:0007399	1.1403654969105468e-7	2506	25
GO:BP	interferon-alpha production	GO:0032607	1.1553593364248249e-7	34	5
GO:BP	positive regulation of macrophage fusion	GO:0034241	1.1576655134930161e-7	5	3
GO:BP	regulation of macrophage fusion	GO:0034239	1.1576655134930161e-7	5	3
GO:BP	neutrophil mediated immunity	GO:0002446	1.1579616010198204e-7	498	12
GO:BP	positive regulation of lymphocyte differentiation	GO:0045621	1.1679331431330227e-7	106	7
GO:BP	positive regulation of interleukin-12 production	GO:0032735	1.1694272022435517e-7	39	5
GO:BP	negative regulation of tumor necrosis factor production	GO:0032720	1.1767797326858078e-7	72	6
GO:BP	monocyte chemotaxis	GO:0002548	1.1767797326858078e-7	66	5
GO:BP	cell chemotaxis	GO:0060326	1.29119098528107e-7	317	10
GO:BP	regulation of natural killer cell activation	GO:0032814	1.3045026695429058e-7	35	5
GO:BP	regulation of interleukin-1 beta production	GO:0032651	1.3169607367695044e-7	103	6
GO:BP	adaptive immune response	GO:0002250	1.3183872044881341e-7	698	14
GO:BP	negative regulation of tumor necrosis factor superfamily cytokine production	GO:1903556	1.367198369847284e-7	74	6
GO:BP	regulation of leukocyte mediated immunity	GO:0002703	1.4006441608607642e-7	208	8
GO:BP	positive regulation of cell death	GO:0010942	1.5752174929349426e-7	700	14
GO:BP	dendritic cell migration	GO:0036336	1.6147486964158099e-7	30	5
GO:BP	positive regulation of protein modification process	GO:0031401	1.641428622513601e-7	1091	17
GO:BP	negative regulation of antigen receptor-mediated signaling pathway	GO:0050858	1.896548998296405e-7	33	5
GO:BP	neurogenesis	GO:0022008	1.9120311569471135e-7	1722	20
GO:BP	lipid metabolic process	GO:0006629	2.0103251409160427e-7	1455	19
GO:BP	mononuclear cell migration	GO:0071674	2.0875354819188133e-7	195	7
GO:BP	interleukin-1 beta production	GO:0032611	2.1020126304110256e-7	112	6
GO:BP	macrophage fusion	GO:0034238	2.1629686268956068e-7	6	3
GO:BP	regulation of peptidyl-tyrosine phosphorylation	GO:0050730	2.3074987781002642e-7	269	9
GO:BP	positive regulation of ERK1 and ERK2 cascade	GO:0070374	2.3556348334823918e-7	218	8
GO:BP	regulation of antigen receptor-mediated signaling pathway	GO:0050854	2.3760748896536876e-7	71	6
GO:BP	regulation of lymphocyte differentiation	GO:0045619	2.37763292827573e-7	183	8
GO:BP	positive regulation of protein metabolic process	GO:0051247	2.4400060916377006e-7	1578	20
GO:BP	bone resorption	GO:0045453	2.449732780387473e-7	68	4
GO:BP	regulation of apoptotic process	GO:0042981	2.449732780387473e-7	1579	20
GO:BP	positive regulation of lymphocyte proliferation	GO:0050671	2.5395988071550257e-7	143	7
GO:BP	positive regulation of mononuclear cell proliferation	GO:0032946	2.6563870811920974e-7	144	7
GO:BP	positive regulation of cell population proliferation	GO:0008284	2.8369656669861866e-7	997	16
GO:BP	antigen processing and presentation of peptide antigen	GO:0048002	2.8808012417205277e-7	192	8
GO:BP	regulation of transport	GO:0051049	2.9445956893171006e-7	1830	21
GO:BP	carboxylic acid catabolic process	GO:0046395	3.0214629373838534e-7	246	9
GO:BP	negative regulation of leukocyte activation	GO:0002695	3.7714144312826376e-7	195	8
GO:BP	positive regulation of response to external stimulus	GO:0032103	3.7741369470761047e-7	509	11
GO:BP	regulation of plasma membrane bounded cell projection organization	GO:0120035	4.59828260582323e-7	652	10
GO:BP	positive regulation of leukocyte proliferation	GO:0070665	4.698790979446621e-7	157	7
GO:BP	response to lipopolysaccharide	GO:0032496	5.207974377382545e-7	351	10
GO:BP	regulation of leukocyte migration	GO:0002685	5.223947524861671e-7	217	8
GO:BP	actin cytoskeleton organization	GO:0030036	5.499016151428696e-7	723	13
GO:BP	regulation of chemotaxis	GO:0050920	5.499016151428696e-7	227	7
GO:BP	regulation of cell projection organization	GO:0031344	5.734387412603779e-7	669	10
GO:BP	organic acid metabolic process	GO:0006082	5.817642112444219e-7	1094	16
GO:BP	osteoclast differentiation	GO:0030316	6.433298813816783e-7	101	5
GO:BP	cell killing	GO:0001906	6.691839253311375e-7	170	7
GO:BP	reproductive process	GO:0022414	7.01643818983278e-7	1538	14
GO:BP	reproduction	GO:0000003	7.164150422488614e-7	1541	14
GO:BP	microglial cell activation	GO:0001774	7.181064944241541e-7	56	5
GO:BP	organic cyclic compound biosynthetic process	GO:1901362	7.186887504987706e-7	4449	34
GO:BP	leukocyte mediated cytotoxicity	GO:0001909	7.22967885525667e-7	102	6
GO:BP	muscle contraction	GO:0006936	7.337698758637296e-7	368	10
GO:BP	cellular nitrogen compound metabolic process	GO:0034641	7.488865951580286e-7	6563	43
GO:BP	response to organonitrogen compound	GO:0010243	7.930792622592713e-7	1094	16
GO:BP	muscle system process	GO:0003012	8.318127844507144e-7	477	11
GO:BP	bone remodeling	GO:0046849	8.332662902310493e-7	94	4
GO:BP	negative regulation of cell activation	GO:0050866	8.34076433082671e-7	218	8
GO:BP	regulation of T cell receptor signaling pathway	GO:0050856	8.376815163915128e-7	45	5
GO:BP	stress-activated MAPK cascade	GO:0051403	8.744878092976735e-7	271	9
GO:BP	JNK cascade	GO:0007254	8.924056149996842e-7	194	8
GO:BP	heterocycle biosynthetic process	GO:0018130	9.044597566233228e-7	4277	33
GO:BP	positive regulation of antigen processing and presentation	GO:0002579	9.278410156676513e-7	9	3
GO:BP	positive regulation of alpha-beta T cell proliferation	GO:0046641	0.00000103781691807452	21	4
GO:BP	regulation of JNK cascade	GO:0046328	0.0000010478457543085403	132	7
GO:BP	regulation of cellular biosynthetic process	GO:0031326	0.000001068668086628802	4310	33
GO:BP	cell projection organization	GO:0030030	0.000001092344382593541	1627	19
GO:BP	extracellular matrix disassembly	GO:0022617	0.0000010937352367097017	82	5
GO:BP	negative regulation of macromolecule metabolic process	GO:0010605	0.0000011236173454727844	3297	28
GO:BP	antigen receptor-mediated signaling pathway	GO:0050851	0.0000011311905042520714	325	9
GO:BP	regulation of T cell differentiation	GO:0045580	0.0000011447369547484229	152	7
GO:BP	system process	GO:0003008	0.00000127361300409683	2327	23
GO:BP	cellular nitrogen compound biosynthetic process	GO:0044271	0.0000012742786477866587	5025	36
GO:BP	natural killer cell mediated cytotoxicity	GO:0042267	0.0000012859494149275504	58	5
GO:BP	positive regulation of alpha-beta T cell differentiation	GO:0046638	0.0000013190839757530906	48	5
GO:BP	stress-activated protein kinase signaling cascade	GO:0031098	0.0000013190839757530906	286	9
GO:BP	generation of neurons	GO:0048699	0.0000013993257306050738	1599	18
GO:BP	carboxylic acid metabolic process	GO:0019752	0.0000014320142996135808	1027	15
GO:BP	T cell activation involved in immune response	GO:0002286	0.0000014748907574823254	111	6
GO:BP	carbohydrate derivative metabolic process	GO:1901135	0.00000153445897538205	1148	16
GO:BP	organonitrogen compound catabolic process	GO:1901565	0.0000015790968527499999	1363	17
GO:BP	negative regulation of cell adhesion	GO:0007162	0.0000016038768179782245	308	9
GO:BP	regulation of biosynthetic process	GO:0009889	0.000001615630226596851	4397	32
GO:BP	negative regulation of lymphocyte activation	GO:0051250	0.0000016347713958569975	161	7
GO:BP	antigen processing and presentation of peptide antigen via MHC class II	GO:0002495	0.0000016989821120960972	100	6
GO:BP	regulation of dendritic cell antigen processing and presentation	GO:0002604	0.0000018772599114931629	11	3
GO:BP	natural killer cell mediated immunity	GO:0002228	0.000001888442437731704	63	5
GO:BP	lymphocyte activation involved in immune response	GO:0002285	0.0000018968603826487147	192	7
GO:BP	tolerance induction	GO:0002507	0.0000019319157724630464	30	4
GO:BP	negative regulation of response to external stimulus	GO:0032102	0.000001988828210522699	413	8
GO:BP	oxoacid metabolic process	GO:0043436	0.0000020657159495903537	1060	15
GO:BP	negative regulation of lymphocyte proliferation	GO:0050672	0.0000020716520827590983	87	5
GO:BP	negative regulation of mononuclear cell proliferation	GO:0032945	0.0000021880837185580743	88	5
GO:BP	organophosphate metabolic process	GO:0019637	0.0000022092031785389093	1040	15
GO:BP	neutrophil migration	GO:1990266	0.0000022583346738644085	127	5
GO:BP	organic substance transport	GO:0071702	0.000002287780043464411	2790	25
GO:BP	positive regulation of cell migration	GO:0030335	0.000002298566439595175	578	11
GO:BP	regulation of dendritic cell chemotaxis	GO:2000508	0.0000024062738550914887	9	3
GO:BP	dendritic cell antigen processing and presentation	GO:0002468	0.000002416421143503424	12	3
GO:BP	cell-matrix adhesion	GO:0007160	0.0000024712506193135518	236	8
GO:BP	positive regulation of transport	GO:0051050	0.0000024910156229042543	930	14
GO:BP	immune response-activating signal transduction	GO:0002757	0.0000026300152790697073	477	10
GO:BP	immune response-activating cell surface receptor signaling pathway	GO:0002429	0.0000026300152790697073	477	10
GO:BP	toll-like receptor 9 signaling pathway	GO:0034162	0.000002704263515848787	27	4
GO:BP	aromatic compound biosynthetic process	GO:0019438	0.0000027458453830610927	4287	32
GO:BP	macromolecule localization	GO:0033036	0.000002873708055245553	3238	27
GO:BP	negative regulation of leukocyte proliferation	GO:0070664	0.000002935700363307359	94	5
GO:BP	cellular response to interferon-gamma	GO:0071346	0.0000029499957722888764	181	7
GO:BP	regulation of ERK1 and ERK2 cascade	GO:0070372	0.0000029499957722888764	313	8
GO:BP	regulation of myeloid leukocyte differentiation	GO:0002761	0.0000030052524870144965	124	6
GO:BP	alpha-beta T cell differentiation	GO:0046632	0.000003152207114281141	110	6
GO:BP	positive regulation of cell motility	GO:2000147	0.000003196128192804559	600	11
GO:BP	multicellular organismal homeostasis	GO:0048871	0.0000032034982197475315	538	11
GO:BP	plasma membrane bounded cell projection organization	GO:0120036	0.0000032237950806599245	1586	18
GO:BP	supramolecular fiber organization	GO:0097435	0.000003321349641039125	739	12
GO:BP	negative regulation of T cell receptor signaling pathway	GO:0050860	0.000003341586655463647	25	4
GO:BP	organic cyclic compound metabolic process	GO:1901360	0.000003341586655463647	6218	40
GO:BP	regulation of MAP kinase activity	GO:0043405	0.0000036380707025032153	327	9
GO:BP	regulation of phosphatidylinositol 3-kinase signaling	GO:0014066	0.000003699444066315498	133	6
GO:BP	response to tumor necrosis factor	GO:0034612	0.000003808825896907713	329	9
GO:BP	positive regulation of cellular component movement	GO:0051272	0.000003857175990154907	613	11
GO:BP	regulation of leukocyte chemotaxis	GO:0002688	0.000003919076451167188	122	6
GO:BP	positive regulation of locomotion	GO:0040017	0.000003962759405623491	615	11
GO:BP	positive regulation of protein kinase activity	GO:0045860	0.000004132213090136815	547	11
GO:BP	regulation of vesicle-mediated transport	GO:0060627	0.000004175946632281948	552	9
GO:BP	transmembrane transport	GO:0055085	0.000004181358743396856	1639	18
GO:BP	positive regulation of inflammatory response	GO:0050729	0.000004207383517440674	142	6
GO:BP	cellular component disassembly	GO:0022411	0.000004207383517440674	574	10
GO:BP	negative regulation of interferon-gamma production	GO:0032689	0.0000042455100307477255	42	4
GO:BP	dendritic cell apoptotic process	GO:0097048	0.000004342408937590209	11	3
GO:BP	regulation of dendritic cell apoptotic process	GO:2000668	0.000004342408937590209	11	3
GO:BP	ERK1 and ERK2 cascade	GO:0070371	0.000004444984569221474	333	8
GO:BP	cellular response to oxygen-containing compound	GO:1901701	0.000004532110756456295	1251	16
GO:BP	lipid catabolic process	GO:0016042	0.000004541756083814896	350	9
GO:BP	immune response-regulating cell surface receptor signaling pathway	GO:0002768	0.000004541756083814896	511	10
GO:BP	cell division	GO:0051301	0.0000045678298866598276	626	11
GO:BP	anion transport	GO:0006820	0.000004600098976992709	2914	25
GO:BP	regulation of cellular protein localization	GO:1903827	0.0000046483886972534435	580	11
GO:BP	cellular response to endogenous stimulus	GO:0071495	0.000004658864461153243	1434	17
GO:BP	immune response-regulating signaling pathway	GO:0002764	0.00000473234519166967	514	10
GO:BP	CD8-positive, alpha-beta T cell activation	GO:0036037	0.000004988218966357185	27	4
GO:BP	regulation of alpha-beta T cell differentiation	GO:0046637	0.000005199710396896273	65	5
GO:BP	granulocyte migration	GO:0097530	0.00000556152711387485	156	5
GO:BP	positive regulation of defense response	GO:0031349	0.000005923945010403562	356	8
GO:BP	regulation of cellular localization	GO:0060341	0.0000059907791212838884	868	13
GO:BP	T cell receptor signaling pathway	GO:0050852	0.0000062296176767890305	205	7
GO:BP	negative regulation of T cell activation	GO:0050868	0.000006433325738692765	126	6
GO:BP	heterocycle metabolic process	GO:0046483	0.000007056358832009003	5924	38
GO:BP	regulation of alpha-beta T cell proliferation	GO:0046640	0.000007139801016896651	35	4
GO:BP	tissue homeostasis	GO:0001894	0.000007188106836792876	272	6
GO:BP	cytoskeleton organization	GO:0007010	0.000007428984376815446	1435	16
GO:BP	embryonic morphogenesis	GO:0048598	0.000007539283405420855	616	9
GO:BP	regulation of chemokine production	GO:0032642	0.000007871286559365888	95	5
GO:BP	regulation of bone resorption	GO:0045124	0.000008074169017899997	45	3
GO:BP	positive regulation of microglial cell activation	GO:1903980	0.00000824540842686532	12	2
GO:BP	toll-like receptor signaling pathway	GO:0002224	0.000008452749366043322	158	6
GO:BP	positive regulation of leukocyte migration	GO:0002687	0.000008452749366043322	141	6
GO:BP	positive regulation of chemotaxis	GO:0050921	0.000008775294595475238	142	6
GO:BP	organonitrogen compound biosynthetic process	GO:1901566	0.000008984632120438018	1854	19
GO:BP	immunological synapse formation	GO:0001771	0.000009233346837136988	14	3
GO:BP	regulation of stress-activated MAPK cascade	GO:0032872	0.000009331080891163325	189	7
GO:BP	negative regulation of leukocyte mediated immunity	GO:0002704	0.00000940327705238515	52	4
GO:BP	ion transmembrane transport	GO:0034220	0.000009518284016142857	1391	16
GO:BP	alpha-beta T cell proliferation	GO:0046633	0.000009661163724680566	38	4
GO:BP	positive regulation of cellular component organization	GO:0051130	0.000009661163724680566	1182	11
GO:BP	positive regulation of CD8-positive, alpha-beta T cell activation	GO:2001187	0.000009678414030282031	9	3
GO:BP	tissue remodeling	GO:0048771	0.000009927581127754557	187	4
GO:BP	receptor-mediated endocytosis	GO:0006898	0.000009933305787582636	333	6
GO:BP	maternal process involved in female pregnancy	GO:0060135	0.000009993776094629477	67	5
GO:BP	negative regulation of immune effector process	GO:0002698	0.000010017359161564443	124	5
GO:BP	phosphatidylinositol 3-kinase signaling	GO:0014065	0.0000100201249414317	161	6
GO:BP	I-kappaB kinase/NF-kappaB signaling	GO:0007249	0.0000100201249414317	293	7
GO:BP	regulation of stress-activated protein kinase signaling cascade	GO:0070302	0.000010092800923425859	192	7
GO:BP	activation of immune response	GO:0002253	0.0000104157531380139	566	10
GO:BP	regulation of superoxide anion generation	GO:0032928	0.000010990580212026995	22	3
GO:BP	chemokine production	GO:0032602	0.000011168516477196516	103	5
GO:BP	response to nutrient levels	GO:0031667	0.000011194060946482824	492	10
GO:BP	regulation of bone remodeling	GO:0046850	0.000011899430290671975	52	3
GO:BP	calcium-mediated signaling	GO:0019722	0.000012014938131201976	214	7
GO:BP	cell adhesion mediated by integrin	GO:0033627	0.000012485572792673544	73	5
GO:BP	negative regulation of interleukin-10 production	GO:0032693	0.000012485572792673544	23	3
GO:BP	positive regulation of kinase activity	GO:0033674	0.000012784190501148164	623	11
GO:BP	anatomical structure homeostasis	GO:0060249	0.000012900006412943017	483	7
GO:BP	regulation of granulocyte macrophage colony-stimulating factor production	GO:0032645	0.000013288172114299067	12	3
GO:BP	regulation of myeloid leukocyte mediated immunity	GO:0002886	0.000013311090638805906	58	4
GO:BP	negative regulation of leukocyte cell-cell adhesion	GO:1903038	0.000013403133353912079	145	6
GO:BP	regulation of protein localization	GO:0032880	0.000013429740343808045	936	13
GO:BP	response to lipid	GO:0033993	0.00001355861379590805	937	13
GO:BP	negative regulation of gene expression	GO:0010629	0.000014028130434048248	2516	22
GO:BP	regulation of tissue remodeling	GO:0034103	0.000014028130434048248	92	5
GO:BP	negative regulation of autophagic cell death	GO:1904093	0.000014733663857301122	2	2
GO:BP	regulation of interleukin-10 production	GO:0032653	0.000015040851877618178	60	4
GO:BP	negative regulation of activated T cell proliferation	GO:0046007	0.000015411152699630005	17	3
GO:BP	positive regulation of programmed cell death	GO:0043068	0.000015411152699630005	637	11
GO:BP	embryo development	GO:0009790	0.000015411152699630005	1093	11
GO:BP	regulation of I-kappaB kinase/NF-kappaB signaling	GO:0043122	0.000016257202669625515	253	6
GO:BP	chemokine-mediated signaling pathway	GO:0070098	0.000016545975524986452	87	4
GO:BP	granulocyte macrophage colony-stimulating factor production	GO:0032604	0.000016749230120078183	13	3
GO:BP	regulation of activated T cell proliferation	GO:0046006	0.000017798712738700746	46	4
GO:BP	interleukin-10 production	GO:0032613	0.000018009288924359996	63	4
GO:BP	negative regulation of innate immune response	GO:0045824	0.00001879352792327075	63	4
GO:BP	response to extracellular stimulus	GO:0009991	0.00001890022129646589	525	10
GO:BP	cellular response to tumor necrosis factor	GO:0071356	0.00001918652810661735	305	8
GO:BP	positive regulation of neuroinflammatory response	GO:0150078	0.000019213546238610693	19	2
GO:BP	skeletal system development	GO:0001501	0.00002048683830951882	525	8
GO:BP	peptidyl-amino acid modification	GO:0018193	0.0000206737652634395	1313	15
GO:BP	cellular aromatic compound metabolic process	GO:0006725	0.00002078296619660501	5977	37
GO:BP	positive regulation of interleukin-1 production	GO:0032732	0.000021009969491569322	65	4
GO:BP	positive regulation of syncytium formation by plasma membrane fusion	GO:0060143	0.000021678914736871042	28	3
GO:BP	positive regulation of leukocyte chemotaxis	GO:0002690	0.000021862169986047186	95	5
GO:BP	regulation of dendritic cell dendrite assembly	GO:2000547	0.00002318995171046456	3	2
GO:BP	positive regulation of interleukin-6 production	GO:0032755	0.000024577169149620985	96	5
GO:BP	response to chemokine	GO:1990868	0.00002468537615948379	97	4
GO:BP	cellular response to chemokine	GO:1990869	0.00002468537615948379	97	4
GO:BP	T cell costimulation	GO:0031295	0.000024686045094987244	60	4
GO:BP	regulation of interleukin-2 production	GO:0032663	0.000024686045094987244	60	4
GO:BP	cellular lipid catabolic process	GO:0044242	0.00002534320735449549	232	7
GO:BP	activated T cell proliferation	GO:0050798	0.00002602406423757846	51	4
GO:BP	regulation of syncytium formation by plasma membrane fusion	GO:0060142	0.0000262968539618161	30	3
GO:BP	positive regulation of bone resorption	GO:0045780	0.00002657127089427091	20	2
GO:BP	ossification	GO:0001503	0.00002770544501194452	428	9
GO:BP	lymphocyte costimulation	GO:0031294	0.000027834173176564382	62	4
GO:BP	positive regulation of cellular biosynthetic process	GO:0031328	0.00002791611509853937	2035	18
GO:BP	phosphatidylinositol-mediated signaling	GO:0048015	0.000028863157368730624	197	6
GO:BP	regulation of interferon-beta production	GO:0032648	0.000030557560416055385	52	4
GO:BP	negative regulation of T cell proliferation	GO:0042130	0.000030557560416055385	72	4
GO:BP	positive regulation of JNK cascade	GO:0046330	0.00003064650604011106	85	5
GO:BP	neuron differentiation	GO:0030182	0.00003080278853658566	1445	15
GO:BP	regulation of tolerance induction	GO:0002643	0.00003086141714726704	19	3
GO:BP	regulation of microglial cell activation	GO:1903978	0.00003195208205966232	25	2
GO:BP	inositol lipid-mediated signaling	GO:0048017	0.00003195208205966232	201	6
GO:BP	cell surface receptor signaling pathway involved in cell-cell signaling	GO:1905114	0.00003232456389562191	642	8
GO:BP	phagocytosis	GO:0006909	0.00003346617283593538	390	8
GO:BP	reproductive structure development	GO:0048608	0.0000335307094901524	455	7
GO:BP	neutrophil chemotaxis	GO:0030593	0.00003372631926787753	106	4
GO:BP	collagen catabolic process	GO:0030574	0.0000339060721731916	47	4
GO:BP	regulation of superoxide metabolic process	GO:0090322	0.00003404817127377057	33	3
GO:BP	regulation of hydrolase activity	GO:0051336	0.000034255655113115655	1318	15
GO:BP	positive regulation of biosynthetic process	GO:0009891	0.00003441123991113552	2071	18
GO:BP	reproductive system development	GO:0061458	0.00003453142267956211	458	7
GO:BP	interferon-beta production	GO:0032608	0.00003453142267956211	54	4
GO:BP	regulation of cell development	GO:0060284	0.000035026708810888117	513	7
GO:BP	positive regulation of myeloid leukocyte differentiation	GO:0002763	0.000036511340396299604	59	4
GO:BP	positive regulation of transferase activity	GO:0051347	0.000036538880395884316	705	11
GO:BP	pattern recognition receptor signaling pathway	GO:0002221	0.000037484404010178084	211	6
GO:BP	response to abiotic stimulus	GO:0009628	0.00003842064854928601	1282	14
GO:BP	nucleobase-containing compound biosynthetic process	GO:0034654	0.000038546420376474136	4211	29
GO:BP	response to growth factor	GO:0070848	0.0000390273291323347	771	11
GO:BP	positive regulation of protein kinase B signaling	GO:0051897	0.000039574628550964373	185	6
GO:BP	negative regulation of cellular metabolic process	GO:0031324	0.00003991670097864668	2794	22
GO:BP	interleukin-2 production	GO:0032623	0.000040434163205955016	69	4
GO:BP	regulation of ion transport	GO:0043269	0.00004069371351363871	1391	15
GO:BP	regulation of JUN kinase activity	GO:0043506	0.00004079550621343098	91	5
GO:BP	regulation of CD4-positive, alpha-beta T cell differentiation	GO:0043370	0.000041990874341460564	48	4
GO:BP	dendritic cell dendrite assembly	GO:0097026	0.000042415127765691086	4	2
GO:BP	myeloid dendritic cell chemotaxis	GO:0002408	0.000042415127765691086	4	2
GO:BP	mature conventional dendritic cell differentiation	GO:0097029	0.000042415127765691086	4	2
GO:BP	cell morphogenesis involved in differentiation	GO:0000904	0.0000429400927369821	769	10
GO:BP	regulation of immunological synapse formation	GO:2000520	0.00004326694398007319	3	2
GO:BP	natural killer cell tolerance induction	GO:0002519	0.00004326694398007319	3	2
GO:BP	positive regulation of macrophage activation	GO:0043032	0.00004374229824388265	30	2
GO:BP	superoxide anion generation	GO:0042554	0.000046142304887566175	37	3
GO:BP	enzyme linked receptor protein signaling pathway	GO:0007167	0.00004686166671913172	1115	13
GO:BP	dephosphorylation	GO:0016311	0.00004686166671913172	507	9
GO:BP	phagocytosis, engulfment	GO:0006911	0.00004686166671913172	127	4
GO:BP	glycerol biosynthetic process from pyruvate	GO:0046327	0.00004698757582317557	2	2
GO:BP	propionate catabolic process	GO:0019543	0.00004698757582317557	2	2
GO:BP	regulation of adaptive immune response	GO:0002819	0.00004805884853888399	166	6
GO:BP	cell morphogenesis	GO:0000902	0.00004819725833640286	1063	13
GO:BP	amyloid-beta clearance	GO:0097242	0.000048206482184766804	39	3
GO:BP	endocytosis	GO:0006897	0.0000493825383373504	701	7
GO:BP	mast cell mediated immunity	GO:0002448	0.00004999972360801627	53	4
GO:BP	regulation of type I interferon production	GO:0032479	0.00004999972360801627	129	5
GO:BP	CD8-positive, alpha-beta T cell differentiation	GO:0043374	0.00005140271235438867	16	3
GO:BP	cellular lipid metabolic process	GO:0044255	0.00005166623099116432	1078	13
GO:BP	phosphatidylcholine catabolic process	GO:0034638	0.00005166623099116432	15	3
GO:BP	regulation of cell adhesion mediated by integrin	GO:0033628	0.000054684814096300646	48	4
GO:BP	endodermal cell differentiation	GO:0035987	0.00005593556629936046	45	3
GO:BP	lymph node development	GO:0048535	0.000056274655870041895	18	3
GO:BP	cellular component biogenesis	GO:0044085	0.000057053909775172194	3276	24
GO:BP	type I interferon production	GO:0032606	0.00005708772880480987	133	5
GO:BP	negative regulation of interleukin-2 production	GO:0032703	0.000057422970629360666	27	3
GO:BP	positive regulation of interleukin-4 production	GO:0032753	0.00005797743886647738	24	3
GO:BP	plasma membrane invagination	GO:0099024	0.00005937591226522353	136	4
GO:BP	tissue morphogenesis	GO:0048729	0.00006219854456582646	688	8
GO:BP	collagen fibril organization	GO:0030199	0.00006266464472207252	56	4
GO:BP	cellular amino acid catabolic process	GO:0009063	0.00006301400600315528	107	5
GO:BP	lymphocyte mediated immunity	GO:0002449	0.0000631545423494933	365	7
GO:BP	neuron development	GO:0048666	0.00006315632174451843	1175	13
GO:BP	regulation of leukocyte mediated cytotoxicity	GO:0001910	0.00006491681358184961	69	4
GO:BP	negative regulation of cell-cell adhesion	GO:0022408	0.00006569227591486972	198	6
GO:BP	protein kinase B signaling	GO:0043491	0.00006613965663781068	287	7
GO:BP	organelle organization	GO:0006996	0.00006767693271474536	4115	21
GO:BP	positive regulation of apoptotic process	GO:0043065	0.00006780956909857367	620	10
GO:BP	granulocyte chemotaxis	GO:0071621	0.00006994443797941166	131	4
GO:BP	regulation of CD8-positive, alpha-beta T cell activation	GO:2001185	0.00007180514584674276	18	3
GO:BP	regulation of macromolecule biosynthetic process	GO:0010556	0.00007207368163079109	4137	28
GO:BP	membrane invagination	GO:0010324	0.0000726037782357641	144	4
GO:BP	positive regulation of natural killer cell activation	GO:0032816	0.00007360903958959833	22	3
GO:BP	formation of primary germ layer	GO:0001704	0.00007620005306010162	128	4
GO:BP	regulation of macrophage activation	GO:0043030	0.00007828942349617415	65	4
GO:BP	tube development	GO:0035295	0.00007828942349617415	1178	13
GO:BP	regulation of neutrophil migration	GO:1902622	0.00007866634545466738	43	3
GO:BP	macromolecule biosynthetic process	GO:0009059	0.00008370247608247016	5139	32
GO:BP	monocarboxylic acid metabolic process	GO:0032787	0.0000851795523757991	662	10
GO:BP	positive regulation of hydrolase activity	GO:0051345	0.00008578508747345801	782	11
GO:BP	regulation of lymphocyte mediated immunity	GO:0002706	0.00008969557287156704	151	5
GO:BP	response to wounding	GO:0009611	0.00009098378919442396	682	9
GO:BP	endoderm formation	GO:0001706	0.00009215810004397824	54	3
GO:BP	myeloid dendritic cell activation	GO:0001773	0.00009229374890243415	32	3
GO:BP	negative regulation of response to biotic stimulus	GO:0002832	0.00009297772840418747	99	4
GO:BP	regulation of protein serine/threonine kinase activity	GO:0071900	0.00009465719893551568	513	9
GO:BP	cellular component assembly	GO:0022607	0.00009465719893551568	3030	17
GO:BP	negative regulation of dendritic cell apoptotic process	GO:2000669	0.00009550205626142394	6	2
GO:BP	negative regulation of interleukin-6 production	GO:0032715	0.00009550205626142394	72	4
GO:BP	regulation of T cell costimulation	GO:2000523	0.00009550205626142394	6	2
GO:BP	positive regulation of secretion by cell	GO:1903532	0.0000962886065904759	293	7
GO:BP	regulation of neuroinflammatory response	GO:0150077	0.0000983164213217802	47	2
GO:BP	positive regulation of T cell anergy	GO:0002669	0.0000998039694552994	4	2
GO:BP	positive regulation of interferon-alpha production	GO:0032727	0.0000998039694552994	24	3
GO:BP	positive regulation of lymphocyte anergy	GO:0002913	0.0000998039694552994	4	2
GO:BP	proteolysis	GO:0006508	0.0000998039694552994	1846	12
GO:BP	B cell activation	GO:0042113	0.00010485852360724562	337	7
GO:BP	regulation of anatomical structure morphogenesis	GO:0022603	0.00010751614042270654	1062	12
GO:BP	circulatory system development	GO:0072359	0.00010755710312514194	1219	13
GO:BP	T cell differentiation involved in immune response	GO:0002292	0.00010892868723209026	73	4
GO:BP	chondrocyte development	GO:0002063	0.00011147727453473395	31	3
GO:BP	branched-chain amino acid biosynthetic process	GO:0009082	0.00011147727453473395	5	2
GO:BP	regulation of autophagic cell death	GO:1904092	0.00011372417516187941	5	2
GO:BP	neuroinflammatory response	GO:0150076	0.00011372417516187941	51	2
GO:BP	regulation of CD4-positive, alpha-beta T cell activation	GO:2000514	0.00011636714170845251	64	4
GO:BP	regulation of interleukin-4 production	GO:0032673	0.00011752255894422495	31	3
GO:BP	positive regulation of cellular protein localization	GO:1903829	0.00011903055805912257	306	7
GO:BP	mitotic cell cycle process	GO:1903047	0.0001201892929781133	921	11
GO:BP	negative regulation of nitrogen compound metabolic process	GO:0051172	0.00012168482103734843	2585	20
GO:BP	regulation of cellular macromolecule biosynthetic process	GO:2000112	0.00012252514947503924	4038	27
GO:BP	positive regulation of ion transport	GO:0043270	0.00012376313127833628	696	10
GO:BP	regulation of T cell activation via T cell receptor contact with antigen bound to MHC molecule on antigen presenting cell	GO:2001188	0.00012592224804096647	5	2
GO:BP	positive regulation of dendritic cell antigen processing and presentation	GO:0002606	0.00012868540536117273	7	2
GO:BP	negative regulation of signal transduction	GO:0009968	0.00012876378640322666	1377	14
GO:BP	regulation of T-helper 1 type immune response	GO:0002825	0.00012947347653058733	27	3
GO:BP	positive regulation of stress-activated MAPK cascade	GO:0032874	0.00013440741687004197	120	5
GO:BP	cation transport	GO:0006812	0.0001383411177490429	1205	13
GO:BP	actin-mediated cell contraction	GO:0070252	0.0001383411177490429	126	5
GO:BP	positive regulation of stress-activated protein kinase signaling cascade	GO:0070304	0.00014484474161334204	122	5
GO:BP	regulation of myeloid cell differentiation	GO:0045637	0.00014619411358174068	264	6
GO:BP	regulation of mononuclear cell migration	GO:0071675	0.0001462311279181917	114	4
GO:BP	response to peptide	GO:1901652	0.00014626291278485844	553	9
GO:BP	regulation of cell killing	GO:0031341	0.00014758746725376841	87	4
GO:BP	response to virus	GO:0009615	0.0001499713341632066	364	7
GO:BP	cell-cell fusion	GO:0140253	0.0001550389273054965	58	3
GO:BP	syncytium formation by plasma membrane fusion	GO:0000768	0.0001550389273054965	58	3
GO:BP	regulation of nucleobase-containing compound metabolic process	GO:0019219	0.00015806618957173198	4123	26
GO:BP	meiotic nuclear division	GO:0140013	0.0001604882046423526	187	4
GO:BP	bone development	GO:0060348	0.00016177306687506268	212	5
GO:BP	positive regulation of secretion	GO:0051047	0.00016515067477176491	322	7
GO:BP	maintenance of location	GO:0051235	0.00016802181829237664	342	7
GO:BP	regulation of isomerase activity	GO:0010911	0.00016841512330365658	9	2
GO:BP	positive regulation of isomerase activity	GO:0010912	0.00016841512330365658	9	2
GO:BP	syncytium formation	GO:0006949	0.00016957006488881867	60	3
GO:BP	cellular response to stress	GO:0033554	0.0001710637813449089	2126	18
GO:BP	positive regulation of CD4-positive, alpha-beta T cell differentiation	GO:0043372	0.0001731152322641226	30	3
GO:BP	negative regulation of protein modification process	GO:0031400	0.00017632774108997993	586	9
GO:BP	regulation of cell-substrate adhesion	GO:0010810	0.00017649098769917593	223	6
GO:BP	negative regulation of mast cell degranulation	GO:0043305	0.00017685090647608223	6	2
GO:BP	negative regulation of interferon-alpha production	GO:0032687	0.00018058446100639413	6	2
GO:BP	protein localization	GO:0008104	0.0001831878294477674	2789	21
GO:BP	regulation of nitric oxide biosynthetic process	GO:0045428	0.0001831878294477674	70	3
GO:BP	negative regulation of cellular component organization	GO:0051129	0.00018465674492086504	753	10
GO:BP	negative regulation of lymphocyte mediated immunity	GO:0002707	0.00019197280452985796	42	3
GO:BP	transcription, DNA-templated	GO:0006351	0.00019401454982436705	3687	25
GO:BP	positive regulation of nucleobase-containing compound metabolic process	GO:0045935	0.00019571221796874823	1949	17
GO:BP	regulation of nitric oxide metabolic process	GO:0080164	0.00019782457014196674	72	3
GO:BP	multicellular organismal reproductive process	GO:0048609	0.00019969142887746107	879	11
GO:BP	cation transmembrane transport	GO:0098655	0.00021016283411575483	912	11
GO:BP	meiotic cell cycle process	GO:1903046	0.0002136560222059514	203	4
GO:BP	negative regulation of defense response	GO:0031348	0.00021436596576122506	252	5
GO:BP	interleukin-4 production	GO:0032633	0.00022019754618455754	39	3
GO:BP	regulation of protein kinase B signaling	GO:0051896	0.00022179437266796616	261	6
GO:BP	cellular response to nitrogen compound	GO:1901699	0.00022484266617536257	726	10
GO:BP	cellular response to external stimulus	GO:0071496	0.0002249253991547507	328	7
GO:BP	second-messenger-mediated signaling	GO:0019932	0.0002259413999692219	454	8
GO:BP	regulation of transcription, DNA-templated	GO:0006355	0.00022671976778294674	3494	24
GO:BP	regulation of innate immune response	GO:0045088	0.00022816952506708458	303	6
GO:BP	propionate metabolic process	GO:0019541	0.00023145112351873973	4	2
GO:BP	nucleic acid-templated transcription	GO:0097659	0.0002330080835062329	3734	25
GO:BP	regulation of secretion by cell	GO:1903530	0.00023667614972399937	608	9
GO:BP	superoxide metabolic process	GO:0006801	0.00023667614972399937	68	3
GO:BP	positive regulation of phosphatidylinositol 3-kinase signaling	GO:0014068	0.0002383584665217339	92	4
GO:BP	multicellular organism reproduction	GO:0032504	0.0002385551852915515	899	11
GO:BP	skeletal system morphogenesis	GO:0048705	0.00024002418643769024	233	5
GO:BP	integrin-mediated signaling pathway	GO:0007229	0.00024305557563658042	113	4
GO:BP	chemical homeostasis	GO:0048878	0.00024392790459682554	1244	13
GO:BP	glycerophospholipid catabolic process	GO:0046475	0.0002440178494316736	32	2
GO:BP	B cell proliferation	GO:0042100	0.00024423905078701727	99	4
GO:BP	RNA biosynthetic process	GO:0032774	0.0002449590308520766	3749	25
GO:BP	regulation of calcium-mediated signaling	GO:0050848	0.00024769072352185957	76	4
GO:BP	positive regulation of myeloid cell differentiation	GO:0045639	0.00024769072352185957	102	4
GO:BP	actin-myosin filament sliding	GO:0033275	0.00025356202254433373	39	2
GO:BP	muscle filament sliding	GO:0030049	0.00025356202254433373	39	2
GO:BP	negative regulation of cell communication	GO:0010648	0.00025555552796206635	1480	14
GO:BP	plasma lipoprotein particle remodeling	GO:0034369	0.00025606109749247777	33	2
GO:BP	positive regulation of interferon-beta production	GO:0032728	0.00025606109749247777	34	3
GO:BP	protein-lipid complex remodeling	GO:0034368	0.00025606109749247777	33	2
GO:BP	tube morphogenesis	GO:0035239	0.0002589240462406003	975	11
GO:BP	negative regulation of signaling	GO:0023057	0.0002592468715840109	1483	14
GO:BP	CD4-positive, alpha-beta T cell differentiation	GO:0043367	0.0002625919057896346	81	4
GO:BP	organophosphate biosynthetic process	GO:0090407	0.0002638417383800434	604	9
GO:BP	endoderm development	GO:0007492	0.0002668369250802592	81	3
GO:BP	negative regulation of programmed cell death	GO:0043069	0.00026822968805349085	967	11
GO:BP	neuron projection development	GO:0031175	0.0002682597960312687	1034	11
GO:BP	regulation of osteoclast development	GO:2001204	0.0002728092910826149	11	2
GO:BP	nucleobase-containing compound metabolic process	GO:0006139	0.00027501773864225973	5766	33
GO:BP	regulation of reactive oxygen species metabolic process	GO:2000377	0.00027573910942066485	205	4
GO:BP	regulation of leukocyte degranulation	GO:0043300	0.00027674655140135526	49	3
GO:BP	positive regulation of CD4-positive, alpha-beta T cell activation	GO:2000516	0.00027852470853504107	36	3
GO:BP	regulation of cell division	GO:0051302	0.0002806070236243605	173	5
GO:BP	protein-containing complex remodeling	GO:0034367	0.00028257112915536014	35	2
GO:BP	regulation of cell cycle	GO:0051726	0.00028696024719981043	1246	13
GO:BP	regulation of natural killer cell mediated cytotoxicity	GO:0042269	0.000288077199025127	38	3
GO:BP	regulation of system process	GO:0044057	0.00028925873110878644	632	9
GO:BP	transmembrane receptor protein serine/threonine kinase signaling pathway	GO:0007178	0.000290975655334671	374	7
GO:BP	regulation of nucleic acid-templated transcription	GO:1903506	0.0002918269082768333	3564	24
GO:BP	regulation of lymphocyte anergy	GO:0002911	0.0002964024484208468	7	2
GO:BP	regulation of RNA biosynthetic process	GO:2001141	0.0002964024484208468	3569	24
GO:BP	lymphocyte anergy	GO:0002249	0.0002964024484208468	7	2
GO:BP	T cell anergy	GO:0002870	0.0002964024484208468	7	2
GO:BP	regulation of T cell anergy	GO:0002667	0.0002964024484208468	7	2
GO:BP	negative regulation of mast cell activation involved in immune response	GO:0033007	0.00029870131662557327	8	2
GO:BP	cellular macromolecule biosynthetic process	GO:0034645	0.00029870131662557327	5031	30
GO:BP	nitric oxide biosynthetic process	GO:0006809	0.00029870131662557327	85	3
GO:BP	positive regulation of dendritic cell chemotaxis	GO:2000510	0.00029870131662557327	8	2
GO:BP	positive regulation of CD8-positive, alpha-beta T cell differentiation	GO:0043378	0.0003002169770662543	5	2
GO:BP	skeletal muscle contraction	GO:0003009	0.00030816585589366215	44	2
GO:BP	response to hormone	GO:0009725	0.0003112690335772839	933	11
GO:BP	nuclear division	GO:0000280	0.00031201921212812504	451	5
GO:BP	response to reactive oxygen species	GO:0000302	0.000312469690918564	240	6
GO:BP	gastrulation	GO:0007369	0.0003133170166614791	194	4
GO:BP	embryonic limb morphogenesis	GO:0030326	0.0003164810450246458	128	4
GO:BP	embryonic appendage morphogenesis	GO:0035113	0.0003164810450246458	128	4
GO:BP	interferon-gamma-mediated signaling pathway	GO:0060333	0.000319904883255938	88	4
GO:BP	cell cycle process	GO:0022402	0.000320886367579505	1447	14
GO:BP	actin filament-based movement	GO:0030048	0.00032124416573033537	155	5
GO:BP	defense response to Gram-positive bacterium	GO:0050830	0.00032415118993388135	104	4
GO:BP	regulation of cellular component biogenesis	GO:0044087	0.0003290431358598912	995	11
GO:BP	antigen processing and presentation of exogenous peptide antigen	GO:0002478	0.0003375848171004313	174	5
GO:BP	positive regulation of MAP kinase activity	GO:0043406	0.0003375848171004313	244	6
GO:BP	establishment of T cell polarity	GO:0001768	0.0003431451977308505	12	2
GO:BP	nitric oxide metabolic process	GO:0046209	0.0003454690258920865	90	3
GO:BP	negative regulation of protein metabolic process	GO:0051248	0.00035275806439896825	1156	12
GO:BP	reactive nitrogen species metabolic process	GO:2001057	0.00035605572557952255	91	3
GO:BP	vasculature development	GO:0001944	0.0003696271591471315	847	10
GO:BP	regulation of organelle organization	GO:0033043	0.0003696271591471315	1224	12
GO:BP	response to organic cyclic compound	GO:0014070	0.0003696271591471315	978	11
GO:BP	positive regulation of anion transport	GO:1903793	0.00037030373589165224	507	8
GO:BP	regulation of natural killer cell mediated immunity	GO:0002715	0.00037088583607375146	42	3
GO:BP	cell fate commitment	GO:0045165	0.0003709541433180129	275	6
GO:BP	T cell activation via T cell receptor contact with antigen bound to MHC molecule on antigen presenting cell	GO:0002291	0.00037832016739301516	9	2
GO:BP	positive regulation of T cell tolerance induction	GO:0002666	0.00037832016739301516	8	2
GO:BP	mitotic cell cycle	GO:0000278	0.0003801357535730171	1069	11
GO:BP	positive regulation of interleukin-1 beta production	GO:0032731	0.00038781379226484936	56	3
GO:BP	establishment of lymphocyte polarity	GO:0001767	0.00039586925297485734	13	2
GO:BP	C-C chemokine receptor CCR7 signaling pathway	GO:0038118	0.00039586925297485734	1	1
GO:BP	positive regulation of CAMKK-AMPK signaling cascade	GO:1905291	0.00039586925297485734	1	1
GO:BP	positive regulation of CD40 signaling pathway	GO:2000350	0.00039586925297485734	1	1
GO:BP	positive regulation of C-C chemokine receptor CCR7 signaling pathway	GO:1903082	0.00039586925297485734	1	1
GO:BP	regulation of C-C chemokine receptor CCR7 signaling pathway	GO:1903080	0.00039586925297485734	1	1
GO:BP	folic acid transport	GO:0015884	0.00039898319523841625	9	2
GO:BP	carbohydrate metabolic process	GO:0005975	0.0003990377684494836	641	9
GO:BP	antigen processing and presentation of exogenous antigen	GO:0019884	0.0004043857927287607	182	5
GO:BP	toll-like receptor 4 signaling pathway	GO:0034142	0.00041082199110689676	41	3
GO:BP	macrophage migration	GO:1905517	0.00041082199110689676	58	3
GO:BP	negative regulation of molecular function	GO:0044092	0.0004271026593130054	1226	9
GO:BP	hexose metabolic process	GO:0019318	0.00042798776528170786	258	6
GO:BP	antigen processing and presentation of exogenous peptide antigen via MHC class II	GO:0019886	0.0004283305964446384	96	4
GO:BP	regulation of secretion	GO:0051046	0.0004283305964446384	668	9
GO:BP	negative regulation of catalytic activity	GO:0043086	0.00042999772309076207	855	10
GO:BP	regulation of leukocyte apoptotic process	GO:2000106	0.00043188375913993894	89	4
GO:BP	epithelium development	GO:0060429	0.0004410516796115488	1361	13
GO:BP	cellular response to BMP stimulus	GO:0071773	0.0004410516796115488	174	5
GO:BP	response to BMP	GO:0071772	0.0004410516796115488	174	5
GO:BP	chromosome separation	GO:0051304	0.0004437647212436101	94	3
GO:BP	negative regulation of myeloid leukocyte mediated immunity	GO:0002887	0.0004473202997965208	10	2
GO:BP	regulation of actin filament-based process	GO:0032970	0.0004560127496322193	413	7
GO:BP	blood coagulation	GO:0007596	0.0004560127496322193	347	6
GO:BP	meiotic chromosome segregation	GO:0045132	0.0004560127496322193	95	3
GO:BP	T-helper 1 type immune response	GO:0042088	0.0004612511082832697	44	3
GO:BP	collateral sprouting of intact axon in response to injury	GO:0048673	0.0004612511082832697	1	1
GO:BP	regulation of collateral sprouting of intact axon in response to injury	GO:0048683	0.0004612511082832697	1	1
GO:BP	collagen metabolic process	GO:0032963	0.0004612511082832697	115	2
GO:BP	negative regulation of collateral sprouting of intact axon in response to injury	GO:0048685	0.0004612511082832697	1	1
GO:BP	cellular homeostasis	GO:0019725	0.0004623357253005922	1009	11
GO:BP	organelle fission	GO:0048285	0.0004690025383455593	500	5
GO:BP	positive regulation of macromolecule biosynthetic process	GO:0010557	0.0004707083847729813	1917	16
GO:BP	alpha-amino acid catabolic process	GO:1901606	0.0004719281749342088	91	4
GO:BP	hemostasis	GO:0007599	0.00048649230615457813	352	6
GO:BP	regulation of body fluid levels	GO:0050878	0.0004912220549837766	520	8
GO:BP	glycerol biosynthetic process	GO:0006114	0.0004912220549837766	6	2
GO:BP	meiotic cell cycle	GO:0051321	0.0004912220549837766	263	4
GO:BP	positive regulation of leukocyte mediated immunity	GO:0002705	0.0004912220549837766	120	4
GO:BP	multicellular organismal movement	GO:0050879	0.0004912220549837766	58	2
GO:BP	musculoskeletal movement	GO:0050881	0.0004912220549837766	58	2
GO:BP	cellular chemical homeostasis	GO:0055082	0.0004986462182734314	847	10
GO:BP	branching involved in labyrinthine layer morphogenesis	GO:0060670	0.000502030525860264	12	2
GO:BP	coagulation	GO:0050817	0.0005036851261625695	355	6
GO:BP	regulation of monocyte chemotaxis	GO:0090025	0.0005039645860269134	26	2
GO:BP	adaptive immune response based on somatic recombination of immune receptors built from immunoglobulin superfamily domains	GO:0002460	0.0005044697606063052	370	6
GO:BP	cellular response to organonitrogen compound	GO:0071417	0.0005113912670180171	671	9
GO:BP	lipid localization	GO:0010876	0.0005121271361128064	531	7
GO:BP	male sex differentiation	GO:0046661	0.0005142423670226089	169	4
GO:BP	positive regulation of peptidyl-tyrosine phosphorylation	GO:0050731	0.0005212096382235152	197	5
GO:BP	peptidyl-tyrosine dephosphorylation	GO:0035335	0.0005288618866052185	104	4
GO:BP	myeloid dendritic cell differentiation	GO:0043011	0.0005301683099793592	21	2
GO:BP	phospholipid catabolic process	GO:0009395	0.0005311666171528038	51	2
GO:BP	CD4-positive, alpha-beta T cell activation	GO:0035710	0.0005365892607541515	101	4
GO:BP	positive regulation of mononuclear cell migration	GO:0071677	0.0005382826533843322	64	3
GO:BP	muscle structure development	GO:0061061	0.000543820173631365	672	8
GO:BP	negative regulation of cell death	GO:0060548	0.0005474685100506603	1066	11
GO:BP	plasma lipoprotein particle organization	GO:0071827	0.000548875286020358	52	2
GO:BP	developmental process involved in reproduction	GO:0003006	0.0005499380010479656	1020	8
GO:BP	appendage morphogenesis	GO:0035107	0.0005526791137361063	152	4
GO:BP	limb morphogenesis	GO:0035108	0.0005526791137361063	152	4
GO:BP	negative regulation of phosphate metabolic process	GO:0045936	0.0005543096754682849	548	8
GO:BP	regulation of CD8-positive, alpha-beta T cell differentiation	GO:0043376	0.0005577324846595969	7	2
GO:BP	small molecule biosynthetic process	GO:0044283	0.0005591715416727448	698	9
GO:BP	negative regulation of phosphorus metabolic process	GO:0010563	0.0005591715416727448	549	8
GO:BP	leukocyte migration involved in inflammatory response	GO:0002523	0.000564165494169898	19	2
GO:BP	autophagic cell death	GO:0048102	0.000564165494169898	12	2
GO:BP	central nervous system development	GO:0007417	0.000567177033343151	1079	11
GO:BP	regulation of cellular catabolic process	GO:0031329	0.0005719813419158105	876	10
GO:BP	chordate embryonic development	GO:0043009	0.0005735349415602021	671	7
GO:BP	osteoclast development	GO:0036035	0.0005735349415602021	17	2
GO:BP	Wnt signaling pathway	GO:0016055	0.0005774517975690611	532	6
GO:BP	regulation of reactive oxygen species biosynthetic process	GO:1903426	0.0005774517975690611	111	3
GO:BP	cell-cell signaling by wnt	GO:0198738	0.0005885834332213382	534	6
GO:BP	response to mechanical stimulus	GO:0009612	0.0005988689194468892	223	5
GO:BP	mast cell degranulation	GO:0043303	0.0005988689194468892	51	3
GO:BP	negative regulation of leukocyte degranulation	GO:0043301	0.0006103139105177936	12	2
GO:BP	negative regulation of mast cell activation	GO:0033004	0.0006103139105177936	12	2
GO:BP	protein-lipid complex subunit organization	GO:0071825	0.0006207665661452938	56	2
GO:BP	monosaccharide metabolic process	GO:0005996	0.0006253067619676401	281	6
GO:BP	negative regulation of interleukin-12 production	GO:0032695	0.0006253067619676401	17	2
GO:BP	cellular response to growth factor stimulus	GO:0071363	0.0006253909261488747	743	9
GO:BP	mast cell activation involved in immune response	GO:0002279	0.0006292825526677598	52	3
GO:BP	cartilage development	GO:0051216	0.0006434411139954231	201	5
GO:BP	positive regulation of RNA metabolic process	GO:0051254	0.0006434411139954231	1776	15
GO:BP	dicarboxylic acid metabolic process	GO:0043648	0.0006478476059882959	98	4
GO:BP	protein-containing complex subunit organization	GO:0043933	0.0006478476059882959	1974	12
GO:BP	alditol biosynthetic process	GO:0019401	0.0006478476059882959	7	2
GO:BP	cellular response to lipopolysaccharide	GO:0071222	0.000655176285850601	212	5
GO:BP	cellular response to peptide	GO:1901653	0.000655176285850601	409	7
GO:BP	positive regulation of tolerance induction	GO:0002645	0.000657598107431045	11	2
GO:BP	embryo development ending in birth or egg hatching	GO:0009792	0.000657598107431045	689	7
GO:BP	cellular defense response	GO:0006968	0.0006749161363066163	53	3
GO:BP	regulation of plasma lipoprotein particle levels	GO:0097006	0.000678935766902724	108	3
GO:BP	protein-containing complex assembly	GO:0065003	0.0006798427260205133	1689	11
GO:BP	regulation of cell-cell adhesion mediated by integrin	GO:0033632	0.0006798427260205133	11	2
GO:BP	canonical Wnt signaling pathway	GO:0060070	0.0006798427260205133	347	5
GO:BP	positive regulation of superoxide anion generation	GO:0032930	0.0006960708753549357	19	2
GO:BP	positive regulation of myeloid leukocyte mediated immunity	GO:0002888	0.0006960708753549357	19	2
GO:BP	positive regulation of antigen processing and presentation of peptide or polysaccharide antigen via MHC class II	GO:0002582	0.0006996095318316569	2	1
GO:BP	positive regulation of antigen processing and presentation of peptide antigen	GO:0002585	0.0006996095318316569	2	1
GO:BP	positive regulation of antigen processing and presentation of peptide antigen via MHC class II	GO:0002588	0.0006996095318316569	2	1
GO:BP	positive regulation of transcription, DNA-templated	GO:0045893	0.0006996095318316569	1592	14
GO:BP	positive regulation of inward rectifier potassium channel activity	GO:1901980	0.0006996095318316569	2	1
GO:BP	positive regulation of engulfment of apoptotic cell	GO:1901076	0.0006996095318316569	2	1
GO:BP	chondrocyte differentiation	GO:0002062	0.0007003262143957603	110	4
GO:BP	negative regulation of transferase activity	GO:0051348	0.0007130052025498031	308	6
GO:BP	positive regulation of reactive oxygen species metabolic process	GO:2000379	0.0007186820210367812	107	3
GO:BP	female pregnancy	GO:0007565	0.0007212157518580688	206	2
GO:BP	regulation of protein localization to cell surface	GO:2000008	0.000725794001939485	40	3
GO:BP	ceramide metabolic process	GO:0006672	0.000727420232887443	103	4
GO:BP	positive regulation of I-kappaB kinase/NF-kappaB signaling	GO:0043123	0.0007339711223123601	187	4
GO:BP	amide transport	GO:0042886	0.0007369389134246027	2024	16
GO:BP	cellular protein localization	GO:0034613	0.0007369389134246027	2024	16
GO:BP	wound healing	GO:0042060	0.0007388746562415544	553	7
GO:BP	positive regulation of neuron death	GO:1901216	0.0007476031825917362	99	4
GO:BP	negative thymic T cell selection	GO:0045060	0.0007645302828222003	12	2
GO:BP	regulation of T cell tolerance induction	GO:0002664	0.0007645302828222003	12	2
GO:BP	production of molecular mediator involved in inflammatory response	GO:0002532	0.0007687736628228666	101	4
GO:BP	regulation of RNA metabolic process	GO:0051252	0.0007725516731869549	3850	24
GO:BP	cellular macromolecule localization	GO:0070727	0.000776823804655133	2035	16
GO:BP	regulation of natural killer cell proliferation	GO:0032817	0.0007808061092965101	10	2
GO:BP	negative regulation of cytokine production involved in inflammatory response	GO:1900016	0.0007818500247669044	40	3
GO:BP	regulation of anion transport	GO:0044070	0.0007905344961947544	908	10
GO:BP	positive regulation of plasma membrane bounded cell projection assembly	GO:0120034	0.0007923328462263345	106	3
GO:BP	negative regulation of natural killer cell mediated cytotoxicity	GO:0045953	0.0008115838523931352	14	2
GO:BP	negative regulation of cellular protein metabolic process	GO:0032269	0.0008153152091896802	1099	11
GO:BP	regulation of stem cell division	GO:2000035	0.0008153152091896802	11	2
GO:BP	positive regulation of estradiol secretion	GO:2000866	0.0008155654799538953	2	1
GO:BP	positive regulation of cell projection organization	GO:0031346	0.0008155654799538953	364	5
GO:BP	response to nitric oxide	GO:0071731	0.0008212255613136677	20	2
GO:BP	cellular response to molecule of bacterial origin	GO:0071219	0.0008213710909739108	225	5
GO:BP	glycerolipid metabolic process	GO:0046486	0.0008262782650086288	439	7
GO:BP	multi-organism reproductive process	GO:0044703	0.000840583509573179	1075	8
GO:BP	defense response to bacterium	GO:0042742	0.0008433495400002664	356	6
GO:BP	reactive oxygen species metabolic process	GO:0072593	0.0008726099570302146	294	4
GO:BP	respiratory burst	GO:0045730	0.0008726099570302146	36	2
GO:BP	allantoin biosynthetic process	GO:0019428	0.0008755696418704479	1	1
GO:BP	negative T cell selection	GO:0043383	0.0008811269950272708	13	2
GO:BP	metal ion transport	GO:0030001	0.0008859513034128725	929	10
GO:BP	positive regulation of granulocyte macrophage colony-stimulating factor production	GO:0032725	0.0008884741147825289	11	2
GO:BP	regulation of response to biotic stimulus	GO:0002831	0.0008940334398452519	410	6
GO:BP	negative regulation of natural killer cell mediated immunity	GO:0002716	0.00091558799462406	15	2
GO:BP	cellular response to lipid	GO:0071396	0.00091558799462406	595	8
GO:BP	macrophage activation involved in immune response	GO:0002281	0.00091558799462406	15	2
GO:BP	cellular response to abiotic stimulus	GO:0071214	0.0009166456050693901	343	6
GO:BP	cellular response to environmental stimulus	GO:0104004	0.0009166456050693901	343	6
GO:BP	natural killer cell proliferation	GO:0001787	0.0009253124450796849	11	2
GO:BP	multi-multicellular organism process	GO:0044706	0.0009266816852669497	239	2
GO:BP	regulation of cellular response to stress	GO:0080135	0.0009336905932250868	731	9
GO:BP	positive regulation of chemokine production	GO:0032722	0.0009668436676930794	65	3
GO:BP	cellular component morphogenesis	GO:0032989	0.0009686966335408591	813	9
GO:BP	reactive oxygen species biosynthetic process	GO:1903409	0.0009777569123442403	137	3
GO:BP	leukocyte apoptotic process	GO:0071887	0.000983664635934479	115	4
GO:BP	meiotic chromosome separation	GO:0051307	0.0009885470458790794	25	2
GO:BP	glycerolipid catabolic process	GO:0046503	0.0009885470458790794	74	2
GO:BP	regulation of engulfment of apoptotic cell	GO:1901074	0.0009885470458790794	3	1
GO:BP	positive regulation of chemokine-mediated signaling pathway	GO:0070101	0.0009885470458790794	3	1
GO:BP	regulation of CAMKK-AMPK signaling cascade	GO:1905289	0.0009885470458790794	3	1
GO:BP	cell-cell recognition	GO:0009988	0.0009885470458790794	81	3
GO:BP	carboxylic acid biosynthetic process	GO:0046394	0.0009885470458790794	329	6
GO:BP	T cell tolerance induction	GO:0002517	0.0010008418439741928	14	2
GO:BP	positive regulation of regulatory T cell differentiation	GO:0045591	0.0010020581106123978	16	2
GO:BP	neural tube closure	GO:0001843	0.0010075961653650495	93	3
GO:BP	oxaloacetate metabolic process	GO:0006107	0.0010109609268544855	9	2
GO:BP	lymphocyte migration	GO:0072676	0.0010109609268544855	117	3
GO:BP	short-chain fatty acid catabolic process	GO:0019626	0.0010109609268544855	9	2
GO:BP	limb development	GO:0060173	0.0010123787806890438	184	4
GO:BP	appendage development	GO:0048736	0.0010123787806890438	184	4
GO:BP	regulation of adaptive immune response based on somatic recombination of immune receptors built from immunoglobulin superfamily domains	GO:0002822	0.0010191508748154205	151	4
GO:BP	Ras protein signal transduction	GO:0007265	0.0010251404073907356	352	6
GO:BP	tube closure	GO:0060606	0.001030777499947276	94	3
GO:BP	regulation of collateral sprouting	GO:0048670	0.0010384911296061564	21	2
GO:BP	regulation of phosphatidylinositol 3-kinase activity	GO:0043551	0.0010512231963902073	59	3
GO:BP	lymphocyte homeostasis	GO:0002260	0.0010533587220226944	63	3
GO:BP	blood vessel development	GO:0001568	0.001060741603343819	810	9
GO:BP	response to ketone	GO:1901654	0.0010760470161672313	210	5
GO:BP	inflammatory response to antigenic stimulus	GO:0002437	0.0010944986355876393	65	3
GO:BP	mast cell activation	GO:0045576	0.0010944986355876393	65	3
GO:BP	positive regulation of nucleic acid-templated transcription	GO:1903508	0.0010965555877101847	1679	14
GO:BP	organic acid biosynthetic process	GO:0016053	0.0010994185854276562	337	6
GO:BP	positive regulation of RNA biosynthetic process	GO:1902680	0.0011007477138245717	1680	14
GO:BP	positive regulation of protein transport	GO:0051222	0.0011208069424055288	330	6
GO:BP	positive regulation of glycoprotein biosynthetic process	GO:0010560	0.0011219418040814254	24	2
GO:BP	negative regulation of leukocyte apoptotic process	GO:2000107	0.001136345394034178	49	3
GO:BP	cellular amino acid metabolic process	GO:0006520	0.0011463140092858304	340	6
GO:BP	regulation of estradiol secretion	GO:2000864	0.0011473328068663453	3	1
GO:BP	estradiol secretion	GO:0035938	0.0011473328068663453	3	1
GO:BP	CD4-positive, alpha-beta T cell differentiation involved in immune response	GO:0002294	0.0011689175274416247	64	3
GO:BP	actomyosin structure organization	GO:0031032	0.0011689175274416247	207	3
GO:BP	inorganic cation transmembrane transport	GO:0098662	0.0011713894214666512	792	9
GO:BP	nitrogen compound transport	GO:0071705	0.0011719629111295077	2347	17
GO:BP	cell cycle	GO:0007049	0.0011797241916083803	1914	14
GO:BP	positive regulation of neutrophil chemotaxis	GO:0090023	0.001203160422626398	25	2
GO:BP	negative regulation of phosphatidylcholine catabolic process	GO:0010900	0.001203160422626398	1	1
GO:BP	response to prostaglandin E	GO:0034695	0.001203160422626398	25	2
GO:BP	primary neural tube formation	GO:0014020	0.001203700686517265	100	3
GO:BP	alpha-beta T cell differentiation involved in immune response	GO:0002293	0.0012112976406261828	65	3
GO:BP	alpha-beta T cell activation involved in immune response	GO:0002287	0.0012112976406261828	65	3
GO:BP	regulation of macrophage migration	GO:1905521	0.0012183514521412174	44	2
GO:BP	regulation of exocytosis	GO:0017157	0.0012338944642660292	220	4
GO:BP	cellular response to biotic stimulus	GO:0071216	0.00123509546321401	250	5
GO:BP	positive regulation of protein serine/threonine kinase activity	GO:0071902	0.0012475738001162507	326	6
GO:BP	negative regulation of leukocyte mediated cytotoxicity	GO:0001911	0.0012476610241728713	18	2
GO:BP	regulation of antigen processing and presentation of peptide antigen via MHC class II	GO:0002586	0.0012520050972932657	4	1
GO:BP	positive regulation of cell-matrix adhesion	GO:0001954	0.0012580716879650674	56	3
GO:BP	negative regulation of interleukin-1 beta production	GO:0032691	0.001297149424290215	41	2
GO:BP	glial cell differentiation	GO:0010001	0.0013029828008197623	235	5
GO:BP	labyrinthine layer morphogenesis	GO:0060713	0.001309700122944479	21	2
GO:BP	negative regulation of cell growth	GO:0030308	0.0013506238476682468	193	2
GO:BP	negative regulation of protein kinase activity	GO:0006469	0.0013530212452599751	252	5
GO:BP	neutral lipid biosynthetic process	GO:0046460	0.0013606505863202037	51	3
GO:BP	acylglycerol biosynthetic process	GO:0046463	0.0013606505863202037	51	3
GO:BP	septin ring assembly	GO:0000921	0.0013644293585851723	1	1
GO:BP	multi-organism process	GO:0051704	0.001370508120330617	1172	8
GO:BP	phosphatidylcholine metabolic process	GO:0046470	0.0013757198672582085	90	2
GO:BP	positive regulation of establishment of protein localization	GO:1904951	0.0013898064335780883	346	6
GO:BP	platelet activation	GO:0030168	0.0014052980739540123	160	4
GO:BP	regulation of B cell activation	GO:0050864	0.001418425489305656	198	4
GO:BP	activation of protein kinase activity	GO:0032147	0.001438093593606427	336	6
GO:BP	cell-cell adhesion mediated by integrin	GO:0033631	0.0014551130674008903	17	2
GO:BP	organic anion transport	GO:0015711	0.001466242530946507	400	5
GO:BP	positive regulation of granulocyte chemotaxis	GO:0071624	0.001466242530946507	28	2
GO:BP	regulation of production of molecular mediator of immune response	GO:0002700	0.001466242530946507	145	4
GO:BP	neural tube formation	GO:0001841	0.001466242530946507	108	3
GO:BP	positive regulation of glycoprotein metabolic process	GO:1903020	0.001466242530946507	28	2
GO:BP	female gamete generation	GO:0007292	0.0014671808040220026	153	3
GO:BP	regulation of cell-matrix adhesion	GO:0001952	0.0014671808040220026	128	4
GO:BP	negative regulation of cellular component movement	GO:0051271	0.0014671808040220026	381	6
GO:BP	response to oxidative stress	GO:0006979	0.0014693458925576926	474	7
GO:BP	myeloid cell development	GO:0061515	0.0014809037387610495	74	3
GO:BP	regulation of actin cytoskeleton organization	GO:0032956	0.0014830855179704008	372	6
GO:BP	mitotic cell cycle phase transition	GO:0044772	0.00149905989569362	611	7
GO:BP	regulation of lipid kinase activity	GO:0043550	0.0015005841027028704	68	3
GO:BP	regulation of osteoclast differentiation	GO:0045670	0.0015032290492584452	66	3
GO:BP	regulation of antigen processing and presentation of peptide or polysaccharide antigen via MHC class II	GO:0002580	0.0015155518860027492	5	1
GO:BP	nucleobase-containing small molecule metabolic process	GO:0055086	0.001517111512817522	632	8
GO:BP	regulation of cell cycle process	GO:0010564	0.00152547459842028	808	8
GO:BP	epithelial cell differentiation	GO:0030855	0.0015259066196128374	817	9
GO:BP	tissue migration	GO:0090130	0.0015328739439229133	385	6
GO:BP	regulation of lipid localization	GO:1905952	0.0015493732375434072	200	4
GO:BP	urate catabolic process	GO:0019628	0.001566653741624216	2	1
GO:BP	cartilage condensation	GO:0001502	0.0015683507976538905	21	2
GO:BP	lipid transport	GO:0006869	0.0015860788646364621	480	3
GO:BP	regulation of glycoprotein biosynthetic process	GO:0010559	0.0015875829535773349	55	3
GO:BP	p38MAPK cascade	GO:0038066	0.0016376998349505044	53	3
GO:BP	female meiotic nuclear division	GO:0007143	0.0016770087539472987	34	2
GO:BP	collateral sprouting	GO:0048668	0.0017193619523202782	28	2
GO:BP	regulation of cytoskeleton organization	GO:0051493	0.001750300340853824	538	7
GO:BP	positive regulation of neutrophil migration	GO:1902624	0.0017567144492533404	31	2
GO:BP	negative regulation of interleukin-1 production	GO:0032692	0.0017722757581758908	49	2
GO:BP	androgen catabolic process	GO:0006710	0.0017805258380752319	5	1
GO:BP	regulation of macrophage inflammatory protein 1 alpha production	GO:0071640	0.0017805258380752319	6	1
GO:BP	regulation of antigen processing and presentation of peptide antigen	GO:0002583	0.0017805258380752319	6	1
GO:BP	macrophage inflammatory protein-1 alpha production	GO:0071608	0.0017805258380752319	6	1
GO:BP	regulation of CD40 signaling pathway	GO:2000348	0.0017805258380752319	6	1
GO:BP	negative regulation of cell killing	GO:0031342	0.0017805258380752319	22	2
GO:BP	negative regulation of JUN kinase activity	GO:0043508	0.0017855673985793308	16	2
GO:BP	lysosome localization	GO:0032418	0.0017882785936210936	79	3
GO:BP	response to nutrient	GO:0007584	0.001802918379350453	183	4
GO:BP	animal organ morphogenesis	GO:0009887	0.001820180297427179	1106	8
GO:BP	branched-chain amino acid metabolic process	GO:0009081	0.001838288381563852	24	2
GO:BP	regulation of endocytosis	GO:0030100	0.0018456872130832495	215	4
GO:BP	negative regulation of kinase activity	GO:0033673	0.0018456872130832495	273	5
GO:BP	regulation of neutrophil chemotaxis	GO:0090022	0.0018456872130832495	32	2
GO:BP	regulation of catabolic process	GO:0009894	0.0018531201043721817	1045	10
GO:BP	bone cell development	GO:0098751	0.0018867625310668979	34	2
GO:BP	transmembrane receptor protein tyrosine kinase signaling pathway	GO:0007169	0.0018944027982307618	768	8
GO:BP	embryonic placenta morphogenesis	GO:0060669	0.0018990531285630002	26	2
GO:BP	response to transforming growth factor beta	GO:0071559	0.0018999431469030551	266	5
GO:BP	T cell differentiation in thymus	GO:0033077	0.0018999431469030551	81	3
GO:BP	positive regulation of hormone secretion	GO:0046887	0.0018999431469030551	137	4
GO:BP	negative regulation of locomotion	GO:0040013	0.0019095190131032704	404	6
GO:BP	negative regulation of protein depolymerization	GO:1901880	0.0019338782220832248	74	3
GO:BP	response to prostaglandin	GO:0034694	0.0019432739628082911	33	2
GO:BP	positive regulation of protein secretion	GO:0050714	0.001944912904237361	138	4
GO:BP	connective tissue development	GO:0061448	0.0019556951588331644	268	5
GO:BP	ether catabolic process	GO:1901502	0.0019689200793507563	2	1
GO:BP	glycerol ether catabolic process	GO:0044269	0.0019689200793507563	2	1
GO:BP	platelet activating factor catabolic process	GO:0062234	0.0019689200793507563	2	1
GO:BP	male gonad development	GO:0008584	0.0019689200793507563	146	3
GO:BP	regulation of protein localization to nucleus	GO:1900180	0.0019689200793507563	143	4
GO:BP	cell aggregation	GO:0098743	0.0019738619995962343	24	2
GO:BP	negative regulation of protein phosphorylation	GO:0001933	0.0019738619995962343	377	6
GO:BP	organic hydroxy compound transport	GO:0015850	0.0019746029240682588	277	4
GO:BP	development of primary male sexual characteristics	GO:0046546	0.0019992105459623643	147	3
GO:BP	RNA metabolic process	GO:0016070	0.0020013805067858373	4732	22
GO:BP	small GTPase mediated signal transduction	GO:0007264	0.0020046619358041282	520	7
GO:BP	negative regulation of regulated secretory pathway	GO:1903306	0.002007170750577469	24	2
GO:BP	positive regulation of cell adhesion mediated by integrin	GO:0033630	0.002007170750577469	21	2
GO:BP	CAMKK-AMPK signaling cascade	GO:0061762	0.002007170750577469	7	1
GO:BP	positive regulation of microglial cell migration	GO:1904141	0.002007170750577469	7	1
GO:BP	positive regulation of type I interferon production	GO:0032481	0.0020205502191660524	78	3
GO:BP	positive regulation of phosphatidylinositol 3-kinase activity	GO:0043552	0.0020256506650611476	34	2
GO:BP	regulation of neuron projection development	GO:0010975	0.002033682363343358	462	5
GO:BP	B-1 B cell lineage commitment	GO:0002336	0.002053059849908758	1	1
GO:BP	negative regulation of dendritic cell chemotaxis	GO:2000509	0.002053059849908758	1	1
GO:BP	estrous cycle	GO:0044849	0.002053059849908758	18	1
GO:BP	action potential	GO:0001508	0.0020691620104674895	142	4
GO:BP	positive regulation of lipid metabolic process	GO:0045834	0.0020837698510216126	157	3
GO:BP	establishment of protein localization	GO:0045184	0.0020950876298803604	2044	15
GO:BP	blood vessel morphogenesis	GO:0048514	0.002098594085587791	723	8
GO:BP	positive regulation of phagocytosis	GO:0050766	0.002109878684516803	69	3
GO:BP	regulation of glycoprotein metabolic process	GO:1903018	0.0021308410295251983	62	3
GO:BP	negative regulation of phosphatidylcholine metabolic process	GO:0150174	0.0021479163185648352	2	1
GO:BP	endothelium development	GO:0003158	0.0021479163185648352	142	4
GO:BP	bone morphogenesis	GO:0060349	0.0021479163185648352	100	3
GO:BP	membrane protein intracellular domain proteolysis	GO:0031293	0.0021479163185648352	19	1
GO:BP	acylglycerol metabolic process	GO:0006639	0.0021520132625924113	143	4
GO:BP	cell cycle phase transition	GO:0044770	0.0021520132625924113	658	7
GO:BP	response to tumor cell	GO:0002347	0.002183923047361806	25	2
GO:BP	allantoin metabolic process	GO:0000255	0.002194282634915789	3	1
GO:BP	neutral lipid metabolic process	GO:0006638	0.002201771023558242	144	4
GO:BP	negative regulation of growth	GO:0045926	0.002219047621012308	261	2
GO:BP	negative regulation of IP-10 production	GO:0071659	0.002219524162063315	1	1
GO:BP	regulation of cell shape	GO:0008360	0.002219524162063315	157	4
GO:BP	axonogenesis	GO:0007409	0.002219524162063315	489	6
GO:BP	regulation of microglial cell migration	GO:1904139	0.002219524162063315	8	1
GO:BP	calmodulin dependent kinase signaling pathway	GO:0099004	0.002219524162063315	8	1
GO:BP	positive regulation of apoptotic cell clearance	GO:2000427	0.002219524162063315	8	1
GO:BP	negative regulation of cytotoxic T cell differentiation	GO:0045584	0.002219524162063315	1	1
GO:BP	response to purine-containing compound	GO:0014074	0.002219524162063315	153	4
GO:BP	microglial cell migration	GO:1904124	0.002219524162063315	8	1
GO:BP	positive regulation of amyloid-beta clearance	GO:1900223	0.002219524162063315	8	1
GO:BP	response to lipoprotein particle	GO:0055094	0.002219524162063315	35	2
GO:BP	regulation of inward rectifier potassium channel activity	GO:1901979	0.002219524162063315	8	1
GO:BP	inorganic ion transmembrane transport	GO:0098660	0.002219524162063315	882	9
GO:BP	embryonic epithelial tube formation	GO:0001838	0.0022232336976598923	129	3
GO:BP	organophosphate catabolic process	GO:0046434	0.002231945889067905	146	4
GO:BP	fructose metabolic process	GO:0006000	0.002238471660364498	15	2
GO:BP	positive regulation of macrophage derived foam cell differentiation	GO:0010744	0.0022511598216704504	19	2
GO:BP	neuron death	GO:0070997	0.0022875171283603273	375	6
GO:BP	positive regulation of proteolysis	GO:0045862	0.0022875171283603273	375	6
GO:BP	negative regulation of asymmetric cell division	GO:0045769	0.0023142595559548225	1	1
GO:BP	thymic T cell selection	GO:0045061	0.0023142595559548225	23	2
GO:BP	membrane organization	GO:0061024	0.002334031965001073	968	7
GO:BP	growth	GO:0040007	0.002334031965001073	1016	3
GO:BP	organic hydroxy compound biosynthetic process	GO:1901617	0.002334031965001073	258	5
GO:BP	muscle tissue development	GO:0060537	0.0023754238762237695	418	6
GO:BP	alpha-amino acid biosynthetic process	GO:1901607	0.0023855254642892306	66	3
GO:BP	positive regulation of cell development	GO:0010720	0.002387465405887542	307	4
GO:BP	regulation of bleb assembly	GO:1904170	0.002400779625697923	2	1
GO:BP	septin ring organization	GO:0031106	0.002400779625697923	2	1
GO:BP	positive regulation of bleb assembly	GO:1904172	0.002400779625697923	2	1
GO:BP	protein localization to cell surface	GO:0034394	0.002400779625697923	65	3
GO:BP	positive regulation of lipid kinase activity	GO:0090218	0.0024110412260971536	38	2
GO:BP	negative regulation of chemokine production	GO:0032682	0.0024121174397111088	27	2
GO:BP	sister chromatid segregation	GO:0000819	0.0024135001608533366	189	3
GO:BP	carbohydrate derivative biosynthetic process	GO:1901137	0.0024135001608533366	690	8
GO:BP	cellular response to lipoprotein particle stimulus	GO:0071402	0.002423559949906554	37	2
GO:BP	polyol biosynthetic process	GO:0046173	0.0024270932144420314	65	3
GO:BP	aging	GO:0007568	0.002431713174993674	333	5
GO:BP	leukocyte homeostasis	GO:0001776	0.0024324724305907425	89	3
GO:BP	regulation of resting membrane potential	GO:0060075	0.002432901302896222	9	1
GO:BP	isoleucine biosynthetic process	GO:0009097	0.002432901302896222	3	1
GO:BP	plasma membrane bounded cell projection morphogenesis	GO:0120039	0.0024561707876544995	694	7
GO:BP	lipid storage	GO:0019915	0.0024968627592971953	87	3
GO:BP	cellular response to extracellular stimulus	GO:0031668	0.0025139092487959512	254	5
GO:BP	cellular response to interleukin-4	GO:0071353	0.0025171297221998298	32	2
GO:BP	production of molecular mediator of immune response	GO:0002440	0.002523655071584035	303	5
GO:BP	cell projection morphogenesis	GO:0048858	0.002523655071584035	698	7
GO:BP	regulation of myofibroblast contraction	GO:1904328	0.002523655071584035	1	1
GO:BP	lymphatic endothelial cell fate commitment	GO:0060838	0.002523655071584035	1	1
GO:BP	toll-like receptor 3 signaling pathway	GO:0034138	0.0025411032515439127	20	2
GO:BP	response to muramyl dipeptide	GO:0032495	0.0025411032515439127	20	2
GO:BP	positive regulation of nitric oxide biosynthetic process	GO:0045429	0.002566068224361501	47	2
GO:BP	negative regulation of intracellular signal transduction	GO:1902532	0.002642800764607178	559	7
GO:BP	positive regulation of cellular component biogenesis	GO:0044089	0.0026444803109382906	548	5
GO:BP	negative regulation of protein-containing complex disassembly	GO:0043242	0.0026499777930053072	85	3
GO:BP	regulation of chemokine-mediated signaling pathway	GO:0070099	0.002661943541327866	10	1
GO:BP	positive regulation of nitric oxide metabolic process	GO:1904407	0.002661943541327866	48	2
GO:BP	regulation of apoptotic cell clearance	GO:2000425	0.002661943541327866	10	1
GO:BP	pyruvate metabolic process	GO:0006090	0.0026769665001684212	154	4
GO:BP	BMP signaling pathway	GO:0030509	0.0026801742527853265	161	4
GO:BP	plasma lipoprotein particle oxidation	GO:0034441	0.002706133264731672	3	1
GO:BP	hepatocyte differentiation	GO:0070365	0.002706133264731672	16	2
GO:BP	regulation of membrane potential	GO:0042391	0.0027311252171154403	450	5
GO:BP	sex differentiation	GO:0007548	0.0027311252171154403	288	4
GO:BP	epithelial tube formation	GO:0072175	0.0027461541636777127	141	3
GO:BP	glycerolipid biosynthetic process	GO:0045017	0.00275355982655868	270	5
GO:BP	regulation of lipid metabolic process	GO:0019216	0.0027709445660894045	420	6
GO:BP	negative regulation of lipid catabolic process	GO:0050995	0.0027793819966685047	25	2
GO:BP	chromosome condensation	GO:0030261	0.0028203773262409464	47	2
GO:BP	negative regulation of apoptotic process	GO:0043066	0.0028295728235675412	944	9
GO:BP	osteoclast fusion	GO:0072675	0.00284018703618102	6	1
GO:BP	negative regulation of granulocyte macrophage colony-stimulating factor production	GO:0032685	0.00284018703618102	1	1
GO:BP	substrate adhesion-dependent cell spreading	GO:0034446	0.0028748676779945916	109	3
GO:BP	positive regulation of T-helper cell differentiation	GO:0045624	0.0028767947749401123	22	2
GO:BP	cell part morphogenesis	GO:0032990	0.0028813101345411215	717	7
GO:BP	mitotic cytokinesis	GO:0000281	0.0029058439053627778	76	3
GO:BP	modified amino acid transport	GO:0072337	0.00292099695775795	29	2
GO:BP	response to interleukin-4	GO:0070670	0.0029247500796181656	35	2
GO:BP	response to hydrogen peroxide	GO:0042542	0.00293578054255085	153	4
GO:BP	regulation of phosphatidylcholine catabolic process	GO:0010899	0.0029741059337180815	3	1
GO:BP	positive regulation of protein localization to cell surface	GO:2000010	0.0029741059337180815	17	2
GO:BP	lipid biosynthetic process	GO:0008610	0.0029768882981365055	740	8
GO:BP	nucleic acid metabolic process	GO:0090304	0.0029961203211711254	5247	23
GO:BP	short-chain fatty acid metabolic process	GO:0046459	0.0030026604438835	17	2
GO:BP	negative regulation of cellular biosynthetic process	GO:0031327	0.003026146927485957	1773	13
GO:BP	embryonic organ development	GO:0048568	0.0030774262484930155	455	5
GO:BP	positive regulation of peptide secretion	GO:0002793	0.0030774262484930155	161	4
GO:BP	negative regulation of MAP kinase activity	GO:0043407	0.0030774262484930155	81	3
GO:BP	L-serine catabolic process	GO:0006565	0.0030999016389108994	4	1
GO:BP	threonine catabolic process	GO:0006567	0.0030999016389108994	4	1
GO:BP	negative regulation of collateral sprouting	GO:0048671	0.0030999016389108994	10	1
GO:BP	L-threonine catabolic process to glycine	GO:0019518	0.0030999016389108994	4	1
GO:BP	regulation of protein depolymerization	GO:1901879	0.0031228528602708795	91	3
GO:BP	regulation of interleukin-8 production	GO:0032677	0.0031293843260068116	94	3
GO:BP	regulation of canonical Wnt signaling pathway	GO:0060828	0.0031675943869116686	302	4
GO:BP	negative regulation of phosphorylation	GO:0042326	0.0031885588386294816	423	6
GO:BP	positive regulation of dendritic cell dendrite assembly	GO:2000549	0.0031904940450600693	1	1
GO:BP	muscle organ development	GO:0007517	0.003220739204690122	348	5
GO:BP	positive regulation of immunological synapse formation	GO:2000522	0.0032280037399180753	1	1
GO:BP	chemokine (C-C motif) ligand 19 signaling pathway	GO:0038115	0.0032280037399180753	1	1
GO:BP	positive regulation of glycoprotein biosynthetic process involved in immunological synapse formation	GO:2000526	0.0032280037399180753	1	1
GO:BP	axon development	GO:0061564	0.0032280037399180753	534	6
GO:BP	slit diaphragm assembly	GO:0036060	0.0032736074582737965	1	1
GO:BP	filtration diaphragm assembly	GO:0036058	0.0032736074582737965	1	1
GO:BP	striated muscle contraction	GO:0006941	0.0032771778536396963	183	2
GO:BP	regulation of plasma membrane bounded cell projection assembly	GO:0120032	0.0032936607620968877	191	3
GO:BP	positive regulation of phagocytosis, engulfment	GO:0060100	0.003309226513336042	13	1
GO:BP	positive regulation of membrane invagination	GO:1905155	0.003309226513336042	13	1
GO:BP	positive regulation of glial cell migration	GO:1903977	0.003309226513336042	13	1
GO:BP	interleukin-13 production	GO:0032616	0.0033226885920006914	24	2
GO:BP	positive regulation of lipid localization	GO:1905954	0.003338078899546016	115	3
GO:BP	phospholipid metabolic process	GO:0006644	0.003339674728049146	428	6
GO:BP	negative regulation of dermatome development	GO:0061185	0.0033443034491279114	1	1
GO:BP	hormone catabolic process	GO:0042447	0.0033443034491279114	11	1
GO:BP	cellular response to testosterone stimulus	GO:0071394	0.0033443034491279114	11	1
GO:BP	negative regulation of exocytosis	GO:0045920	0.003347441034236934	33	2
GO:BP	regulation of mast cell degranulation	GO:0043304	0.003347441034236934	33	2
GO:BP	positive regulation of lipid storage	GO:0010884	0.003347441034236934	28	2
GO:BP	sphingolipid metabolic process	GO:0006665	0.0033507043192715236	168	4
GO:BP	regulation of cell projection assembly	GO:0060491	0.003353497570204115	193	3
GO:BP	regulation of ion transmembrane transport	GO:0034765	0.0034004653971553772	590	7
GO:BP	protein transport	GO:0015031	0.003405671927717325	1946	14
GO:BP	cellular amino acid biosynthetic process	GO:0008652	0.0034221279990021424	77	3
GO:BP	negative regulation of B cell activation	GO:0050869	0.0034221279990021424	35	2
GO:BP	negative regulation of organelle organization	GO:0010639	0.0034221279990021424	363	5
GO:BP	morphogenesis of embryonic epithelium	GO:0016331	0.0034221279990021424	155	3
GO:BP	negative regulation of biosynthetic process	GO:0009890	0.0034451073905232433	1806	13
GO:BP	negative regulation of superoxide anion generation	GO:0032929	0.0034568029335678963	3	1
GO:BP	brain development	GO:0007420	0.003457803617172554	792	8
GO:BP	tube formation	GO:0035148	0.0034742551055890144	156	3
GO:BP	renal filtration cell differentiation	GO:0061318	0.0034884398830041423	20	2
GO:BP	glomerular visceral epithelial cell differentiation	GO:0072112	0.0034884398830041423	20	2
GO:BP	regulation of cytokine production involved in inflammatory response	GO:1900015	0.00348888496654539	74	3
GO:BP	positive regulation of ATP biosynthetic process	GO:2001171	0.003489048714112176	14	1
GO:BP	regulation of mast cell activation involved in immune response	GO:0033006	0.0034997869775873934	34	2
GO:BP	regulation of regulatory T cell differentiation	GO:0045589	0.0034997869775873934	34	2
GO:BP	response to interleukin-1	GO:0070555	0.0035110050663556954	215	4
GO:BP	regulation of transmembrane transport	GO:0034762	0.0035182504250684593	595	7
GO:BP	regulation of protein transport	GO:0051223	0.0035387672419643465	592	7
GO:BP	carboxylic acid transport	GO:0046942	0.003565033886889864	298	4
GO:BP	developmental growth	GO:0048589	0.0035803427021684044	694	5
GO:BP	regulation of neural precursor cell proliferation	GO:2000177	0.003623783036646144	95	3
GO:BP	negative regulation of MAPK cascade	GO:0043409	0.0036242643535608983	193	4
GO:BP	negative regulation of cell cycle	GO:0045786	0.0036242643535608983	647	7
GO:BP	intermediate filament organization	GO:0045109	0.003688956493815192	25	1
GO:BP	regulation of cytokine production involved in immune response	GO:0002718	0.003688956493815192	89	3
GO:BP	CD40 signaling pathway	GO:0023035	0.003688956493815192	15	1
GO:BP	regulation of phagocytosis, engulfment	GO:0060099	0.003688956493815192	15	1
GO:BP	myoblast development	GO:0048627	0.003688956493815192	3	1
GO:BP	threonine metabolic process	GO:0006566	0.003688956493815192	5	1
GO:BP	positive regulation of JUN kinase activity	GO:0043507	0.003697202067378152	75	3
GO:BP	regulation of lipid transport	GO:0032368	0.0037241147711689396	167	2
GO:BP	biomineral tissue development	GO:0031214	0.0037241147711689396	165	4
GO:BP	placenta development	GO:0001890	0.0037253876603679857	161	3
GO:BP	negative regulation of very-low-density lipoprotein particle clearance	GO:0010916	0.0037253876603679857	4	1
GO:BP	interleukin-8 production	GO:0032637	0.0037569790996761746	102	3
GO:BP	angiogenesis	GO:0001525	0.0037569790996761746	627	7
GO:BP	glomerular epithelial cell differentiation	GO:0072311	0.0037671363338896615	21	2
GO:BP	response to acidic pH	GO:0010447	0.0038033563076247307	25	2
GO:BP	apoptotic cell clearance	GO:0043277	0.0038033563076247307	53	2
GO:BP	positive regulation of vasculature development	GO:1904018	0.003836461628737614	189	4
GO:BP	positive regulation of angiogenesis	GO:0045766	0.003836461628737614	189	4
GO:BP	positive regulation of insulin secretion	GO:0032024	0.003836461628737614	79	3
GO:BP	negative regulation of inflammatory response	GO:0050728	0.003836461628737614	179	3
GO:BP	biomineralization	GO:0110148	0.0038546925181740872	167	4
GO:BP	regulation of granulocyte chemotaxis	GO:0071622	0.0038611260650340006	51	2
GO:BP	regulation of membrane invagination	GO:1905153	0.003868047563563912	16	1
GO:BP	negative regulation of monocyte activation	GO:0150102	0.003868047563563912	2	1
GO:BP	IP-10 production	GO:0071612	0.003868047563563912	2	1
GO:BP	interleukin-10-mediated signaling pathway	GO:0140105	0.003868047563563912	2	1
GO:BP	regulation of IP-10 production	GO:0071658	0.003868047563563912	2	1
GO:BP	cellular biogenic amine metabolic process	GO:0006576	0.0038889720869588105	108	3
GO:BP	multinuclear osteoclast differentiation	GO:0072674	0.003909239494137115	9	1
GO:BP	gliogenesis	GO:0042063	0.003911824063999095	318	5
GO:BP	cytokine production involved in inflammatory response	GO:0002534	0.0039235137495487096	78	3
GO:BP	response to inorganic substance	GO:0010035	0.003950276903145941	585	7
GO:BP	negative regulation of neural precursor cell proliferation	GO:2000178	0.00398611906370145	25	2
GO:BP	peptide transport	GO:0015833	0.003987888366776831	1989	14
GO:BP	neural tube development	GO:0021915	0.003987888366776831	166	3
GO:BP	positive regulation of reactive oxygen species biosynthetic process	GO:1903428	0.003991839253066233	62	2
GO:BP	regulatory T cell differentiation	GO:0045066	0.003992726152374067	37	2
GO:BP	embryonic forelimb morphogenesis	GO:0035115	0.003998292979480114	33	2
GO:BP	negative regulation of axon regeneration	GO:0048681	0.004021378097577998	14	1
GO:BP	induction of programmed cell death	GO:0012502	0.004068161197768943	1	1
GO:BP	Wnt signaling pathway, calcium modulating pathway	GO:0007223	0.004104304188568648	38	2
GO:BP	ceramide catabolic process	GO:0046514	0.004121946613725959	21	2
GO:BP	non-canonical Wnt signaling pathway	GO:0035567	0.004121946613725959	151	3
GO:BP	positive regulation of calcium-mediated signaling	GO:0050850	0.004137830206101584	33	2
GO:BP	calcium-mediated signaling using intracellular calcium source	GO:0035584	0.004139762426298072	22	2
GO:BP	negative regulation of response to wounding	GO:1903035	0.004141990927090237	91	2
GO:BP	membrane protein ectodomain proteolysis	GO:0006509	0.004183346909610589	44	1
GO:BP	septin cytoskeleton organization	GO:0032185	0.004183346909610589	4	1
GO:BP	cell projection assembly	GO:0030031	0.004199074446642296	611	7
GO:BP	positive regulation of activated T cell autonomous cell death	GO:0070241	0.004218907223417641	1	1
GO:BP	activated T cell autonomous cell death	GO:0070238	0.004218907223417641	1	1
GO:BP	regulation of activated T cell autonomous cell death	GO:0070239	0.004218907223417641	1	1
GO:BP	negative regulation of granulocyte colony-stimulating factor production	GO:0071656	0.0042460271063883195	1	1
GO:BP	negative regulation of interleukin-3 production	GO:0032712	0.0042460271063883195	1	1
GO:BP	pyruvate biosynthetic process	GO:0042866	0.0042460271063883195	6	1
GO:BP	epithelial cell differentiation involved in embryonic placenta development	GO:0060671	0.0042460271063883195	3	1
GO:BP	negative regulation of macrophage colony-stimulating factor production	GO:1901257	0.0042460271063883195	1	1
GO:BP	epithelial cell morphogenesis involved in placental branching	GO:0060672	0.0042460271063883195	3	1
GO:BP	regulation of establishment of protein localization	GO:0070201	0.0042907445982307375	618	7
GO:BP	positive regulation of canonical Wnt signaling pathway	GO:0090263	0.004301263889213114	154	3
GO:BP	regulation of neurogenesis	GO:0050767	0.00432971274107494	376	4
GO:BP	regulation of cell growth	GO:0001558	0.004347244348035137	432	4
GO:BP	aspartate family amino acid catabolic process	GO:0009068	0.004347244348035137	22	2
GO:BP	myofibroblast contraction	GO:1990764	0.004408603261441249	2	1
GO:BP	invadopodium organization	GO:1905863	0.004408603261441249	2	1
GO:BP	morphogenesis of an epithelium	GO:0002009	0.0044338928567134684	576	5
GO:BP	regulation of glial cell migration	GO:1903975	0.00443706558333502	19	1
GO:BP	regulation of very-low-density lipoprotein particle clearance	GO:0010915	0.00443706558333502	5	1
GO:BP	engulfment of apoptotic cell	GO:0043652	0.00443706558333502	19	1
GO:BP	positive regulation of voltage-gated potassium channel activity	GO:1903818	0.00443706558333502	19	1
GO:BP	regulation of peptide transport	GO:0090087	0.004448629469787983	623	7
GO:BP	detection of external stimulus	GO:0009581	0.00446203187535291	148	2
GO:BP	negative regulation of neuron projection regeneration	GO:0070571	0.004470659373318865	16	1
GO:BP	positive regulation of single stranded viral RNA replication via double stranded DNA intermediate	GO:0045870	0.004470659373318865	2	1
GO:BP	regulation of transforming growth factor beta production	GO:0071634	0.004524271804639228	40	2
GO:BP	head development	GO:0060322	0.004544245328978342	837	8
GO:BP	regulation of cellular component size	GO:0032535	0.0045889877272323	395	5
GO:BP	positive regulation of monocyte differentiation	GO:0045657	0.004594732050829587	11	1
GO:BP	detection of abiotic stimulus	GO:0009582	0.004616697155694445	151	2
GO:BP	regulation of regulated secretory pathway	GO:1903305	0.004621585085530265	157	3
GO:BP	mitotic nuclear division	GO:0140014	0.004623417544553056	300	4
GO:BP	regulation of amyloid-beta clearance	GO:1900221	0.004623417544553056	20	1
GO:BP	positive regulation of extracellular exosome assembly	GO:1903553	0.004623417544553056	4	1
GO:BP	regulation of B cell receptor signaling pathway	GO:0050855	0.004627218446979149	29	2
GO:BP	glomerular epithelium development	GO:0072010	0.004654464630433537	24	2
GO:BP	neuromuscular process	GO:0050905	0.004654464630433537	114	3
GO:BP	positive regulation of production of molecular mediator of immune response	GO:0002702	0.004681882276714895	99	3
GO:BP	negative regulation of smoothened signaling pathway	GO:0045879	0.004753389134275747	36	2
GO:BP	maintenance of location in cell	GO:0051651	0.00480691819706617	226	3
GO:BP	isoleucine metabolic process	GO:0006549	0.004824280393862991	7	1
GO:BP	mesenchyme migration	GO:0090131	0.004824280393862991	5	1
GO:BP	stem cell division	GO:0017145	0.004829922104103618	32	2
GO:BP	phenol-containing compound metabolic process	GO:0018958	0.0048358315679582166	113	3
GO:BP	glycerol metabolic process	GO:0006071	0.004871221376154499	23	2
GO:BP	transforming growth factor beta production	GO:0071604	0.004907841831557393	42	2
GO:BP	response to macrophage colony-stimulating factor	GO:0036005	0.004938906703770505	12	1
GO:BP	cellular response to macrophage colony-stimulating factor stimulus	GO:0036006	0.004938906703770505	12	1
GO:BP	regulation of phagocytosis	GO:0050764	0.004972126223514028	100	3
GO:BP	apoptotic nuclear changes	GO:0030262	0.004990418434806948	36	2
GO:BP	regulation of ATP biosynthetic process	GO:2001169	0.005011274463889671	22	1
GO:BP	negative regulation of osteoclast differentiation	GO:0045671	0.005011274463889671	29	2
GO:BP	skeletal muscle tissue growth	GO:0048630	0.005011274463889671	10	1
GO:BP	labyrinthine layer development	GO:0060711	0.005024404069542451	48	2
GO:BP	positive regulation of endopeptidase activity	GO:0010950	0.005036106723961903	184	4
GO:BP	negative regulation of I-kappaB kinase/NF-kappaB signaling	GO:0043124	0.005082727077337498	53	2
GO:BP	female meiosis chromosome separation	GO:0051309	0.005088025252055051	2	1
GO:BP	circulatory system process	GO:0003013	0.005123806777483901	646	7
GO:BP	alpha-amino acid metabolic process	GO:1901605	0.005154054102598998	197	4
GO:BP	striated muscle myosin thick filament assembly	GO:0071688	0.005162308658866057	3	1
GO:BP	skeletal muscle myosin thick filament assembly	GO:0030241	0.005162308658866057	3	1
GO:BP	carbohydrate derivative catabolic process	GO:1901136	0.005205694859405771	194	4
GO:BP	myoblast differentiation	GO:0045445	0.0052116115365125285	87	3
GO:BP	positive regulation of neutrophil differentiation	GO:0045660	0.005244110353144278	1	1
GO:BP	regulation of macrophage derived foam cell differentiation	GO:0010743	0.005245200324768686	32	2
GO:BP	organic acid transport	GO:0015849	0.005247521275669772	340	4
GO:BP	negative regulation of peptidyl-tyrosine phosphorylation	GO:0050732	0.005247576185236687	59	2
GO:BP	vitamin transport	GO:0051180	0.005263001222972504	42	2
GO:BP	lymphocyte chemotaxis	GO:0048247	0.005271820595590155	63	2
GO:BP	hematopoietic progenitor cell differentiation	GO:0002244	0.00529916682947745	183	3
GO:BP	response to peptide hormone	GO:0043434	0.005301101892188126	466	6
GO:BP	gluconeogenesis	GO:0006094	0.005310592388850085	91	3
GO:BP	negative regulation of cell differentiation	GO:0045596	0.005312632310092613	709	7
GO:BP	regulation of cytotoxic T cell differentiation	GO:0045583	0.005357521774915139	3	1
GO:BP	negative regulation of adaptive immune response based on somatic recombination of immune receptors built from immunoglobulin superfamily domains	GO:0002823	0.005357521774915139	44	2
GO:BP	positive regulation of purine nucleotide biosynthetic process	GO:1900373	0.005357521774915139	24	1
GO:BP	positive regulation of nucleotide biosynthetic process	GO:0030810	0.005357521774915139	24	1
GO:BP	positive regulation of hippocampal neuron apoptotic process	GO:0110090	0.005357521774915139	2	1
GO:BP	Fc receptor mediated inhibitory signaling pathway	GO:0002774	0.005357521774915139	3	1
GO:BP	response to vitamin B6	GO:0034516	0.005357521774915139	1	1
GO:BP	negative regulation of T cell costimulation	GO:2000524	0.005357521774915139	3	1
GO:BP	cellular component disassembly involved in execution phase of apoptosis	GO:0006921	0.005420025095125634	38	2
GO:BP	negative regulation of cell migration	GO:0030336	0.005420025095125634	356	5
GO:BP	morphogenesis of a branching epithelium	GO:0061138	0.005427351733977399	190	3
GO:BP	nuclear chromosome segregation	GO:0098813	0.005427351733977399	269	3
GO:BP	striated muscle tissue development	GO:0014706	0.005427351733977399	399	3
GO:BP	regulation of mast cell activation	GO:0033003	0.0054548797829575045	45	2
GO:BP	regulation of T cell cytokine production	GO:0002724	0.005480624280249485	33	2
GO:BP	membrane protein proteolysis	GO:0033619	0.005498575538369347	62	1
GO:BP	chromosome organization involved in meiotic cell cycle	GO:0070192	0.005523735329120096	72	2
GO:BP	phosphoanandamide dephosphorylation	GO:0035644	0.005533339744177623	1	1
GO:BP	receptor metabolic process	GO:0043112	0.005533339744177623	178	3
GO:BP	astrocyte development	GO:0014002	0.005547212904857353	46	2
GO:BP	regulation of mitotic cell cycle	GO:0007346	0.005551538288093649	627	4
GO:BP	lymphocyte migration into lymph node	GO:0097022	0.005562347214762214	2	1
GO:BP	smoothened signaling pathway	GO:0007224	0.005595566314017586	149	3
GO:BP	gonad development	GO:0008406	0.005598908642120791	231	3
GO:BP	antigen processing and presentation of exogenous peptide antigen via MHC class I	GO:0042590	0.005613682257212633	80	2
GO:BP	protein depolymerization	GO:0051261	0.005613682257212633	118	3
GO:BP	negative regulation of axon guidance	GO:1902668	0.005625552255551401	2	1
GO:BP	negative regulation of retinal ganglion cell axon guidance	GO:0090260	0.005625552255551401	2	1
GO:BP	forelimb morphogenesis	GO:0035136	0.0056429458800576785	41	2
GO:BP	purine-containing compound metabolic process	GO:0072521	0.005689039301405576	475	6
GO:BP	hexose biosynthetic process	GO:0019319	0.005689039301405576	94	3
GO:BP	plasma lipoprotein particle clearance	GO:0034381	0.005695439565744922	71	2
GO:BP	cell morphogenesis involved in neuron differentiation	GO:0048667	0.005706678867055737	617	6
GO:BP	regulation of angiogenesis	GO:0045765	0.005723394204513577	362	5
GO:BP	negative regulation of type I interferon production	GO:0032480	0.005734211173789711	46	2
GO:BP	glomerular visceral epithelial cell migration	GO:0090521	0.005746085791943577	6	1
GO:BP	negative regulation of planar cell polarity pathway involved in axis elongation	GO:2000041	0.005746085791943577	2	1
GO:BP	assembly of actomyosin apparatus involved in cytokinesis	GO:0000912	0.005746085791943577	6	1
GO:BP	actomyosin contractile ring assembly	GO:0000915	0.005746085791943577	6	1
GO:BP	negative regulation of embryonic development	GO:0045992	0.005746085791943577	2	1
GO:BP	regulation of planar cell polarity pathway involved in axis elongation	GO:2000040	0.005746085791943577	2	1
GO:BP	regulation of phospholipid catabolic process	GO:0060696	0.005779109320313918	7	1
GO:BP	negative regulation of lipoprotein lipase activity	GO:0051005	0.005779109320313918	7	1
GO:BP	astrocyte activation	GO:0048143	0.005857649016124217	27	1
GO:BP	positive regulation of macrophage migration	GO:1905523	0.005857649016124217	27	1
GO:BP	alditol metabolic process	GO:0019400	0.005888746144912434	26	2
GO:BP	platelet activating factor metabolic process	GO:0046469	0.005892054608308281	8	1
GO:BP	negative regulation of chemotaxis	GO:0050922	0.005914912497872104	66	2
GO:BP	development of primary sexual characteristics	GO:0045137	0.005914912497872104	237	3
GO:BP	cytokine production involved in immune response	GO:0002367	0.00593200219060944	110	3
GO:BP	positive regulation of synaptic transmission, glutamatergic	GO:0051968	0.005949125502241464	32	2
GO:BP	regulation of vasculature development	GO:1901342	0.005991508784315178	367	5
GO:BP	monocarboxylic acid biosynthetic process	GO:0072330	0.005991508784315178	227	2
GO:BP	positive regulation of potassium ion transmembrane transporter activity	GO:1901018	0.006034782904800994	28	1
GO:BP	cytoskeleton-dependent cytokinesis	GO:0061640	0.006049257936619452	105	3
GO:BP	positive regulation of platelet aggregation	GO:1901731	0.006069893246455556	3	1
GO:BP	regulation of GTPase activity	GO:0043087	0.0060701376332263305	492	6
GO:BP	ovulation cycle	GO:0042698	0.006105215829455152	71	1
GO:BP	smooth muscle contraction	GO:0006939	0.00614448088597637	114	2
GO:BP	negative regulation of DNA duplex unwinding	GO:1905463	0.00618104746447837	3	1
GO:BP	regulation of Wnt signaling pathway	GO:0030111	0.006265628031502007	383	4
GO:BP	cell growth	GO:0016049	0.006265628031502007	506	2
GO:BP	regulation of T-helper cell differentiation	GO:0045622	0.006288556088858265	36	2
GO:BP	homeostasis of number of cells	GO:0048872	0.006292833084791228	283	4
GO:BP	negative regulation of cell motility	GO:2000146	0.006292833084791228	372	5
GO:BP	negative regulation of adaptive immune response	GO:0002820	0.0063519068687200725	49	2
GO:BP	morphogenesis of a branching structure	GO:0001763	0.0063710426371126295	204	3
GO:BP	negative regulation of leukocyte differentiation	GO:1902106	0.0063710426371126295	108	3
GO:BP	regulation of autophagy	GO:0010506	0.006392348091934426	348	5
GO:BP	regulation of extracellular exosome assembly	GO:1903551	0.006392348091934426	6	1
GO:BP	glycerophospholipid metabolic process	GO:0006650	0.006400423137763809	346	5
GO:BP	cell recognition	GO:0008037	0.006456579811368796	239	4
GO:BP	negative regulation of phospholipid metabolic process	GO:1903726	0.006458289204486906	8	1
GO:BP	myosin filament assembly	GO:0031034	0.006458289204486906	4	1
GO:BP	intermediate filament cytoskeleton organization	GO:0045104	0.006496726916688758	51	1
GO:BP	regulation of protein-containing complex disassembly	GO:0043244	0.0065097116897129305	126	3
GO:BP	establishment or maintenance of cell polarity	GO:0007163	0.0065097116897129305	227	4
GO:BP	cellular response to glucagon stimulus	GO:0071377	0.0065097116897129305	27	2
GO:BP	epithelial cell migration	GO:0010631	0.0065136403418152794	376	5
GO:BP	regulation of DNA-binding transcription factor activity	GO:0051090	0.0065136403418152794	463	5
GO:BP	actomyosin contractile ring organization	GO:0044837	0.0065136403418152794	7	1
GO:BP	monosaccharide biosynthetic process	GO:0046364	0.006535589102078099	100	3
GO:BP	foam cell differentiation	GO:0090077	0.0065361542135883395	37	2
GO:BP	macrophage derived foam cell differentiation	GO:0010742	0.0065361542135883395	37	2
GO:BP	regulation of neuron death	GO:1901214	0.0065361542135883395	334	5
GO:BP	amino acid transmembrane transport	GO:0003333	0.006546996142601515	96	2
GO:BP	intermediate filament-based process	GO:0045103	0.0065631047909819025	52	1
GO:BP	steroid catabolic process	GO:0006706	0.0065631047909819025	26	1
GO:BP	negative regulation of serine C-palmitoyltransferase activity	GO:1904221	0.006648141506912757	1	1
GO:BP	positive regulation of prostaglandin-E synthase activity	GO:2000363	0.006675045906922997	3	1
GO:BP	regulation of prostaglandin-E synthase activity	GO:2000361	0.006675045906922997	3	1
GO:BP	epithelium migration	GO:0090132	0.006687090739660621	379	5
GO:BP	cellular response to mechanical stimulus	GO:0071260	0.006704218253430121	80	1
GO:BP	cytotoxic T cell differentiation	GO:0045065	0.006704218253430121	4	1
GO:BP	positive regulation of Wnt signaling pathway	GO:0030177	0.006733013378787932	188	3
GO:BP	riboflavin metabolic process	GO:0006771	0.006733013378787932	7	1
GO:BP	negative regulation of canonical Wnt signaling pathway	GO:0090090	0.006733013378787932	188	3
GO:BP	decidualization	GO:0046697	0.006766108026036509	27	1
GO:BP	negative regulation of lipid metabolic process	GO:0045833	0.006790216508941754	105	3
GO:BP	cellular protein-containing complex assembly	GO:0034622	0.006796349775785941	1110	8
GO:BP	striated muscle cell development	GO:0055002	0.006812443762583341	122	2
GO:BP	positive regulation of peptidase activity	GO:0010952	0.006817313399222653	205	4
GO:BP	heart contraction	GO:0060047	0.00683852998147608	295	2
GO:BP	regulation of muscle contraction	GO:0006937	0.006845116742335305	173	2
GO:BP	L-serine metabolic process	GO:0006563	0.006857130508214497	11	1
GO:BP	negative regulation of hemopoiesis	GO:1903707	0.006873249003367282	112	3
GO:BP	membrane lipid metabolic process	GO:0006643	0.006884215504692876	216	4
GO:BP	response to starvation	GO:0042594	0.006908392254488496	206	4
[truncated: 14,065 more rows]
