# Supplementary material for: RNA-seq dataset of subcutaneous adipose tissue: Transcriptional differences between obesity and healthy women
Source: Data Brief. 2021 Nov 27;39:107647. doi: 10.1016/j.dib.2021.107647 (PMC8640228; doi:10.1016/j.dib.2021.107647)
Supplement: Supplementary file 1 [file mmc1.zip › Messa_et_al_Supplementary_tables/SupplementaryTable2_Enrichr.csv]

Term;Overlap;P-value;Adjusted P-value;Genes
dendritic cell differentiation (GO:0097028);8/24;1.58515919772788E-11;2.4776038260486764E-8;"DCSTAMP;TRPM2;UBD;LILRB1;TREM2;CCR7;CCL19;LGALS9"
negative regulation of cytokine production (GO:0001818);14/182;5.654164752758329E-10;4.418729754280634E-7;"CD84;CIDEA;LAPTM5;PTPN22;TREM2;NLRC3;LILRB1;MMP8;ADCY7;LILRB4;TYROBP;CCR7;LGALS9;HAVCR2"
regulation of interferon-gamma production (GO:0032649);10/86;3.2419672421350465E-9;1.6890649331523592E-6;"IL18;LAPTM5;PTPN22;CCR7;TLR7;LILRB1;LGALS9;RASGRP1;LILRB4;HAVCR2"
regulation of immune response (GO:0050776);13/179;4.804249106664388E-9;1.8772603384291096E-6;"ITGB2;PTPN22;TREM2;LILRB1;CD3E;ADCY7;COL3A1;TYROBP;CD300LB;SLAMF7;FCGR1A;SIGLEC7;CD22"
regulation of tumor necrosis factor production (GO:0032680);11/124;9.484925743031917E-9;2.9649877872717776E-6;"TYROBP;CIDEA;PTPN22;PTPRJ;NLRC3;LILRB1;LGALS9;CCL19;MMP8;RASGRP1;HAVCR2"
regulation of interleukin-12 production (GO:0032655);7/51;2.4907384888596277E-7;6.48837376347933E-5;"LAPTM5;CCR7;IRF5;LILRB1;LGALS9;LTB;CCL19"
positive regulation of interleukin-12 production (GO:0032735);6/34;3.945114363002392E-7;8.808876784818198E-5;"LAPTM5;CCR7;IRF5;CCL19;LGALS9;LTB"
positive regulation of cytokine production (GO:0001819);14/335;1.1887059435233683E-6;2.322434237158781E-4;"IL18;LAPTM5;PTPN22;LILRB1;MMP8;RASGRP1;TYROBP;CCR7;IRF5;TLR7;LGALS9;LTB;CCL19;HAVCR2"
regulation of dendritic cell apoptotic process (GO:2000668);4/11;1.624661631130902E-6;2.821495699397333E-4;"CCR7;LILRB1;CCL19;LGALS9"
negative regulation of antigen receptor-mediated signaling pathway (GO:0050858);5/25;1.9930476325281553E-6;3.115133449641507E-4;"LAPTM5;PTPN22;PTPRJ;LILRB4;CD22"
myeloid leukocyte differentiation (GO:0002573);7/71;2.478709865802565E-6;3.2876721717476715E-4;"DCSTAMP;TYROBP;UBD;TREM2;CCR7;LGALS9;CCL19"
negative regulation of tumor necrosis factor production (GO:0032720);6/46;2.5241245080596325E-6;3.2876721717476715E-4;"CIDEA;NLRC3;PTPN22;LILRB1;LGALS9;HAVCR2"
negative regulation of tumor necrosis factor superfamily cytokine production (GO:1903556);6/48;3.260465374533476E-6;3.920082600304479E-4;"CIDEA;NLRC3;PTPN22;LILRB1;LGALS9;HAVCR2"
positive regulation of tumor necrosis factor production (GO:0032760);7/77;4.293562827282041E-6;4.280748449181604E-4;"TYROBP;PTPRJ;LGALS9;CCL19;MMP8;RASGRP1;HAVCR2"
negative regulation of interferon-gamma production (GO:0032689);5/29;4.333263019545031E-6;4.280748449181604E-4;"LAPTM5;LILRB1;LGALS9;LILRB4;HAVCR2"
positive regulation of MAPK cascade (GO:0043410);12/274;4.382084145035551E-6;4.280748449181604E-4;"CCL22;LAPTM5;PTPN22;PTPRJ;TREM2;CCR7;LGALS9;ROR2;CCL19;MMP8;RASGRP1;PIK3R5"
regulation of interleukin-6 production (GO:0032675);8/110;4.733847979675495E-6;4.352355524842823E-4;"TYROBP;PTPN22;TREM2;TLR7;NLRC3;LGALS9;MMP8;LILRB4"
regulation of NIK/NF-kappaB signaling (GO:1901222);7/80;5.551149860897333E-6;4.7393266010638816E-4;"LAPTM5;PTPN22;TLR7;NLRC3;LGALS9;CCL19;MMP8"
positive regulation of tumor necrosis factor superfamily cytokine production (GO:1903557);7/81;6.03289552510751E-6;4.7393266010638816E-4;"TYROBP;PTPRJ;LGALS9;CCL19;MMP8;RASGRP1;HAVCR2"
mature conventional dendritic cell differentiation (GO:0097029);3/5;6.06439744218027E-6;4.7393266010638816E-4;"CCR7;CCL19;LGALS9"
positive regulation of interferon-gamma production (GO:0032729);6/57;9.047885949809085E-6;6.734212256929333E-4;"IL18;PTPN22;TLR7;LILRB1;LGALS9;RASGRP1"
cellular response to interferon-gamma (GO:0071346);8/121;9.601027515431206E-6;6.821093639372261E-4;"HLA-DRB5;CCL22;IRF5;LGALS9;CCL19;IFI30;FCGR1A;HLA-DQB1"
negative regulation of interleukin-10 production (GO:0032693);4/17;1.1256602554219894E-5;7.649595561845954E-4;"TYROBP;LILRB1;MMP8;LILRB4"
regulation of T cell activation via T cell receptor contact with antigen bound to MHC molecule on antigen presenting cell (GO:2001188);3/6;1.2052521250141846E-5;7.849204464154877E-4;"LILRB1;LGALS9;HAVCR2"
T cell activation (GO:0042110);7/92;1.4048422828770345E-5;8.78307395254722E-4;"PTPN22;CCR7;NLRC3;LCP1;CCL19;CD3E;RASGRP1"
negative regulation of cytokine production involved in inflammatory response (GO:1900016);4/19;1.808891567067176E-5;0.0010471472293799985;"NLRC3;TREM2;ADCY7;LILRB4"
negative regulation of T cell receptor signaling pathway (GO:0050860);4/19;1.808891567067176E-5;0.0010471472293799985;"LAPTM5;PTPN22;PTPRJ;LILRB4"
negative regulation of dendritic cell apoptotic process (GO:2000669);3/7;2.0959286155814946E-5;0.0011699772950549557;"CCR7;LILRB1;CCL19"
regulation of chemokine production (GO:0032642);5/42;2.8374360630726097E-5;0.001529280195373272;"IL18;TREM2;TLR7;LGALS9;LILRB4"
regulation of dendritic cell chemotaxis (GO:2000508);3/8;3.3324033306337466E-5;0.0016801762599292084;"SLAMF8;CCR7;LGALS9"
regulation of osteoclast development (GO:2001204);3/8;3.3324033306337466E-5;0.0016801762599292084;"SIGLEC15;TYROBP;LILRB1"
negative regulation of T cell activation (GO:0050868);5/45;3.991753568718851E-5;0.0019497221337211137;"LAPTM5;PTPN22;LILRB1;LILRB4;HAVCR2"
regulation of dendritic cell antigen processing and presentation (GO:0002604);3/9;4.967188275051327E-5;0.002283445668795654;"CCR7;CCL19;CD68"
positive regulation of CD8-positive	alpha-beta T cell activation (GO:2001187);3/9;4.967188275051327E-5;0.002283445668795654;"PTPN22;LILRB4;RUNX3"
regulation of interleukin-10 production (GO:0032653);5/48;5.47993856117021E-5;0.0024471839917454396;"TYROBP;LILRB1;LGALS9;MMP8;LILRB4"
regulation of interferon-alpha production (GO:0032647);4/25;5.671919229251812E-5;0.0024625582653668284;"NLRC3;IRF5;TLR7;HAVCR2"
positive regulation of NIK/NF-kappaB signaling (GO:1901224);5/53;8.872925128269564E-5;0.003658601927444836;"LAPTM5;TLR7;LGALS9;CCL19;MMP8"
cytokine-mediated signaling pathway (GO:0019221);16/621;8.894873528016876E-5;0.003658601927444836;"HLA-DRB5;CCL22;ITGB2;IL18;PTPRJ;IFI30;IL2RG;LILRB4;SDC1;TNFSF8;IRF5;LCP1;LTB;CCL19;FCGR1A;HLA-DQB1"
positive regulation of ERK1 and ERK2 cascade (GO:0070374);8/172;1.1893154365240978E-4;0.00475066267678388;"CCL22;PTPN22;TREM2;CCR7;LGALS9;ROR2;CCL19;RASGRP1"
cellular amino acid catabolic process (GO:0009063);6/90;1.2303965569915271E-4;0.00475066267678388;"SDS;KYNU;HDC;BCAT1;GLUL;AASS"
negative regulation of leukocyte apoptotic process (GO:2000107);3/12;1.2765696252394303E-4;0.00475066267678388;"CCR7;LILRB1;CCL19"
positive regulation of neuroinflammatory response (GO:0150078);3/12;1.2765696252394303E-4;0.00475066267678388;"IL18;TREM2;MMP8"
positive regulation of immune effector process (GO:0002699);4/32;1.5388732816850874E-4;0.005593625440171608;"PTPRJ;LILRB1;LGALS9;PCK1"
antigen processing and presentation of peptide antigen via MHC class II (GO:0002495);6/100;2.1958820134447657E-4;0.007628841700319546;"HLA-DRB5;MARCHF1;AP1S3;IFI30;CTSS;HLA-DQB1"
regulation of T cell receptor signaling pathway (GO:0050856);4/35;2.1964035605526525E-4;0.007628841700319546;"LAPTM5;PTPN22;PTPRJ;LILRB4"
negative regulation of macromolecule metabolic process (GO:0010605);8/194;2.709821183739806E-4;0.00909152451861767;"MSR1;SFRP2;PTPN22;LGALS9;CD3E;MMP8;PARP15;HAVCR2"
regulation of p38MAPK cascade (GO:1900744);4/37;2.7338557413629586E-4;0.00909152451861767;"PTPN22;TREM2;LGALS9;RASGRP1"
interferon-gamma-mediated signaling pathway (GO:0060333);5/68;2.907117908167378E-4;0.00917154171025572;"HLA-DRB5;IRF5;IFI30;FCGR1A;HLA-DQB1"
regulation of phosphatidylinositol 3-kinase signaling (GO:0014066);6/106;3.012866096630684E-4;0.00917154171025572;"IL18;TREM2;NLRC3;ROR2;PIK3AP1;PIK3R5"
regulation of granulocyte macrophage colony-stimulating factor production (GO:0032645);3/16;3.1686708403954504E-4;0.00917154171025572;"CD84;IL18;RASGRP1"
dendritic cell chemotaxis (GO:0002407);3/16;3.1686708403954504E-4;0.00917154171025572;"TRPM2;CCR7;CCL19"
negative regulation of immune effector process (GO:0002698);3/16;3.1686708403954504E-4;0.00917154171025572;"SLAMF8;LILRB1;HAVCR2"
positive regulation of alpha-beta T cell proliferation (GO:0046641);3/16;3.1686708403954504E-4;0.00917154171025572;"IL18;PTPN22;LGALS9"
positive regulation of syncytium formation by plasma membrane fusion (GO:0060143);3/16;3.1686708403954504E-4;0.00917154171025572;"DCSTAMP;TYROBP;TREM2"
positive regulation of JNK cascade (GO:0046330);5/73;4.0475496099736595E-4;0.011502400073434236;"CCR7;CCL19;MMP8;RASGRP1;MAP3K5"
response to lipid (GO:0033993);6/114;4.4532124855599793E-4;0.012362566131850673;"ACER2;SPP1;PTPN22;LGALS9;PCK1;PCK2"
dendritic cell migration (GO:0036336);3/18;4.559518056764469E-4;0.012362566131850673;"TRPM2;CCR7;CCL19"
positive regulation of immune response (GO:0050778);5/75;4.587516542849258E-4;0.012362566131850673;"ITGB2;CCR7;LILRB1;LGALS9;PCK1"
negative regulation of gene expression (GO:0010629);10/322;4.673771400784609E-4;0.01238153338885821;"MSR1;BTG2;SFRP2;CIDEA;PTPN22;LGALS9;CD3E;MMP8;PARP15;HAVCR2"
regulation of T cell proliferation (GO:0042129);5/76;4.8770083391870024E-4;0.012577724532992796;"LILRB1;TNFSF8;CCL19;CD3E;LILRB4"
regulation of cytokine production involved in inflammatory response (GO:1900015);4/43;4.90877285036827E-4;0.012577724532992796;"NLRC3;TREM2;ADCY7;LILRB4"
positive regulation of phosphatidylinositol 3-kinase signaling (GO:0014068);5/77;5.180037181874936E-4;0.013058706637533104;"IL18;TREM2;ROR2;PIK3AP1;PIK3R5"
regulation of lymphocyte proliferation (GO:0050670);3/19;5.380516258697121E-4;0.013140229550536875;"PTPN22;TNFSF8;CD22"
regulation of neuroinflammatory response (GO:0150077);3/19;5.380516258697121E-4;0.013140229550536875;"IL18;TREM2;MMP8"
response to interferon-gamma (GO:0034341);5/80;6.174409237955429E-4;0.014674443166383304;"CCL22;KYNU;UBD;LGALS9;CCL19"
toll-like receptor 4 signaling pathway (GO:0034142);3/20;6.290388305487405E-4;0.014674443166383304;"ITGB2;LGALS9;PIK3AP1"
negative regulation of osteoclast differentiation (GO:0045671);3/20;6.290388305487405E-4;0.014674443166383304;"LILRB1;LILRB4;GPR137B"
regulation of hippocampal neuron apoptotic process (GO:0110089);2/5;7.14561460712844E-4;0.01489146084125567;"TYROBP;TREM2"
establishment of T cell polarity (GO:0001768);2/5;7.14561460712844E-4;0.01489146084125567;"CCR7;CCL19"
glycerol biosynthetic process (GO:0006114);2/5;7.14561460712844E-4;0.01489146084125567;"PCK1;PCK2"
response to prostaglandin (GO:0034694);2/5;7.14561460712844E-4;0.01489146084125567;"CCR7;CCL19"
toll-like receptor 2 signaling pathway (GO:0034134);2/5;7.14561460712844E-4;0.01489146084125567;"LGALS9;PIK3AP1"
negative regulation of interferon-alpha production (GO:0032687);2/5;7.14561460712844E-4;0.01489146084125567;"NLRC3;HAVCR2"
negative regulation of mast cell activation involved in immune response (GO:0033007);2/5;7.14561460712844E-4;0.01489146084125567;"CD84;LGALS9"
positive regulation of CD8-positive	alpha-beta T cell differentiation (GO:0043378);2/5;7.14561460712844E-4;0.01489146084125567;"LILRB4;RUNX3"
regulation of interleukin-1 beta production (GO:0032651);5/83;7.305417554134114E-4;0.015024167943567921;"TYROBP;CCR7;LGALS9;CCL19;LILRB4"
regulation of interferon-beta production (GO:0032648);4/49;8.098747749763113E-4;0.016192552151472785;"IRF5;TLR7;NLRC3;LILRB1"
positive regulation of programmed cell death (GO:0043068);9/286;8.163815865694776E-4;0.016192552151472785;"TOP2A;SFRP2;ARHGEF26;UBD;LAPTM5;IRF5;LILRB1;MAP3K5;RHOB"
microglial cell activation (GO:0001774);3/22;8.391533744525244E-4;0.016192552151472785;"TYROBP;ITGB2;TREM2"
negative regulation of interleukin-2 production (GO:0032703);3/22;8.391533744525244E-4;0.016192552151472785;"LAPTM5;LILRB4;HAVCR2"
osteoclast differentiation (GO:0030316);3/22;8.391533744525244E-4;0.016192552151472785;"DCSTAMP;TYROBP;TREM2"
positive regulation of intracellular signal transduction (GO:1902533);13/546;8.612644560548085E-4;0.016308361949285293;"IL18;LAPTM5;PTPRJ;TREM2;MMP8;PIK3R5;UBD;CCR7;TLR7;LGALS9;ROR2;CCL19;PIK3AP1"
negative regulation of immune response (GO:0050777);7/178;8.660230593670373E-4;0.016308361949285293;"COL3A1;TREM2;NLRC3;LILRB1;FCGR1A;ADCY7;HAVCR2"
neutrophil degranulation (GO:0043312);12/481;9.118273050183862E-4;0.016966500925520687;"TRPM2;DOK3;TYROBP;GM2A;ITGB2;ORMDL3;PTPRJ;KCNAB2;LYZ;MMP8;CD68;CTSS"
cellular response to cytokine stimulus (GO:0071345);12/482;9.282787141504157E-4;0.01706940741431882;"DCSTAMP;CCL22;ITGB2;IL18;SDC1;PTPRJ;CCR7;IRF5;LGALS9;CCL19;PTPN7;IL2RG"
neutrophil activation involved in immune response (GO:0002283);12/485;9.791269118024882E-4;0.01735285719991698;"TRPM2;DOK3;TYROBP;GM2A;ITGB2;ORMDL3;PTPRJ;KCNAB2;LYZ;MMP8;CD68;CTSS"
neutrophil mediated immunity (GO:0002446);12/488;0.001032277321656943;0.01735285719991698;"TRPM2;DOK3;TYROBP;GM2A;ITGB2;ORMDL3;PTPRJ;KCNAB2;LYZ;MMP8;CD68;CTSS"
regulation of ERK1 and ERK2 cascade (GO:0070372);8/238;0.0010417753811451799;0.01735285719991698;"CCL22;PTPN22;TREM2;CCR7;LGALS9;ROR2;CCL19;RASGRP1"
establishment of lymphocyte polarity (GO:0001767);2/6;0.001065818484447876;0.01735285719991698;"CCR7;CCL19"
glomerular epithelial cell differentiation (GO:0072311);2/6;0.001065818484447876;0.01735285719991698;"PTPRO;KLF15"
renal filtration cell differentiation (GO:0061318);2/6;0.001065818484447876;0.01735285719991698;"PTPRO;KLF15"
hepatocyte differentiation (GO:0070365);2/6;0.001065818484447876;0.01735285719991698;"PCK1;PCK2"
negative regulation of myeloid leukocyte mediated immunity (GO:0002887);2/6;0.001065818484447876;0.01735285719991698;"CD84;LGALS9"
positive regulation of antigen processing and presentation (GO:0002579);2/6;0.001065818484447876;0.01735285719991698;"CCR7;CCL19"
positive regulation of dendritic cell antigen processing and presentation (GO:0002606);2/6;0.001065818484447876;0.01735285719991698;"CCR7;CCL19"
positive regulation of microglial cell activation (GO:1903980);2/6;0.001065818484447876;0.01735285719991698;"TREM2;MMP8"
toll-like receptor signaling pathway (GO:0002224);5/91;0.001107750367679498;0.0178496270585882;"ITGB2;TLR7;LGALS9;PIK3AP1;CTSS"
extracellular matrix organization (GO:0030198);9/300;0.0011411621647102856;0.018200372075940573;"ADAMTS2;COL3A1;MMP7;COL11A1;ITGB2;SPP1;LCP1;MMP8;CTSS"
positive regulation of leukocyte chemotaxis (GO:0002690);4/54;0.0011694542186642624;0.01846320145224487;"CCR7;LGALS9;PLA2G7;PGF"
negative regulation of cellular process (GO:0048523);13/566;0.0011930048455466933;0.018646665735894817;"ADAMDEC1;BTG2;PTPRJ;TREM2;LILRB1;RUNX3;RHOB;SPOCD1;DCSTAMP;AZGP1;SFRP2;PDPN;ROR2"
negative regulation of sequestering of calcium ion (GO:0051283);3/25;0.0012299245091248888;0.019033386215467338;"TRPM2;CCR7;CCL19"
mononuclear cell differentiation (GO:1903131);3/26;0.001381665058118365;0.02117198515528436;"TRPM2;TREM2;LILRB1"
regulation of CD8-positive	alpha-beta T cell differentiation (GO:0043376);2/7;0.0014837649039331105;0.02187853344195709;"LILRB4;RUNX3"
regulation of natural killer cell proliferation (GO:0032817);2/7;0.0014837649039331105;0.02187853344195709;"IL18;PTPN22"
negative regulation of NLRP3 inflammasome complex assembly (GO:1900226);2/7;0.0014837649039331105;0.02187853344195709;"NLRC3;TREM2"
negative regulation of p38MAPK cascade (GO:1903753);2/7;0.0014837649039331105;0.02187853344195709;"PTPN22;TREM2"
antigen processing and presentation of exogenous peptide antigen via MHC class II (GO:0019886);5/98;0.0015420695126100875;0.022149690438091108;"HLA-DRB5;AP1S3;IFI30;CTSS;HLA-DQB1"
release of sequestered calcium ion into cytosol (GO:0051209);3/27;0.0015446681111656627;0.022149690438091108;"TRPM2;CCR7;CCL19"
positive regulation of cellular component movement (GO:0051272);3/27;0.0015446681111656627;0.022149690438091108;"PDPN;CCR7;CCL19"
negative regulation of intracellular signal transduction (GO:1902532);7/198;0.0016030975163665191;0.02271331868022704;"PTPRJ;TREM2;NLRC3;GPD1L;LILRB4;CD22;CIT"
positive regulation of stress-activated MAPK cascade (GO:0032874);5/99;0.0016130379868875252;0.02271331868022704;"CCR7;CCL19;MMP8;RASGRP1;MAP3K5"
regulation of B cell activation (GO:0050864);3/28;0.0017192307409164887;0.02397121395722479;"SLAMF8;LAPTM5;CD22"
response to organic cyclic compound (GO:0014070);4/60;0.0017330436194282798;0.02397121395722479;"TRPM2;KYNU;IL18;SPP1"
response to cytokine (GO:0034097);6/150;0.001856097760540802;0.025448077190572575;"COL3A1;UBD;KYNU;CCR7;LGALS9;PTPN7"
antigen processing and presentation of exogenous peptide antigen (GO:0002478);5/103;0.0019210983429875797;0.02562340649472731;"HLA-DRB5;AP1S3;IFI30;CTSS;HLA-DQB1"
regulation of stem cell division (GO:2000035);2/8;0.0019672480994032482;0.02562340649472731;"SFRP2;EVI2B"
immune response-inhibiting cell surface receptor signaling pathway (GO:0002767);2/8;0.0019672480994032482;0.02562340649472731;"LILRB1;LILRB4"
immunological synapse formation (GO:0001771);2/8;0.0019672480994032482;0.02562340649472731;"CCR7;CCL19"
short-chain fatty acid catabolic process (GO:0019626);2/8;0.0019672480994032482;0.02562340649472731;"PCK1;PCK2"
positive regulation of dendritic cell chemotaxis (GO:2000510);2/8;0.0019672480994032482;0.02562340649472731;"CCR7;LGALS9"
regulation of JNK cascade (GO:0046328);5/105;0.002090306148719062;0.026738396488176587;"CCR7;CCL19;MMP8;RASGRP1;MAP3K5"
regulation of natural killer cell mediated cytotoxicity (GO:0042269);3/30;0.0021041732361137045;0.026738396488176587;"LILRB1;LGALS9;RASGRP1"
plasma membrane invagination (GO:0099024);3/30;0.0021041732361137045;0.026738396488176587;"MSR1;ITGB2;FCGR1A"
negative regulation of interleukin-6 production (GO:0032715);3/31;0.002315098002271531;0.028718239504368276;"NLRC3;PTPN22;LILRB4"
positive regulation of locomotion (GO:0040017);3/31;0.002315098002271531;0.028718239504368276;"TREM2;CCR7;CCL19"
positive regulation of mononuclear cell migration (GO:0071677);3/31;0.002315098002271531;0.028718239504368276;"CCR7;LGALS9;PLA2G7"
cellular component disassembly (GO:0022411);4/66;0.002461909996847851;0.0295575059954818;"MMP7;LCP1;MMP8;CTSS"
extracellular matrix disassembly (GO:0022617);4/66;0.002461909996847851;0.0295575059954818;"MMP7;LCP1;MMP8;CTSS"
positive regulation of cell death (GO:0010942);4/66;0.002461909996847851;0.0295575059954818;"ACER2;TYROBP;ITGB2;MAP3K5"
response to vitamin (GO:0033273);2/9;0.0025151300687134225;0.0295575059954818;"KYNU;SPP1"
negative regulation of leukocyte degranulation (GO:0043301);2/9;0.0025151300687134225;0.0295575059954818;"CD84;LGALS9"
negative regulation of production of molecular mediator of immune response (GO:0002701);2/9;0.0025151300687134225;0.0295575059954818;"LILRB1;CD22"
positive regulation of macrophage cytokine production (GO:0060907);2/9;0.0025151300687134225;0.0295575059954818;"LAPTM5;LILRB1"
endodermal cell differentiation (GO:0035987);3/32;0.002538672501896938;0.029611530749738164;"COL11A1;ITGB2;MMP8"
extracellular structure organization (GO:0043062);7/216;0.002618720792879375;0.030318967402003433;"ADAMTS2;COL3A1;MMP7;COL11A1;ITGB2;SPP1;MMP8"
positive regulation of protein kinase B signaling (GO:0051897);6/161;0.0026470295985303793;0.03042137693016899;"IL18;PTPRJ;CCR7;CCL19;PIK3AP1;PIK3R5"
external encapsulating structure organization (GO:0045229);7/217;0.0026869527320402303;0.03065479649765606;"ADAMTS2;COL3A1;MMP7;COL11A1;ITGB2;SPP1;MMP8"
regulation of protein localization to cell surface (GO:2000008);3/33;0.0027751456274856794;0.031431540693913886;"TYROBP;KCNAB2;GPD1L"
regulation of activated T cell proliferation (GO:0046006);3/34;0.00302475715874374;0.03301612840202482;"IL18;LGALS9;LILRB4"
regulation of cell adhesion mediated by integrin (GO:0033628);3/34;0.00302475715874374;0.03301612840202482;"ACER2;SFRP2;FERMT3"
regulation of MAPK cascade (GO:0043408);6/166;0.0030802444974934013;0.03301612840202482;"LAPTM5;PTPRJ;ROR2;MMP8;RASGRP1;LILRB4"
regulation of cell-cell adhesion mediated by integrin (GO:0033632);2/10;0.003126287270313291;0.03301612840202482;"CD3E;FERMT3"
cellular response to oxidised low-density lipoprotein particle stimulus (GO:0140052);2/10;0.003126287270313291;0.03301612840202482;"TREM2;CD68"
myeloid dendritic cell differentiation (GO:0043011);2/10;0.003126287270313291;0.03301612840202482;"DCSTAMP;UBD"
negative regulation of interferon-beta production (GO:0032688);2/10;0.003126287270313291;0.03301612840202482;"LILRB1;NLRC3"
negative regulation of phosphatidylinositol 3-kinase signaling (GO:0014067);2/10;0.003126287270313291;0.03301612840202482;"NLRC3;TREM2"
negative regulation of transforming growth factor beta production (GO:0071635);2/10;0.003126287270313291;0.03301612840202482;"TYROBP;LILRB1"
phosphatidylcholine catabolic process (GO:0034638);2/10;0.003126287270313291;0.03301612840202482;"PLA2G15;PLA2G7"
regulation of I-kappaB kinase/NF-kappaB signaling (GO:0043122);7/224;0.0032036149545669537;0.033462392890612404;"UBD;TREM2;CCR7;NLRC3;LGALS9;CCL19;LILRB4"
positive regulation of cellular protein localization (GO:1903829);4/71;0.0032113620816326682;0.033462392890612404;"TYROBP;ORMDL3;GPD1L;GPR137B"
cellular response to hydrogen peroxide (GO:0070301);3/35;0.003287737931842628;0.03358649926450998;"TRPM2;MAP3K5;RHOB"
negative regulation of T cell proliferation (GO:0042130);3/35;0.003287737931842628;0.03358649926450998;"LILRB1;LGALS9;LILRB4"
peptidyl-tyrosine dephosphorylation (GO:0035335);3/35;0.003287737931842628;0.03358649926450998;"PTPRO;PTPN22;PTPRJ"
endoderm formation (GO:0001706);3/36;0.0035643100039902385;0.03617543205348534;"COL11A1;ITGB2;MMP8"
inflammatory response (GO:0006954);7/230;0.0037041310839589963;0.03711744471319779;"CCL22;ITGB2;IL18;CCR7;LGALS9;CCL19;LYZ"
response to prostaglandin E (GO:0034695);2/11;0.0037996104632832027;0.03711744471319779;"CCR7;CCL19"
negative regulation of activated T cell proliferation (GO:0046007);2/11;0.0037996104632832027;0.03711744471319779;"LGALS9;LILRB4"
negative regulation of natural killer cell mediated immunity (GO:0002716);2/11;0.0037996104632832027;0.03711744471319779;"LILRB1;LGALS9"
positive regulation of bone resorption (GO:0045780);2/11;0.0037996104632832027;0.03711744471319779;"DCSTAMP;SPP1"
positive regulation of interleukin-13 production (GO:0032736);2/11;0.0037996104632832027;0.03711744471319779;"IL18;LGALS9"
phagocytosis	engulfment (GO:0006911);3/37;0.0038546868190159544;0.03742158694485675;"MSR1;ITGB2;FCGR1A"
positive regulation of T cell activation (GO:0050870);4/75;0.00391274710786783;0.03775076376294703;"CCR7;LGALS9;CCL19;CD3E"
positive regulation of interleukin-6 production (GO:0032755);4/76;0.00410302808890556;0.03934376014085515;"TYROBP;TLR7;LGALS9;MMP8"
cellular response to ketone (GO:1901655);3/39;0.0044776663443919645;0.04193283498063746;"SPP1;PCK1;PCK2"
negative regulation of lymphocyte proliferation (GO:0050672);3/39;0.0044776663443919645;0.04193283498063746;"TYROBP;LILRB1;LILRB4"
regulation of dendritic cell differentiation (GO:2001198);2/12;0.004534004550049732;0.04193283498063746;"LILRB1;LGALS9"
regulation of natural killer cell activation (GO:0032814);2/12;0.004534004550049732;0.04193283498063746;"TYROBP;PTPN22"
glomerular visceral epithelial cell differentiation (GO:0072112);2/12;0.004534004550049732;0.04193283498063746;"PTPRO;KLF15"
positive regulation of myeloid leukocyte mediated immunity (GO:0002888);2/12;0.004534004550049732;0.04193283498063746;"TYROBP;ITGB2"
MAPK cascade (GO:0000165);8/303;0.004634994340115165;0.0426146832564706;"SPTA1;IL18;LGALS9;PTPN7;IL2RG;RASGRP1;SPTB;MAP3K5"
regulation of apoptotic process (GO:0042981);14/742;0.004716389980661946;0.04310945929692762;"TOP2A;FCMR;ARHGEF26;CIDEA;LILRB1;CD3E;RHOB;ACER2;SFRP2;UBD;PDPN;IRF5;EVI2B;MAP3K5"
response to organonitrogen compound (GO:0010243);3/40;0.004810654309526722;0.04346273228780501;"TRPM2;KYNU;IRF5"
negative regulation of I-kappaB kinase/NF-kappaB signaling (GO:0043124);3/40;0.004810654309526722;0.04346273228780501;"NLRC3;TREM2;LILRB4"
negative regulation of cell cycle (GO:0045786);4/80;0.00492665182516243;0.04425492415361424;"BTG2;LILRB1;RUNX3;RHOB"
muscle contraction (GO:0006936);5/129;0.005060203129296854;0.04519484280623418;"P2RX6;DES;TNNI2;MYH11;ACTG2"
positive regulation of apoptotic process (GO:0043065);8/310;0.00530467747413921;0.04550967813680258;"TOP2A;SFRP2;ARHGEF26;UBD;IRF5;LILRB1;MAP3K5;RHOB"
regulation of interleukin-5 production (GO:0032674);2/13;0.00532838841908821;0.04550967813680258;"LGALS9;LILRB4"
response to muramyl dipeptide (GO:0032495);2/13;0.00532838841908821;0.04550967813680258;"PTPN22;IRF5"
response to nitric oxide (GO:0071731);2/13;0.00532838841908821;0.04550967813680258;"CCR7;CCL19"
macrophage activation involved in immune response (GO:0002281);2/13;0.00532838841908821;0.04550967813680258;"TYROBP;TREM2"
toll-like receptor 9 signaling pathway (GO:0034162);2/13;0.00532838841908821;0.04550967813680258;"TLR7;PIK3AP1"
negative regulation of CD4-positive	alpha-beta T cell activation (GO:2000515);2/13;0.00532838841908821;0.04550967813680258;"LGALS9;RUNX3"
positive regulation of protein localization to cell surface (GO:2000010);2/13;0.00532838841908821;0.04550967813680258;"TYROBP;GPD1L"
negative regulation of cell population proliferation (GO:0008285);9/379;0.005430813924273368;0.04613240306325693;"AZGP1;BTG2;SFRP2;PDPN;PTPRJ;TREM2;NLRC3;ROR2;RUNX3"
calcium ion transmembrane import into cytosol (GO:0097553);3/42;0.005520529679749196;0.0463902574701505;"TRPM2;CCR7;CCL19"
monocyte chemotaxis (GO:0002548);3/42;0.005520529679749196;0.0463902574701505;"CCL22;PTPRO;CCL19"
negative regulation of type I interferon production (GO:0032480);3/43;0.0058977548930665615;0.04855270833093598;"NLRC3;LILRB1;HAVCR2"
positive regulation of leukocyte mediated cytotoxicity (GO:0001912);3/43;0.0058977548930665615;0.04855270833093598;"AZGP1;TYROBP;RASGRP1"
positive regulation of macromolecule metabolic process (GO:0010604);9/384;0.005902566608559853;0.04855270833093598;"TYROBP;LAPTM5;PTPN22;TREM2;LILRB1;LGALS9;CD3E;MMP8;ACTG2"
regulation of cell projection organization (GO:0031344);2/14;0.006181694790694984;0.04855270833093598;"TREM2;CCL19"
regulation of macrophage cytokine production (GO:0010935);2/14;0.006181694790694984;0.04855270833093598;"LAPTM5;LILRB1"
myeloid dendritic cell activation (GO:0001773);2/14;0.006181694790694984;0.04855270833093598;"DCSTAMP;UBD"
negative regulation of interleukin-12 production (GO:0032695);2/14;0.006181694790694984;0.04855270833093598;"LILRB1;CCR7"
negative regulation of T cell mediated immunity (GO:0002710);2/14;0.006181694790694984;0.04855270833093598;"LILRB1;LILRB4"
positive regulation of alpha-beta T cell differentiation (GO:0046638);2/14;0.006181694790694984;0.04855270833093598;"LILRB4;RUNX3"
positive regulation of glycoprotein biosynthetic process (GO:0010560);2/14;0.006181694790694984;0.04855270833093598;"CCR7;CCL19"
positive regulation of granulocyte macrophage colony-stimulating factor production (GO:0032725);2/14;0.006181694790694984;0.04855270833093598;"IL18;RASGRP1"
positive regulation of superoxide anion generation (GO:0032930);2/14;0.006181694790694984;0.04855270833093598;"TYROBP;ITGB2"
positive regulation of T-helper cell differentiation (GO:0045624);2/14;0.006181694790694984;0.04855270833093598;"IL18;CCL19"
positive regulation of cell-matrix adhesion (GO:0001954);3/44;0.006290051009939435;0.04915674864267669;"PTPRJ;CCR7;CD3E"
positive regulation of response to external stimulus (GO:0032103);5/139;0.006907358261515967;0.053043808144225206;"IL18;TREM2;TLR7;CCL19;PLA2G7"
regulation of microglial cell activation (GO:1903978);2/15;0.007092870058952698;0.053043808144225206;"TREM2;MMP8"
regulation of sequestering of triglyceride (GO:0010889);2/15;0.007092870058952698;0.053043808144225206;"CIDEA;TREM2"
regulation of superoxide anion generation (GO:0032928);2/15;0.007092870058952698;0.053043808144225206;"TYROBP;ITGB2"
heterocycle biosynthetic process (GO:0018130);2/15;0.007092870058952698;0.053043808144225206;"HDC;MOCS1"
T cell proliferation (GO:0042098);2/15;0.007092870058952698;0.053043808144225206;"LILRB1;RASGRP1"
negative regulation of leukocyte activation (GO:0002695);2/15;0.007092870058952698;0.053043808144225206;"CD84;HAVCR2"
negative regulation of leukocyte mediated cytotoxicity (GO:0001911);2/15;0.007092870058952698;0.053043808144225206;"LILRB1;LGALS9"
positive regulation of natural killer cell activation (GO:0032816);2/15;0.007092870058952698;0.053043808144225206;"TYROBP;IL18"
positive regulation of inflammatory response (GO:0050729);4/89;0.007169340211285228;0.053360375001137196;"IL18;TLR7;MMP8;PLA2G7"
regulation of protein localization to nucleus (GO:1900180);3/47;0.007558830124468308;0.05546690837814069;"ORMDL3;GLUL;LILRB4"
regulation of T cell activation (GO:0050863);3/47;0.007558830124468308;0.05546690837814069;"LAPTM5;PTPN22;TNFSF8"
positive regulation of neuron death (GO:1901216);3/47;0.007558830124468308;0.05546690837814069;"TYROBP;ITGB2;MAP3K5"
receptor-mediated endocytosis (GO:0006898);5/143;0.007763267977614669;0.056246188763218304;"MSR1;ITGB2;LILRB1;FCGR1A;LILRB4"
regulation of interleukin-2 production (GO:0032663);3/48;0.008012839536516414;0.056246188763218304;"LAPTM5;LILRB4;HAVCR2"
regulation of peptidyl-tyrosine phosphorylation (GO:0050730);4/92;0.00804473182809937;0.056246188763218304;"SFRP2;ITGB2;PTPRJ;TREM2"
regulation of cholesterol storage (GO:0010885);2/16;0.008060874141369738;0.056246188763218304;"MSR1;TREM2"
ceramide catabolic process (GO:0046514);2/16;0.008060874141369738;0.056246188763218304;"ACER2;GM2A"
regulation of interleukin-13 production (GO:0032656);2/16;0.008060874141369738;0.056246188763218304;"IL18;LGALS9"
regulation of leukocyte activation (GO:0002694);2/16;0.008060874141369738;0.056246188763218304;"LILRB4;GPR137B"
regulation of mast cell degranulation (GO:0043304);2/16;0.008060874141369738;0.056246188763218304;"CD84;LGALS9"
epiboly involved in wound healing (GO:0090505);2/16;0.008060874141369738;0.056246188763218304;"PDPN;LCP1"
negative regulation of natural killer cell mediated cytotoxicity (GO:0045953);2/16;0.008060874141369738;0.056246188763218304;"LILRB1;LGALS9"
positive regulation of myeloid leukocyte cytokine production involved in immune response (GO:0061081);2/16;0.008060874141369738;0.056246188763218304;"LAPTM5;LILRB1"
receptor internalization (GO:0031623);3/49;0.00848259951739158;0.057896519850144275;"ITGB2;LILRB1;LILRB4"
cellular defense response (GO:0006968);3/49;0.00848259951739158;0.057896519850144275;"FCMR;TYROBP;LSP1"
response to hydrogen peroxide (GO:0042542);3/49;0.00848259951739158;0.057896519850144275;"TRPM2;MAP3K5;RHOB"
mitotic cytokinesis (GO:0000281);3/49;0.00848259951739158;0.057896519850144275;"ANLN;CIT;RHOB"
positive regulation of reactive oxygen species metabolic process (GO:2000379);3/49;0.00848259951739158;0.057896519850144275;"TYROBP;ITGB2;MMP8"
regulation of inflammatory response (GO:0050727);6/206;0.00867798391853123;0.05897256028114919;"IL18;TLR7;NLRC3;MMP8;PIK3AP1;PLA2G7"
regulation of protein kinase B signaling (GO:0051896);6/207;0.008875450255506769;0.060053371209338;"IL18;PTPRJ;CCR7;CCL19;PIK3AP1;PIK3R5"
regulation of NLRP3 inflammasome complex assembly (GO:1900225);2/17;0.009084680329061992;0.060422788741803804;"NLRC3;TREM2"
negative regulation of chemokine production (GO:0032682);2/17;0.009084680329061992;0.060422788741803804;"LGALS9;LILRB4"
negative regulation of cytokine production involved in immune response (GO:0002719);2/17;0.009084680329061992;0.060422788741803804;"LILRB1;LILRB4"
positive regulation of macrophage activation (GO:0043032);2/17;0.009084680329061992;0.060422788741803804;"TREM2;MMP8"
cellular response to glucocorticoid stimulus (GO:0071385);2/18;0.010163275132191495;0.06510327471973486;"PCK1;PCK2"
regulation of transforming growth factor beta production (GO:0071634);2/18;0.010163275132191495;0.06510327471973486;"LILRB1;LGALS9"
response to axon injury (GO:0048678);2/18;0.010163275132191495;0.06510327471973486;"TYROBP;TREM2"
triglyceride biosynthetic process (GO:0019432);2/18;0.010163275132191495;0.06510327471973486;"PCK1;PCK2"
negative regulation of leukocyte cell-cell adhesion (GO:1903038);2/18;0.010163275132191495;0.06510327471973486;"LAPTM5;PTPN22"
negative regulation of lipid catabolic process (GO:0050995);2/18;0.010163275132191495;0.06510327471973486;"APOC1;CIDEA"
positive regulation of cell adhesion mediated by integrin (GO:0033630);2/18;0.010163275132191495;0.06510327471973486;"SFRP2;CD3E"
positive regulation of interleukin-4 production (GO:0032753);2/18;0.010163275132191495;0.06510327471973486;"LGALS9;HAVCR2"
positive regulation of macrophage derived foam cell differentiation (GO:0010744);2/18;0.010163275132191495;0.06510327471973486;"MSR1;IL18"
positive regulation of chemokine production (GO:0032722);3/53;0.010521353711109996;0.06684908882302815;"IL18;TLR7;LGALS9"
positive regulation of phagocytosis (GO:0050766);3/53;0.010521353711109996;0.06684908882302815;"PTPRJ;TREM2;IL2RG"
cell-matrix adhesion (GO:0007160);4/100;0.010713918369074057;0.06779698142049698;"COL3A1;PARVG;ITGB2;FERMT3"
supramolecular fiber organization (GO:0097435);8/351;0.010821404280074966;0.06820102778127893;"SPTA1;ADAMTS2;COL3A1;DES;COL11A1;MYH11;LYZ;RHOB"
aspartate family amino acid catabolic process (GO:0009068);2/19;0.011295658135426089;0.07033909826960548;"SDS;AASS"
negative regulation of immune system process (GO:0002683);2/19;0.011295658135426089;0.07033909826960548;"COL3A1;LILRB4"
positive regulation of neutrophil chemotaxis (GO:0090023);2/19;0.011295658135426089;0.07033909826960548;"CCR7;CCL19"
T cell receptor signaling pathway (GO:0050852);5/158;0.011629354546319847;0.0716144865175344;"HLA-DRB5;PTPN22;PTPRJ;CD3E;HLA-DQB1"
pyruvate metabolic process (GO:0006090);3/55;0.011637926791717042;0.0716144865175344;"SDS;PCK1;PCK2"
ceramide metabolic process (GO:0006672);3/55;0.011637926791717042;0.0716144865175344;"PLA2G15;ACER2;ORMDL3"
positive regulation of cell motility (GO:2000147);6/221;0.011988463157178835;0.07348222711635498;"MMP7;PDPN;CCR7;ROR2;CCL19;FERMT3"
positive regulation of interleukin-1 beta production (GO:0032731);3/56;0.012220811138319227;0.07461378050465997;"TYROBP;LGALS9;CCL19"
skeletal muscle contraction (GO:0003009);2/20;0.012480841846115748;0.07531874828370237;"CHRNA1;TNNI2"
lipopolysaccharide-mediated signaling pathway (GO:0031663);2/20;0.012480841846115748;0.07531874828370237;"IL18;PTPN22"
positive regulation of interferon-alpha production (GO:0032727);2/20;0.012480841846115748;0.07531874828370237;"IRF5;TLR7"
receptor metabolic process (GO:0043112);3/58;0.013436135942559414;0.08077184799315525;"ITGB2;LILRB1;LILRB4"
calcium-mediated signaling using intracellular calcium source (GO:0035584);2/21;0.013717851553902718;0.08152472235266141;"TRPM2;PTPRJ"
regulation of lipid catabolic process (GO:0050994);2/21;0.013717851553902718;0.08152472235266141;"APOC1;CIDEA"
positive regulation of lipid storage (GO:0010884);2/21;0.013717851553902718;0.08152472235266141;"MSR1;CIDEA"
response to tumor necrosis factor (GO:0034612);4/110;0.014777421489104235;0.08748905222526485;"DCSTAMP;CCL22;UBD;CCL19"
negative regulation of B cell activation (GO:0050869);2/22;0.015005725185969687;0.08751473308086052;"TYROBP;LAPTM5"
negative regulation of lymphocyte activation (GO:0051250);2/22;0.015005725185969687;0.08751473308086052;"LAPTM5;PTPN22"
positive regulation of granulocyte chemotaxis (GO:0071624);2/22;0.015005725185969687;0.08751473308086052;"CCR7;CCL19"
positive regulation of neutrophil migration (GO:1902624);2/22;0.015005725185969687;0.08751473308086052;"CCR7;CCL19"
innate immune response (GO:0045087);7/302;0.0153657768981291;0.089055841094003;"SIGLEC15;TYROBP;UBD;KYNU;CD300LB;TREM2;IRF5"
regulation of endocytosis (GO:0030100);3/61;0.015383926484568657;0.089055841094003;"LILRB1;CCL19;CD22"
positive regulation of interleukin-1 production (GO:0032732);3/62;0.016066676539521124;0.09266500159140782;"TYROBP;LGALS9;CCL19"
regulation of B cell receptor signaling pathway (GO:0050855);2/23;0.016343513159366902;0.09322960243828639;"PTPN22;CD22"
regulation of interleukin-4 production (GO:0032673);2/23;0.016343513159366902;0.09322960243828639;"LGALS9;HAVCR2"
regulation of toll-like receptor 4 signaling pathway (GO:0034143);2/23;0.016343513159366902;0.09322960243828639;"PTPN22;TREM2"
positive regulation of kinase activity (GO:0033674);4/114;0.0166411160766634;0.0945820524648178;"TREM2;CCR7;ROR2;CCL19"
cellular response to reactive oxygen species (GO:0034614);3/63;0.01676624031886721;0.09460517551765144;"TRPM2;MAP3K5;RHOB"
organonitrogen compound catabolic process (GO:1901565);3/63;0.01676624031886721;0.09460517551765144;"PLA2G15;NPL;PLA2G7"
regulation of innate immune response (GO:0045088);3/64;0.017482652518625946;0.0982710102694752;"PTPN22;TREM2;NLRC3"
sphingolipid metabolic process (GO:0006665);4/116;0.017625663716348078;0.0982710102694752;"PLA2G15;ACER2;GM2A;ORMDL3"
regulation of cytokine production involved in immune response (GO:0002718);2/24;0.017730278244396675;0.0982710102694752;"LAPTM5;LILRB1"
wound healing	spreading of cells (GO:0044319);2/24;0.017730278244396675;0.0982710102694752;"PDPN;LCP1"
negative regulation of lipid metabolic process (GO:0045833);2/24;0.017730278244396675;0.0982710102694752;"APOC1;CIDEA"
regulation of cell-matrix adhesion (GO:0001952);3/65;0.018215942948137352;0.10060607359695647;"ACER2;CCR7;CD3E"
positive regulation of cellular process (GO:0048522);11/625;0.018792745971166556;0.1034262744821596;"ACER2;SFRP2;TENM4;PDPN;MATK;ECHDC3;PTPRJ;TREM2;CCR7;IL2RG;PGF"
positive regulation of T cell proliferation (GO:0042102);3/66;0.018966136616441993;0.10367380023090639;"IL18;CCL19;CD3E"
cellular response to hexose stimulus (GO:0071331);2/25;0.019165095426051302;0.10367380023090639;"PCK1;PCK2"
regulation of neutrophil chemotaxis (GO:0090022);2/25;0.019165095426051302;0.10367380023090639;"CCR7;CCL19"
negative regulation of endocytosis (GO:0045806);2/25;0.019165095426051302;0.10367380023090639;"APOC1;LILRB1"
positive regulation of cysteine-type endopeptidase activity involved in apoptotic process (GO:0043280);4/119;0.0191693718917031;0.10367380023090639;"ACER2;LAPTM5;LGALS9;MAP3K5"
cellular response to lipopolysaccharide (GO:0071222);4/120;0.019701944426617112;0.10618668668552601;"IL18;PTPN22;LILRB1;CD68"
cellular response to drug (GO:0035690);2/26;0.020647051762439132;0.11051829419415192;"ACER2;SLAMF8"
regulation of monocyte chemotaxis (GO:0090025);2/26;0.020647051762439132;0.11051829419415192;"SLAMF8;PLA2G7"
negative regulation of cellular catabolic process (GO:0031330);3/69;0.02131831751503942;0.11333513699321977;"APOC1;PTPN22;TREM2"
positive regulation of MAP kinase activity (GO:0043406);3/69;0.02131831751503942;0.11333513699321977;"RASGRP1;MAP3K5;PIK3R5"
antigen receptor-mediated signaling pathway (GO:0050851);5/185;0.02154312550744027;0.11414205141738691;"HLA-DRB5;PTPN22;PTPRJ;CD3E;HLA-DQB1"
neutrophil chemotaxis (GO:0030593);3/70;0.02213628207334399;0.11688854351566438;"CCL22;ITGB2;CCL19"
regulation of calcium-mediated signaling (GO:0050848);2/28;0.023748789683237112;0.12168460515902269;"TREM2;CD22"
glycerophospholipid catabolic process (GO:0046475);2/28;0.023748789683237112;0.12168460515902269;"PLA2G15;PLA2G7"
response to ketone (GO:1901654);2/28;0.023748789683237112;0.12168460515902269;"CCR7;CCL19"
leukocyte cell-cell adhesion (GO:0007159);2/28;0.023748789683237112;0.12168460515902269;"ITGB2;FERMT3"
T cell activation involved in immune response (GO:0002286);2/28;0.023748789683237112;0.12168460515902269;"LILRB1;LCP1"
positive regulation of defense response to virus by host (GO:0002230);2/28;0.023748789683237112;0.12168460515902269;"PTPN22;LILRB1"
positive regulation of phosphatidylinositol 3-kinase activity (GO:0043552);2/28;0.023748789683237112;0.12168460515902269;"CCR7;CCL19"
positive regulation of cell differentiation (GO:0045597);6/258;0.023764741870345184;0.12168460515902269;"TMEM100;MSR1;SFRP2;PDPN;IL18;RUNX2"
cytoskeleton-dependent cytokinesis (GO:0061640);3/72;0.0238230896856436;0.12168460515902269;"ANLN;CIT;RHOB"
negative regulation of epithelial cell proliferation (GO:0050680);3/72;0.0238230896856436;0.12168460515902269;"SFRP2;NLRC3;RUNX3"
granulocyte chemotaxis (GO:0071621);3/73;0.02469192544180405;0.1248979917978632;"CCL22;ITGB2;CCL19"
response to molecule of bacterial origin (GO:0002237);3/73;0.02469192544180405;0.1248979917978632;"PTPN22;IRF5;LGALS9"
negative regulation of cell adhesion (GO:0007162);3/73;0.02469192544180405;0.1248979917978632;"ACER2;ADAMDEC1;PTPRO"
regulation of response to biotic stimulus (GO:0002831);2/29;0.025366804528890324;0.1270779342264602;"PTPN22;TREM2"
regulation of T cell mediated cytotoxicity (GO:0001914);2/29;0.025366804528890324;0.1270779342264602;"AZGP1;LILRB1"
negative regulation of myeloid leukocyte differentiation (GO:0002762);2/29;0.025366804528890324;0.1270779342264602;"LILRB4;GPR137B"
regulation of response to external stimulus (GO:0032101);4/130;0.025532114741911256;0.12749742920641308;"PDE6G;PTPN22;TREM2;PIK3AP1"
cellular response to tumor necrosis factor (GO:0071356);5/194;0.025785211551568713;0.12835122820096145;"DCSTAMP;CCL22;TNFSF8;LTB;CCL19"
integrin-mediated signaling pathway (GO:0007229);3/75;0.026480412435155525;0.13097748302578507;"COL3A1;ITGB2;FERMT3"
positive regulation of lymphocyte proliferation (GO:0050671);3/75;0.026480412435155525;0.13097748302578507;"IL18;CCL19;CD3E"
regulation of macrophage activation (GO:0043030);2/30;0.02702842478635271;0.1324308085926937;"MMP8;GPR137B"
response to alcohol (GO:0097305);2/30;0.02702842478635271;0.1324308085926937;"CCR7;CCL19"
positive regulation of lipid kinase activity (GO:0090218);2/30;0.02702842478635271;0.1324308085926937;"CCR7;CCL19"
regulation of cell adhesion (GO:0030155);4/133;0.027462833635933822;0.13413877804051427;"ADAMDEC1;IL18;PTPRJ;CCR7"
positive regulation of peptidyl-tyrosine phosphorylation (GO:0050731);4/134;0.02812528371498647;0.13694647491128928;"IL18;PTPRJ;TREM2;FCGR1A"
neutrophil migration (GO:1990266);3/77;0.02833654365952624;0.1371207979561595;"CCL22;ITGB2;CCL19"
positive regulation of type I interferon production (GO:0032481);3/77;0.02833654365952624;0.1371207979561595;"PTPN22;IRF5;TLR7"
regulation of macrophage derived foam cell differentiation (GO:0010743);2/31;0.02873279586360795;0.1373374921554105;"MSR1;IL18"
vitamin transport (GO:0051180);2/31;0.02873279586360795;0.1373374921554105;"PDPN;SLC19A2"
negative regulation of peptidyl-tyrosine phosphorylation (GO:0050732);2/31;0.02873279586360795;0.1373374921554105;"SFRP2;LILRB4"
positive regulation of proteolysis involved in cellular protein catabolic process (GO:1903052);2/31;0.02873279586360795;0.1373374921554105;"LAPTM5;TREM2"
B cell proliferation (GO:0042100);2/32;0.03047907444479872;0.14349034143741085;"RASGRP1;GAPT"
regulation of chemotaxis (GO:0050920);2/32;0.03047907444479872;0.14349034143741085;"TREM2;CCL19"
cellular response to glucose stimulus (GO:0071333);2/32;0.03047907444479872;0.14349034143741085;"PCK1;PCK2"
chondrocyte differentiation (GO:0002062);2/32;0.03047907444479872;0.14349034143741085;"RUNX3;RUNX2"
liver development (GO:0001889);2/32;0.03047907444479872;0.14349034143741085;"PCK1;PCK2"
positive regulation of cell adhesion (GO:0045785);3/80;0.031247155898338992;0.14666457858589743;"SFRP2;PTPRJ;CCR7"
protein dephosphorylation (GO:0006470);4/139;0.03158002336614643;0.14778316323738583;"PTPRO;PTPN22;PTPRJ;PTPN7"
regulation of interleukin-8 production (GO:0032677);3/81;0.0322509469813444;0.1492083654211412;"PTPN22;TLR7;LGALS9"
apoptotic cell clearance (GO:0043277);2/33;0.032266428350829;0.1492083654211412;"TYROBP;TREM2"
muscle cell development (GO:0055001);2/33;0.032266428350829;0.1492083654211412;"SDC1;MYH11"
positive regulation of ATP metabolic process (GO:1903580);2/33;0.032266428350829;0.1492083654211412;"PFKFB3;TREM2"
organic cyclic compound biosynthetic process (GO:1901362);2/34;0.034094036426285106;0.15678162646505228;"HDC;MOCS1"
regulation of defense response (GO:0031347);3/83;0.034308683501702394;0.15678162646505228;"PTPN22;TREM2;PIK3AP1"
positive regulation of plasma membrane bounded cell projection assembly (GO:0120034);3/83;0.034308683501702394;0.15678162646505228;"ANLN;CCR7;CCL19"
neuron development (GO:0048666);4/143;0.03451577770565288;0.15678162646505228;"GPRIN3;BTG2;TENM4;RUNX3"
negative regulation of cell migration (GO:0030336);4/144;0.03527370783955073;0.15678162646505228;"COL3A1;SFRP2;PTPRJ;RHOB"
negative regulation of inflammatory response (GO:0050728);5/212;0.0357887505120303;0.15678162646505228;"SLAMF8;TREM2;NLRC3;FCGR1A;ADCY7"
cellular response to virus (GO:0098586);2/35;0.03596108841865667;0.15678162646505228;"CCL19;LGALS9"
regulation of JUN kinase activity (GO:0043506);2/35;0.03596108841865667;0.15678162646505228;"PTPN22;MAP3K5"
regulation of phosphatidylinositol 3-kinase activity (GO:0043551);2/35;0.03596108841865667;0.15678162646505228;"CCR7;CCL19"
B cell activation (GO:0042113);3/85;0.03643299837760145;0.15678162646505228;"PTPRJ;RASGRP1;CD22"
positive regulation of GTPase activity (GO:0043547);5/214;0.03702895296077519;0.15678162646505228;"CCL22;ARHGEF26;CCR7;CCL19;RASGRP1"
regulation of neuron death (GO:1901214);3/86;0.03752000089002317;0.15678162646505228;"TYROBP;ITGB2;MAP3K5"
response to interleukin-1 (GO:0070555);3/86;0.03752000089002317;0.15678162646505228;"CCL22;LGALS9;CCL19"
regulation of defense response to virus by host (GO:0050691);2/36;0.03786678482594271;0.15678162646505228;"PTPN22;LILRB1"
regulation of osteoclast differentiation (GO:0045670);2/36;0.03786678482594271;0.15678162646505228;"LILRB4;GPR137B"
retina homeostasis (GO:0001895);2/36;0.03786678482594271;0.15678162646505228;"AZGP1;LYZ"
macrophage activation (GO:0042116);2/36;0.03786678482594271;0.15678162646505228;"ITGB2;TREM2"
positive regulation of interferon-beta production (GO:0032728);2/36;0.03786678482594271;0.15678162646505228;"IRF5;TLR7"
positive regulation of myeloid leukocyte differentiation (GO:0002763);2/36;0.03786678482594271;0.15678162646505228;"DCSTAMP;EVI2B"
negative regulation of stress-activated MAPK cascade (GO:0032873);2/37;0.03981033681042282;0.15678162646505228;"PTPN22;TREM2"
regulation of cytokine production (GO:0001817);4/150;0.0400234506548369;0.15678162646505228;"CIDEA;TREM2;CCR7;LGALS9"
positive regulation of protein phosphorylation (GO:0001934);7/371;0.0406692656698927;0.15678162646505228;"SFRP2;PTPRJ;TREM2;CCR7;CCL19;RASGRP1;PGF"
collagen fibril organization (GO:0030199);3/89;0.040879733616392744;0.15678162646505228;"ADAMTS2;COL3A1;COL11A1"
actin-myosin filament sliding (GO:0033275);2/38;0.04179096604109566;0.15678162646505228;"DES;TNNI2"
muscle filament sliding (GO:0030049);2/38;0.04179096604109566;0.15678162646505228;"DES;TNNI2"
negative regulation of innate immune response (GO:0045824);2/38;0.04179096604109566;0.15678162646505228;"SLAMF8;NLRC3"
positive regulation of production of molecular mediator of immune response (GO:0002702);2/38;0.04179096604109566;0.15678162646505228;"LAPTM5;PTPN22"
aggresome assembly (GO:0070842);1/5;0.04202911163714453;0.15678162646505228;UBD
alpha-beta T cell differentiation (GO:0046632);1/5;0.04202911163714453;0.15678162646505228;TNFSF8
apoptotic chromosome condensation (GO:0030263);1/5;0.04202911163714453;0.15678162646505228;TOP2A
regulation of astrocyte activation (GO:0061888);1/5;0.04202911163714453;0.15678162646505228;TREM2
atrial cardiac muscle cell membrane repolarization (GO:0099624);1/5;0.04202911163714453;0.15678162646505228;KCNJ5
regulation of Fc-gamma receptor signaling pathway involved in phagocytosis (GO:1905449);1/5;0.04202911163714453;0.15678162646505228;PTPRJ
cellular response to macrophage colony-stimulating factor stimulus (GO:0036006);1/5;0.04202911163714453;0.15678162646505228;DCSTAMP
regulation of granulocyte colony-stimulating factor production (GO:0071655);1/5;0.04202911163714453;0.15678162646505228;HAVCR2
cellular response to testosterone stimulus (GO:0071394);1/5;0.04202911163714453;0.15678162646505228;SPP1
chemokine (C-X-C motif) ligand 12 signaling pathway (GO:0038146);1/5;0.04202911163714453;0.15678162646505228;TREM2
regulation of inward rectifier potassium channel activity (GO:1901979);1/5;0.04202911163714453;0.15678162646505228;TREM2
regulation of microglial cell mediated cytotoxicity (GO:1904149);1/5;0.04202911163714453;0.15678162646505228;TYROBP
deoxyribonucleotide metabolic process (GO:0009262);1/5;0.04202911163714453;0.15678162646505228;RRM2
regulation of mononuclear cell proliferation (GO:0032944);1/5;0.04202911163714453;0.15678162646505228;LILRB1
regulation of neutrophil degranulation (GO:0043313);1/5;0.04202911163714453;0.15678162646505228;ITGB2
regulation of NK T cell proliferation (GO:0051140);1/5;0.04202911163714453;0.15678162646505228;IL18
regulation of receptor catabolic process (GO:2000644);1/5;0.04202911163714453;0.15678162646505228;LAPTM5
regulation of respiratory burst involved in inflammatory response (GO:0060264);1/5;0.04202911163714453;0.15678162646505228;SLAMF8
regulation of retinal ganglion cell axon guidance (GO:0090259);1/5;0.04202911163714453;0.15678162646505228;PTPRO
regulation of sterol transport (GO:0032371);1/5;0.04202911163714453;0.15678162646505228;APOC1
regulation of T-helper 1 cell cytokine production (GO:2000554);1/5;0.04202911163714453;0.15678162646505228;IL18
fructose 2	6-bisphosphate metabolic process (GO:0006003);1/5;0.04202911163714453;0.15678162646505228;PFKFB3
fructose catabolic process (GO:0006001);1/5;0.04202911163714453;0.15678162646505228;GLYCTK
fructose catabolic process to hydroxyacetone phosphate and glyceraldehyde-3-phosphate (GO:0061624);1/5;0.04202911163714453;0.15678162646505228;GLYCTK
glomerular visceral epithelial cell migration (GO:0090521);1/5;0.04202911163714453;0.15678162646505228;ANLN
glutamate catabolic process (GO:0006538);1/5;0.04202911163714453;0.15678162646505228;GLUL
response to macrophage colony-stimulating factor (GO:0036005);1/5;0.04202911163714453;0.15678162646505228;DCSTAMP
lymph node development (GO:0048535);1/5;0.04202911163714453;0.15678162646505228;PDPN
membrane repolarization during atrial cardiac muscle cell action potential (GO:0098914);1/5;0.04202911163714453;0.15678162646505228;KCNJ5
tryptophan catabolic process to kynurenine (GO:0019441);1/5;0.04202911163714453;0.15678162646505228;KYNU
negative regulation of CD4-positive	alpha-beta T cell differentiation (GO:0043371);1/5;0.04202911163714453;0.15678162646505228;RUNX3
negative regulation of ceramide biosynthetic process (GO:1900060);1/5;0.04202911163714453;0.15678162646505228;ORMDL3
negative regulation of dendritic cell differentiation (GO:2001199);1/5;0.04202911163714453;0.15678162646505228;LILRB1
negative regulation of immunoglobulin production (GO:0002638);1/5;0.04202911163714453;0.15678162646505228;CD22
negative regulation of interleukin-5 production (GO:0032714);1/5;0.04202911163714453;0.15678162646505228;LILRB4
negative regulation of leukocyte differentiation (GO:1902106);1/5;0.04202911163714453;0.15678162646505228;LILRB1
negative regulation of macrophage chemotaxis (GO:0010760);1/5;0.04202911163714453;0.15678162646505228;SLAMF8
negative regulation of protein acetylation (GO:1901984);1/5;0.04202911163714453;0.15678162646505228;KLF15
negative regulation of sphingolipid biosynthetic process (GO:0090155);1/5;0.04202911163714453;0.15678162646505228;ORMDL3
negative regulation of transforming growth factor beta1 production (GO:0032911);1/5;0.04202911163714453;0.15678162646505228;TYROBP
oxaloacetate metabolic process (GO:0006107);1/5;0.04202911163714453;0.15678162646505228;PCK1
p38MAPK cascade (GO:0038066);1/5;0.04202911163714453;0.15678162646505228;LGALS9
peripheral nervous system neuron differentiation (GO:0048934);1/5;0.04202911163714453;0.15678162646505228;RUNX3
positive regulation of CD4-positive	alpha-beta T cell proliferation (GO:2000563);1/5;0.04202911163714453;0.15678162646505228;LGALS9
positive regulation of CD4-positive	CD25-positive	alpha-beta regulatory T cell differentiation (GO:0032831);1/5;0.04202911163714453;0.15678162646505228;LGALS9
positive regulation of dendritic cell differentiation (GO:2001200);1/5;0.04202911163714453;0.15678162646505228;LGALS9
positive regulation of gamma-delta T cell activation (GO:0046645);1/5;0.04202911163714453;0.15678162646505228;LILRB1
positive regulation of glycoprotein metabolic process (GO:1903020);1/5;0.04202911163714453;0.15678162646505228;CCL19
positive regulation of mast cell chemotaxis (GO:0060754);1/5;0.04202911163714453;0.15678162646505228;PGF
positive regulation of membrane permeability (GO:1905710);1/5;0.04202911163714453;0.15678162646505228;LAPTM5
positive regulation of natural killer cell proliferation (GO:0032819);1/5;0.04202911163714453;0.15678162646505228;IL18
positive regulation of T-helper 1 cell cytokine production (GO:2000556);1/5;0.04202911163714453;0.15678162646505228;IL18
positive regulation of toll-like receptor 9 signaling pathway (GO:0034165);1/5;0.04202911163714453;0.15678162646505228;PTPN22
positive thymic T cell selection (GO:0045059);1/5;0.04202911163714453;0.15678162646505228;CD3E
dephosphorylation (GO:0016311);4/153;0.04252847232392073;0.15826667200544786;"PTPRO;PTPN22;PTPRJ;PTPN7"
regulation of actin cytoskeleton organization (GO:0032956);3/91;0.04320122477938815;0.16000832779664378;"TRPM2;SIGLEC15;RHOB"
positive regulation of transport (GO:0051050);3/91;0.04320122477938815;0.16000832779664378;"TREM2;CCL19;IL2RG"
positive regulation of protein kinase activity (GO:0045860);4/154;0.04338276846907764;0.16030086788928688;"TPX2;CCR7;CCL19;FCGR1A"
regulation of protein tyrosine kinase activity (GO:0061097);2/39;0.043807904611724194;0.16111001154852922;"FCGR1A;LILRB4"
regulation of receptor-mediated endocytosis (GO:0048259);2/39;0.043807904611724194;0.16111001154852922;"APOC1;CCL19"
regulation of epithelial cell proliferation (GO:0050678);3/93;0.04558744055634242;0.16184877941752338;"SFRP2;NLRC3;RUNX3"
lymphocyte migration (GO:0072676);2/40;0.045860394876127454;0.16184877941752338;"CCL22;CCL19"
negative regulation of cell-substrate adhesion (GO:0010812);2/40;0.045860394876127454;0.16184877941752338;"ACER2;PTPRO"
regulation of kinase activity (GO:0043549);3/94;0.046804643951474136;0.16184877941752338;"SLAMF8;TREM2;ROR2"
hemopoiesis (GO:0030097);3/94;0.046804643951474136;0.16184877941752338;"SFRP2;RUNX3;RUNX2"
response to lipopolysaccharide (GO:0032496);4/159;0.04779878135115412;0.16184877941752338;"PTPN22;LILRB1;LGALS9;CD68"
regulation of cell development (GO:0060284);2/41;0.047947689368871386;0.16184877941752338;"SIGLEC15;SLAMF8"
regulation of filopodium assembly (GO:0051489);2/41;0.047947689368871386;0.16184877941752338;"TRPM2;CCR7"
cortical cytoskeleton organization (GO:0030865);2/41;0.047947689368871386;0.16184877941752338;"LCP1;RHOB"
epithelial cell migration (GO:0010631);2/41;0.047947689368871386;0.16184877941752338;"ANLN;FAT2"
gluconeogenesis (GO:0006094);2/41;0.047947689368871386;0.16184877941752338;"PCK1;PCK2"
hexose metabolic process (GO:0019318);2/41;0.047947689368871386;0.16184877941752338;"PMM1;PCK1"
import into cell (GO:0098657);2/41;0.047947689368871386;0.16184877941752338;"TREM2;GLUL"
positive regulation of cation transmembrane transport (GO:1904064);2/41;0.047947689368871386;0.16184877941752338;"KCNJ5;CTSS"
positive regulation of TOR signaling (GO:0032008);2/41;0.047947689368871386;0.16184877941752338;"TREM2;GPR137B"
regulation of autophagy (GO:0010506);5/231;0.04863570279056572;0.16184877941752338;"ACER2;ORMDL3;PTPN22;TREM2;GPR137B"
regulation of extracellular exosome assembly (GO:1903551);1/6;0.050221790158348587;0.16184877941752338;SDC1
regulation of glomerular filtration (GO:0003093);1/6;0.050221790158348587;0.16184877941752338;PTPRO
centromeric sister chromatid cohesion (GO:0070601);1/6;0.050221790158348587;0.16184877941752338;BUB1
contact inhibition (GO:0060242);1/6;0.050221790158348587;0.16184877941752338;PTPRJ
regulation of mast cell chemotaxis (GO:0060753);1/6;0.050221790158348587;0.16184877941752338;PGF
regulation of nucleotide-binding oligomerization domain containing 2 signaling pathway (GO:0070432);1/6;0.050221790158348587;0.16184877941752338;PTPN22
regulation of resting membrane potential (GO:0060075);1/6;0.050221790158348587;0.16184877941752338;TREM2
regulation of tooth mineralization (GO:0070170);1/6;0.050221790158348587;0.16184877941752338;ASPN
gamma-aminobutyric acid transport (GO:0015812);1/6;0.050221790158348587;0.16184877941752338;SLC6A12
GDP-mannose metabolic process (GO:0019673);1/6;0.050221790158348587;0.16184877941752338;PMM1
regulation of ventricular cardiac muscle cell membrane depolarization (GO:0060373);1/6;0.050221790158348587;0.16184877941752338;GPD1L
renal system process involved in regulation of blood volume (GO:0001977);1/6;0.050221790158348587;0.16184877941752338;PTPRO
histamine metabolic process (GO:0001692);1/6;0.050221790158348587;0.16184877941752338;HDC
response to peptidoglycan (GO:0032494);1/6;0.050221790158348587;0.16184877941752338;IRF5
response to testosterone (GO:0033574);1/6;0.050221790158348587;0.16184877941752338;SPP1
inclusion body assembly (GO:0070841);1/6;0.050221790158348587;0.16184877941752338;UBD
isoleucine metabolic process (GO:0006549);1/6;0.050221790158348587;0.16184877941752338;SDS
signal complex assembly (GO:0007172);1/6;0.050221790158348587;0.16184877941752338;CD3E
leukocyte chemotaxis involved in inflammatory response (GO:0002232);1/6;0.050221790158348587;0.16184877941752338;SLAMF8
valine metabolic process (GO:0006573);1/6;0.050221790158348587;0.16184877941752338;BCAT1
molybdopterin cofactor biosynthetic process (GO:0032324);1/6;0.050221790158348587;0.16184877941752338;MOCS1
morphogenesis of an endothelium (GO:0003159);1/6;0.050221790158348587;0.16184877941752338;RHOB
multinuclear osteoclast differentiation (GO:0072674);1/6;0.050221790158348587;0.16184877941752338;DCSTAMP
N-acetylneuraminate catabolic process (GO:0019262);1/6;0.050221790158348587;0.16184877941752338;NPL
negative regulation of astrocyte differentiation (GO:0048712);1/6;0.050221790158348587;0.16184877941752338;TREM2
negative regulation of B cell receptor signaling pathway (GO:0050859);1/6;0.050221790158348587;0.16184877941752338;CD22
negative regulation of CD8-positive	alpha-beta T cell activation (GO:2001186);1/6;0.050221790158348587;0.16184877941752338;LILRB1
negative regulation of fat cell proliferation (GO:0070345);1/6;0.050221790158348587;0.16184877941752338;TREM2
negative regulation of lipoprotein lipase activity (GO:0051005);1/6;0.050221790158348587;0.16184877941752338;APOC1
negative regulation of lipoprotein particle clearance (GO:0010985);1/6;0.050221790158348587;0.16184877941752338;APOC1
negative regulation of mast cell activation (GO:0033004);1/6;0.050221790158348587;0.16184877941752338;CD84
negative regulation of monocyte chemotaxis (GO:0090027);1/6;0.050221790158348587;0.16184877941752338;SLAMF8
negative regulation of neuron migration (GO:2001223);1/6;0.050221790158348587;0.16184877941752338;COL3A1
negative regulation of sequestering of triglyceride (GO:0010891);1/6;0.050221790158348587;0.16184877941752338;TREM2
negative regulation of toll-like receptor 2 signaling pathway (GO:0034136);1/6;0.050221790158348587;0.16184877941752338;TREM2
peripheral nervous system neuron development (GO:0048935);1/6;0.050221790158348587;0.16184877941752338;RUNX3
positive regulation of cell-cell adhesion mediated by integrin (GO:0033634);1/6;0.050221790158348587;0.16184877941752338;CD3E
positive regulation of cholesterol storage (GO:0010886);1/6;0.050221790158348587;0.16184877941752338;MSR1
positive regulation of granulocyte differentiation (GO:0030854);1/6;0.050221790158348587;0.16184877941752338;EVI2B
positive regulation of lipoprotein particle clearance (GO:0010986);1/6;0.050221790158348587;0.16184877941752338;TREM2
positive regulation of microglial cell migration (GO:1904141);1/6;0.050221790158348587;0.16184877941752338;TREM2
positive regulation of T-helper 2 cell differentiation (GO:0045630);1/6;0.050221790158348587;0.16184877941752338;IL18
positive regulation of toll-like receptor 3 signaling pathway (GO:0034141);1/6;0.050221790158348587;0.16184877941752338;PTPN22
positive regulation of toll-like receptor 7 signaling pathway (GO:0034157);1/6;0.050221790158348587;0.16184877941752338;PTPN22
regulation of MAP kinase activity (GO:0043405);3/97;0.05055173342867586;0.1625768710885193;"PTPRJ;RASGRP1;PIK3R5"
positive regulation of defense response (GO:0031349);3/98;0.05183232576285377;0.16624383565620254;"IL18;TLR7;PLA2G7"
regulation of cell-substrate adhesion (GO:0010810);2/43;0.05222375131618391;0.16624383565620254;"PTPRO;PDPN"
cellular glucose homeostasis (GO:0001678);2/43;0.05222375131618391;0.16624383565620254;"PCK1;PCK2"
natural killer cell activation (GO:0030101);2/43;0.05222375131618391;0.16624383565620254;"SLAMF7;RASGRP1"
positive regulation of T cell differentiation (GO:0045582);2/43;0.05222375131618391;0.16624383565620254;"PCK1;LILRB4"
cation transmembrane transport (GO:0098655);2/44;0.05441107362016934;0.17113188278081873;"TRPM2;MFSD12"
hexose biosynthetic process (GO:0019319);2/44;0.05441107362016934;0.17113188278081873;"PCK1;PCK2"
lymphocyte chemotaxis (GO:0048247);2/44;0.05441107362016934;0.17113188278081873;"CCL22;CCL19"
organic acid transport (GO:0015849);3/100;0.05444035668471645;0.17113188278081873;"ABCC3;PDPN;SLC6A12"
positive regulation of gene expression (GO:0010628);8/482;0.05560425158677522;0.17113188278081873;"TYROBP;PTPN22;TREM2;LILRB1;LGALS9;CD3E;MMP8;ACTG2"
chromosome condensation (GO:0030261);2/45;0.05663030962403839;0.17113188278081873;"TOP2A;NCAPH"
positive regulation of chemotaxis (GO:0050921);2/45;0.05663030962403839;0.17113188278081873;"TREM2;CCL19"
calcium-mediated signaling (GO:0019722);3/102;0.057110269366758185;0.17113188278081873;"TRPM2;PTPRJ;CCR7"
positive regulation of vasculature development (GO:1904018);3/102;0.057110269366758185;0.17113188278081873;"SFRP2;PGF;RHOB"
amino sugar catabolic process (GO:0046348);1/7;0.05834481206611852;0.17113188278081873;NPL
antigen processing and presentation of endogenous peptide antigen via MHC class I via ER pathway (GO:0002484);1/7;0.05834481206611852;0.17113188278081873;AZGP1
antigen processing and presentation of endogenous peptide antigen via MHC class I via ER pathway	TAP-independent (GO:0002486);1/7;0.05834481206611852;0.17113188278081873;AZGP1
cellular amino acid biosynthetic process (GO:0008652);1/7;0.05834481206611852;0.17113188278081873;BCAT1
regulation of dopamine metabolic process (GO:0042053);1/7;0.05834481206611852;0.17113188278081873;ITGB2
regulation of fat cell proliferation (GO:0070344);1/7;0.05834481206611852;0.17113188278081873;TREM2
cellular response to interleukin-18 (GO:0071351);1/7;0.05834481206611852;0.17113188278081873;IL18
regulation of glial cell apoptotic process (GO:0034350);1/7;0.05834481206611852;0.17113188278081873;TREM2
chylomicron remnant clearance (GO:0034382);1/7;0.05834481206611852;0.17113188278081873;APOC1
creatine metabolic process (GO:0006600);1/7;0.05834481206611852;0.17113188278081873;CKB
regulation of microglial cell migration (GO:1904139);1/7;0.05834481206611852;0.17113188278081873;TREM2
regulation of NAD(P)H oxidase activity (GO:0033860);1/7;0.05834481206611852;0.17113188278081873;SLAMF8
DNA ligation (GO:0006266);1/7;0.05834481206611852;0.17113188278081873;TOP2A
regulation of oxidative stress-induced neuron intrinsic apoptotic signaling pathway (GO:1903376);1/7;0.05834481206611852;0.17113188278081873;TREM2
flavin-containing compound metabolic process (GO:0042726);1/7;0.05834481206611852;0.17113188278081873;ACP5
regulation of T-helper 1 cell differentiation (GO:0045625);1/7;0.05834481206611852;0.17113188278081873;CCL19
regulation of toll-like receptor 7 signaling pathway (GO:0034155);1/7;0.05834481206611852;0.17113188278081873;PTPN22
ganglioside catabolic process (GO:0006689);1/7;0.05834481206611852;0.17113188278081873;GM2A
regulation of transforming growth factor beta1 production (GO:0032908);1/7;0.05834481206611852;0.17113188278081873;TYROBP
glyceraldehyde-3-phosphate metabolic process (GO:0019682);1/7;0.05834481206611852;0.17113188278081873;GLYCTK
riboflavin metabolic process (GO:0006771);1/7;0.05834481206611852;0.17113188278081873;ACP5
interleukin-18-mediated signaling pathway (GO:0035655);1/7;0.05834481206611852;0.17113188278081873;IL18
leucine metabolic process (GO:0006551);1/7;0.05834481206611852;0.17113188278081873;BCAT1
leukotriene transport (GO:0071716);1/7;0.05834481206611852;0.17113188278081873;ABCC3
thiamine-containing compound metabolic process (GO:0042723);1/7;0.05834481206611852;0.17113188278081873;SLC19A2
nicotinamide nucleotide biosynthetic process (GO:0019359);1/7;0.05834481206611852;0.17113188278081873;KYNU
positive regulation of amyloid-beta clearance (GO:1900223);1/7;0.05834481206611852;0.17113188278081873;TREM2
positive regulation of gastrulation (GO:2000543);1/7;0.05834481206611852;0.17113188278081873;TENM4
positive regulation of humoral immune response (GO:0002922);1/7;0.05834481206611852;0.17113188278081873;CCR7
positive regulation of NK T cell activation (GO:0051135);1/7;0.05834481206611852;0.17113188278081873;IL18
positive regulation of podosome assembly (GO:0071803);1/7;0.05834481206611852;0.17113188278081873;LCP1
positive regulation of receptor catabolic process (GO:2000646);1/7;0.05834481206611852;0.17113188278081873;LAPTM5
cell-cell adhesion via plasma-membrane adhesion molecules (GO:0098742);4/170;0.05835783334752168;0.17113188278081873;"CD84;TENM4;ITGB2;FAT2"
regulation of B cell proliferation (GO:0030888);2/46;0.05888076097276323;0.1716989354485614;"TYROBP;CD22"
regulation of cellular protein localization (GO:1903827);2/46;0.05888076097276323;0.1716989354485614;"KCNAB2;LCP1"
positive regulation of organelle assembly (GO:1902117);2/46;0.05888076097276323;0.1716989354485614;"SDC1;LCP1"
positive regulation of I-kappaB kinase/NF-kappaB signaling (GO:0043123);4/171;0.059374847638563835;0.17281729396475842;"UBD;CCR7;LGALS9;CCL19"
activation of GTPase activity (GO:0090630);3/105;0.06122957793108763;0.17619910147222528;"ARHGEF26;CCR7;RASGRP1"
regulation of cell migration (GO:0030334);7/408;0.061601858635093154;0.17619910147222528;"SFRP2;MMP7;PDPN;PTPRJ;ROR2;FERMT3;RHOB"
cellular response to peptide hormone stimulus (GO:0071375);3/106;0.06263282044511385;0.17619910147222528;"PCK1;ADCY7;PCK2"
substrate adhesion-dependent cell spreading (GO:0034446);2/48;0.06347256353740853;0.17619910147222528;"PARVG;FERMT3"
negative regulation of MAP kinase activity (GO:0043407);2/48;0.06347256353740853;0.17619910147222528;"PTPN22;PTPRJ"
negative regulation of mitotic cell cycle (GO:0045930);2/48;0.06347256353740853;0.17619910147222528;"BTG2;BUB1"
positive regulation of endocytosis (GO:0045807);2/48;0.06347256353740853;0.17619910147222528;"TREM2;CCL19"
regulation of stress-activated MAPK cascade (GO:0032872);2/49;0.0658125650119077;0.17619910147222528;"LGALS9;RASGRP1"
response to glucose (GO:0009749);2/49;0.0658125650119077;0.17619910147222528;"PCK1;PCK2"
negative regulation of catabolic process (GO:0009895);2/49;0.0658125650119077;0.17619910147222528;"APOC1;CIDEA"
aromatic compound biosynthetic process (GO:0019438);1/8;0.06639876568595054;0.17619910147222528;HDC
benzene-containing compound metabolic process (GO:0042537);1/8;0.06639876568595054;0.17619910147222528;KYNU
regulation of CD8-positive	alpha-beta T cell proliferation (GO:2000564);1/8;0.06639876568595054;0.17619910147222528;PTPN22
cellular response to interleukin-21 (GO:0098757);1/8;0.06639876568595054;0.17619910147222528;IL2RG
regulation of interleukin-18 production (GO:0032661);1/8;0.06639876568595054;0.17619910147222528;CD84
dendritic spine maintenance (GO:0097062);1/8;0.06639876568595054;0.17619910147222528;TREM2
diacylglycerol biosynthetic process (GO:0006651);1/8;0.06639876568595054;0.17619910147222528;PLA2G15
regulation of oxidative stress-induced neuron death (GO:1903203);1/8;0.06639876568595054;0.17619910147222528;TREM2
elastic fiber assembly (GO:0048251);1/8;0.06639876568595054;0.17619910147222528;MYH11
regulation of protein K63-linked ubiquitination (GO:1900044);1/8;0.06639876568595054;0.17619910147222528;PTPN22
regulation of protein localization to nucleolus (GO:1904749);1/8;0.06639876568595054;0.17619910147222528;GLUL
folic acid transport (GO:0015884);1/8;0.06639876568595054;0.17619910147222528;PDPN
regulation of T-helper 2 cell differentiation (GO:0045628);1/8;0.06639876568595054;0.17619910147222528;IL18
regulation of toll-like receptor 3 signaling pathway (GO:0034139);1/8;0.06639876568595054;0.17619910147222528;PTPN22
histidine catabolic process (GO:0006548);1/8;0.06639876568595054;0.17619910147222528;HDC
histidine metabolic process (GO:0006547);1/8;0.06639876568595054;0.17619910147222528;HDC
integrin activation (GO:0033622);1/8;0.06639876568595054;0.17619910147222528;FERMT3
interleukin-21-mediated signaling pathway (GO:0038114);1/8;0.06639876568595054;0.17619910147222528;IL2RG
skeletal myofibril assembly (GO:0014866);1/8;0.06639876568595054;0.17619910147222528;MYH11
lymphatic endothelial cell differentiation (GO:0060836);1/8;0.06639876568595054;0.17619910147222528;PDPN
meiotic sister chromatid cohesion (GO:0051177);1/8;0.06639876568595054;0.17619910147222528;BUB1
ventricular cardiac muscle cell membrane repolarization (GO:0099625);1/8;0.06639876568595054;0.17619910147222528;KCNJ5
negative regulation of alpha-beta T cell differentiation (GO:0046639);1/8;0.06639876568595054;0.17619910147222528;RUNX3
negative regulation of B cell apoptotic process (GO:0002903);1/8;0.06639876568595054;0.17619910147222528;ORMDL3
negative regulation of CD4-positive	alpha-beta T cell proliferation (GO:2000562);1/8;0.06639876568595054;0.17619910147222528;LGALS9
negative regulation of chromosome organization (GO:2001251);1/8;0.06639876568595054;0.17619910147222528;TOP2A
negative regulation of glial cell apoptotic process (GO:0034351);1/8;0.06639876568595054;0.17619910147222528;TREM2
negative regulation of long-term synaptic potentiation (GO:1900272);1/8;0.06639876568595054;0.17619910147222528;TYROBP
negative regulation of macrophage migration (GO:1905522);1/8;0.06639876568595054;0.17619910147222528;SLAMF8
negative regulation of T cell mediated cytotoxicity (GO:0001915);1/8;0.06639876568595054;0.17619910147222528;LILRB1
peptidyl-tyrosine dephosphorylation involved in inactivation of protein kinase activity (GO:1990264);1/8;0.06639876568595054;0.17619910147222528;PTPRO
platelet activating factor metabolic process (GO:0046469);1/8;0.06639876568595054;0.17619910147222528;PLA2G7
positive regulation of apoptotic cell clearance (GO:2000427);1/8;0.06639876568595054;0.17619910147222528;TREM2
positive regulation of cysteine-type endopeptidase activity involved in apoptotic signaling pathway (GO:2001269);1/8;0.06639876568595054;0.17619910147222528;LGALS9
positive regulation of extracellular matrix disassembly (GO:0090091);1/8;0.06639876568595054;0.17619910147222528;PDPN
positive regulation of glial cell migration (GO:1903977);1/8;0.06639876568595054;0.17619910147222528;TREM2
positive regulation of homotypic cell-cell adhesion (GO:0034112);1/8;0.06639876568595054;0.17619910147222528;PDPN
positive regulation of isomerase activity (GO:0010912);1/8;0.06639876568595054;0.17619910147222528;ITGB2
positive regulation of leukocyte differentiation (GO:1902107);1/8;0.06639876568595054;0.17619910147222528;LGALS9
positive regulation of membrane invagination (GO:1905155);1/8;0.06639876568595054;0.17619910147222528;TREM2
positive regulation of monocyte chemotactic protein-1 production (GO:0071639);1/8;0.06639876568595054;0.17619910147222528;LGALS9
positive regulation of oligodendrocyte differentiation (GO:0048714);1/8;0.06639876568595054;0.17619910147222528;TENM4
positive regulation of phosphorylation (GO:0042327);5/253;0.06651715633069291;0.17621409380486952;"PFKFB3;TREM2;ROR2;RASGRP1;PGF"
amino acid transport (GO:0006865);2/50;0.06818108212725724;0.18031646593046202;"PDPN;SLC6A12"
cholesterol transport (GO:0030301);2/51;0.07057746284768908;0.18602666740211107;"MSR1;APOC1"
cartilage development (GO:0051216);2/52;0.07300106409515364;0.18602666740211107;"RUNX3;RUNX2"
negative regulation of protein metabolic process (GO:0051248);2/52;0.07300106409515364;0.18602666740211107;"CD84;TREM2"
negative regulation of protein-containing complex assembly (GO:0031333);2/52;0.07300106409515364;0.18602666740211107;"TREM2;NLRC3"
actin-mediated cell contraction (GO:0070252);1/9;0.07438423453989036;0.18602666740211107;PDPN
alpha-amino acid biosynthetic process (GO:1901607);1/9;0.07438423453989036;0.18602666740211107;SDS
regulation of CD8-positive	alpha-beta T cell activation (GO:2001185);1/9;0.07438423453989036;0.18602666740211107;LILRB1
bone resorption (GO:0045453);1/9;0.07438423453989036;0.18602666740211107;ACP5
regulation of complement activation	classical pathway (GO:0030450);1/9;0.07438423453989036;0.18602666740211107;TREM2
regulation of endothelial cell differentiation (GO:0045601);1/9;0.07438423453989036;0.18602666740211107;TMEM100
cellular response to interleukin-9 (GO:0071355);1/9;0.07438423453989036;0.18602666740211107;IL2RG
cellular response to muramyl dipeptide (GO:0071225);1/9;0.07438423453989036;0.18602666740211107;PTPN22
detection of mechanical stimulus involved in sensory perception of sound (GO:0050910);1/9;0.07438423453989036;0.18602666740211107;COL11A1
DNA topological change (GO:0006265);1/9;0.07438423453989036;0.18602666740211107;TOP2A
response to vitamin D (GO:0033280);1/9;0.07438423453989036;0.18602666740211107;SPP1
icosanoid transport (GO:0071715);1/9;0.07438423453989036;0.18602666740211107;ABCC3
interleukin-9-mediated signaling pathway (GO:0038113);1/9;0.07438423453989036;0.18602666740211107;IL2RG
kynurenine metabolic process (GO:0070189);1/9;0.07438423453989036;0.18602666740211107;KYNU
synapse pruning (GO:0098883);1/9;0.07438423453989036;0.18602666740211107;TREM2
T-helper 1 type immune response (GO:0042088);1/9;0.07438423453989036;0.18602666740211107;IL18
negative regulation of alpha-beta T cell activation (GO:0046636);1/9;0.07438423453989036;0.18602666740211107;LILRB1
negative regulation of bone resorption (GO:0045779);1/9;0.07438423453989036;0.18602666740211107;GPR137B
negative regulation of leukocyte proliferation (GO:0070664);1/9;0.07438423453989036;0.18602666740211107;LILRB1
negative regulation of lipase activity (GO:0060192);1/9;0.07438423453989036;0.18602666740211107;APOC1
negative regulation of T cell cytokine production (GO:0002725);1/9;0.07438423453989036;0.18602666740211107;LILRB4
positive regulation of ATP biosynthetic process (GO:2001171);1/9;0.07438423453989036;0.18602666740211107;TREM2
positive regulation of cholesterol esterification (GO:0010873);1/9;0.07438423453989036;0.18602666740211107;APOC1
positive regulation of memory T cell differentiation (GO:0043382);1/9;0.07438423453989036;0.18602666740211107;PCK1
positive regulation of phagocytosis	engulfment (GO:0060100);1/9;0.07438423453989036;0.18602666740211107;TREM2
positive regulation of protein polyubiquitination (GO:1902916);1/9;0.07438423453989036;0.18602666740211107;PTPN22
positive regulation of sequestering of triglyceride (GO:0010890);1/9;0.07438423453989036;0.18602666740211107;CIDEA
positive regulation of tumor necrosis factor-mediated signaling pathway (GO:1903265);1/9;0.07438423453989036;0.18602666740211107;LAPTM5
activation of protein kinase activity (GO:0032147);3/114;0.07438686316463175;0.18602666740211107;"TPX2;IL18;ADCY7"
negative regulation of cell motility (GO:2000146);3/114;0.07438686316463175;0.18602666740211107;"SFRP2;PTPRJ;RHOB"
positive regulation of angiogenesis (GO:0045766);3/116;0.07746821189009898;0.1905743840725607;"SFRP2;PGF;RHOB"
regulation of potassium ion transmembrane transport (GO:1901379);2/54;0.07792739997228129;0.1905743840725607;"KCNJ5;KCNAB2"
striated muscle contraction (GO:0006941);2/54;0.07792739997228129;0.1905743840725607;"CHRNA1;TNNI2"
regulation of gene expression (GO:0010468);14/1079;0.07910471450880545;0.1905743840725607;"MSR1;CRABP2;PTPN22;TREM2;LILRB1;CD3E;MMP8;RUNX3;PARP15;ACTG2;SFRP2;TYROBP;LGALS9;HAVCR2"
regulation of GTPase activity (GO:0043087);4/189;0.07927278542860051;0.1905743840725607;"CCL22;CCL19;RASGRP1;GPR137B"
protein poly-ADP-ribosylation (GO:0070212);1/10;0.08230179734419607;0.1905743840725607;PARP15
regulation of actin filament-based movement (GO:1903115);1/10;0.08230179734419607;0.1905743840725607;PDPN
aromatic amino acid family metabolic process (GO:0009072);1/10;0.08230179734419607;0.1905743840725607;KYNU
B cell homeostasis (GO:0001782);1/10;0.08230179734419607;0.1905743840725607;GAPT
regulation of cell activation (GO:0050865);1/10;0.08230179734419607;0.1905743840725607;TREM2
cAMP biosynthetic process (GO:0006171);1/10;0.08230179734419607;0.1905743840725607;ADCY7
cellular response to interleukin-4 (GO:0071353);1/10;0.08230179734419607;0.1905743840725607;DCSTAMP
regulation of glycoprotein biosynthetic process (GO:0010559);1/10;0.08230179734419607;0.1905743840725607;CCL19
regulation of granulocyte differentiation (GO:0030852);1/10;0.08230179734419607;0.1905743840725607;EVI2B
cellular response to purine-containing compound (GO:0071415);1/10;0.08230179734419607;0.1905743840725607;TRPM2
regulation of low-density lipoprotein particle clearance (GO:0010988);1/10;0.08230179734419607;0.1905743840725607;TREM2
regulation of mast cell activation (GO:0033003);1/10;0.08230179734419607;0.1905743840725607;CD84
regulation of memory T cell differentiation (GO:0043380);1/10;0.08230179734419607;0.1905743840725607;PCK1
defense response to tumor cell (GO:0002357);1/10;0.08230179734419607;0.1905743840725607;LAPTM5
dicarboxylic acid biosynthetic process (GO:0043650);1/10;0.08230179734419607;0.1905743840725607;KYNU
regulation of neutrophil migration (GO:1902622);1/10;0.08230179734419607;0.1905743840725607;SLAMF8
regulation of peptidyl-lysine acetylation (GO:2000756);1/10;0.08230179734419607;0.1905743840725607;KLF15
regulation of phagocytosis	engulfment (GO:0060099);1/10;0.08230179734419607;0.1905743840725607;TREM2
regulation of podosome assembly (GO:0071801);1/10;0.08230179734419607;0.1905743840725607;LCP1
endothelial tube morphogenesis (GO:0061154);1/10;0.08230179734419607;0.1905743840725607;RHOB
regulation of store-operated calcium entry (GO:2001256);1/10;0.08230179734419607;0.1905743840725607;CD84
glycosphingolipid catabolic process (GO:0046479);1/10;0.08230179734419607;0.1905743840725607;GM2A
granulocyte migration (GO:0097530);1/10;0.08230179734419607;0.1905743840725607;ITGB2
response to interleukin-4 (GO:0070670);1/10;0.08230179734419607;0.1905743840725607;DCSTAMP
I-kappaB phosphorylation (GO:0007252);1/10;0.08230179734419607;0.1905743840725607;TLR7
immunoglobulin mediated immune response (GO:0016064);1/10;0.08230179734419607;0.1905743840725607;GAPT
indolalkylamine catabolic process (GO:0046218);1/10;0.08230179734419607;0.1905743840725607;KYNU
serine family amino acid catabolic process (GO:0009071);1/10;0.08230179734419607;0.1905743840725607;SDS
L-serine metabolic process (GO:0006563);1/10;0.08230179734419607;0.1905743840725607;SDS
myelin assembly (GO:0032288);1/10;0.08230179734419607;0.1905743840725607;TENM4
N-acetylneuraminate metabolic process (GO:0006054);1/10;0.08230179734419607;0.1905743840725607;NPL
negative regulation of alpha-beta T cell proliferation (GO:0046642);1/10;0.08230179734419607;0.1905743840725607;LGALS9
negative regulation of cell adhesion mediated by integrin (GO:0033629);1/10;0.08230179734419607;0.1905743840725607;ACER2
negative regulation of cholesterol storage (GO:0010887);1/10;0.08230179734419607;0.1905743840725607;TREM2
negative regulation of leukocyte migration (GO:0002686);1/10;0.08230179734419607;0.1905743840725607;SLAMF8
negative regulation of lymphocyte apoptotic process (GO:0070229);1/10;0.08230179734419607;0.1905743840725607;ORMDL3
negative regulation of peptidyl-lysine acetylation (GO:2000757);1/10;0.08230179734419607;0.1905743840725607;KLF15
negative regulation of toll-like receptor 4 signaling pathway (GO:0034144);1/10;0.08230179734419607;0.1905743840725607;TREM2
positive regulation by symbiont of entry into host (GO:0075294);1/10;0.08230179734419607;0.1905743840725607;LGALS9
positive regulation of monocyte differentiation (GO:0045657);1/10;0.08230179734419607;0.1905743840725607;DCSTAMP
positive regulation of T cell apoptotic process (GO:0070234);1/10;0.08230179734419607;0.1905743840725607;LGALS9
positive regulation of tissue remodeling (GO:0034105);1/10;0.08230179734419607;0.1905743840725607;IL18
positive regulation of toll-like receptor 4 signaling pathway (GO:0034145);1/10;0.08230179734419607;0.1905743840725607;PTPN22
positive regulation of vasculogenesis (GO:2001214);1/10;0.08230179734419607;0.1905743840725607;TMEM100
positive regulation of viral entry into host cell (GO:0046598);1/10;0.08230179734419607;0.1905743840725607;LGALS9
chemokine-mediated signaling pathway (GO:0070098);2/56;0.08295512013875639;0.1912372459835933;"CCL22;CCL19"
Rho protein signal transduction (GO:0007266);2/56;0.08295512013875639;0.1912372459835933;"PDPN;RHOB"
negative regulation of metabolic process (GO:0009892);2/56;0.08295512013875639;0.1912372459835933;"APOC1;CIDEA"
cellular response to peptide (GO:1901653);2/57;0.08550548379025678;0.1965368693590755;"PTPN22;TREM2"
monocarboxylic acid transport (GO:0015718);2/57;0.08550548379025678;0.1965368693590755;"ABCC3;SLC6A12"
regulation of calcium ion transport (GO:0051924);2/58;0.08807939164753467;0.19762639520541195;"CD84;LILRB1"
regulation of phagocytosis (GO:0050764);2/58;0.08807939164753467;0.19762639520541195;"TREM2;IL2RG"
cellular response to organic substance (GO:0071310);3/123;0.08868308285163179;0.19762639520541195;"IL18;CCR7;PTPN7"
actin filament network formation (GO:0051639);1/11;0.09015202801117;0.19762639520541195;LCP1
regulation of biosynthetic process (GO:0009889);1/11;0.09015202801117;0.19762639520541195;PCK1
regulation of CD4-positive	alpha-beta T cell proliferation (GO:2000561);1/11;0.09015202801117;0.19762639520541195;LGALS9
cardiac muscle cell membrane repolarization (GO:0099622);1/11;0.09015202801117;0.19762639520541195;KCNJ5
regulation of cysteine-type endopeptidase activity involved in apoptotic signaling pathway (GO:2001267);1/11;0.09015202801117;0.19762639520541195;LGALS9
cellular response to interleukin-2 (GO:0071352);1/11;0.09015202801117;0.19762639520541195;IL2RG
central nervous system myelination (GO:0022010);1/11;0.09015202801117;0.19762639520541195;TENM4
regulation of lamellipodium morphogenesis (GO:2000392);1/11;0.09015202801117;0.19762639520541195;PDPN
regulation of melanin biosynthetic process (GO:0048021);1/11;0.09015202801117;0.19762639520541195;MFSD12
regulation of monocyte chemotactic protein-1 production (GO:0071637);1/11;0.09015202801117;0.19762639520541195;LGALS9
regulation of phospholipase activity (GO:0010517);1/11;0.09015202801117;0.19762639520541195;RASGRP1
regulation of toll-like receptor 2 signaling pathway (GO:0034135);1/11;0.09015202801117;0.19762639520541195;TREM2
regulation of toll-like receptor 9 signaling pathway (GO:0034163);1/11;0.09015202801117;0.19762639520541195;PTPN22
glutamine family amino acid biosynthetic process (GO:0009084);1/11;0.09015202801117;0.19762639520541195;GLUL
glycerolipid metabolic process (GO:0046486);1/11;0.09015202801117;0.19762639520541195;PLA2G15
Golgi to lysosome transport (GO:0090160);1/11;0.09015202801117;0.19762639520541195;LAPTM5
hematopoietic stem cell proliferation (GO:0071425);1/11;0.09015202801117;0.19762639520541195;SFRP2
rhodopsin mediated signaling pathway (GO:0016056);1/11;0.09015202801117;0.19762639520541195;PDE6G
induction of positive chemotaxis (GO:0050930);1/11;0.09015202801117;0.19762639520541195;PGF
interleukin-2-mediated signaling pathway (GO:0038110);1/11;0.09015202801117;0.19762639520541195;IL2RG
somite development (GO:0061053);1/11;0.09015202801117;0.19762639520541195;SFRP2
tryptophan catabolic process (GO:0006569);1/11;0.09015202801117;0.19762639520541195;KYNU
tryptophan metabolic process (GO:0006568);1/11;0.09015202801117;0.19762639520541195;KYNU
negative regulation of bone remodeling (GO:0046851);1/11;0.09015202801117;0.19762639520541195;GPR137B
negative regulation of cholesterol transport (GO:0032375);1/11;0.09015202801117;0.19762639520541195;APOC1
negative regulation of platelet-derived growth factor receptor signaling pathway (GO:0010642);1/11;0.09015202801117;0.19762639520541195;PTPRJ
positive regulation of leukocyte apoptotic process (GO:2000108);1/11;0.09015202801117;0.19762639520541195;LGALS9
positive regulation of myelination (GO:0031643);1/11;0.09015202801117;0.19762639520541195;TENM4
positive regulation of transforming growth factor beta production (GO:0071636);1/11;0.09015202801117;0.19762639520541195;LGALS9
positive regulation of voltage-gated potassium channel activity (GO:1903818);1/11;0.09015202801117;0.19762639520541195;TREM2
non-canonical Wnt signaling pathway (GO:0035567);3/124;0.0903382859992206;0.19775734035963838;"SFRP2;PDE6G;ROR2"
negative regulation of autophagy (GO:0010507);2/59;0.09067626042432106;0.19821957348701233;"PTPN22;TREM2"
cellular response to chemokine (GO:1990869);2/60;0.09329551496725857;0.20337641547255947;"CCL22;CCL19"
homophilic cell adhesion via plasma membrane adhesion molecules (GO:0007156);2/60;0.09329551496725857;0.20337641547255947;"CD84;FAT2"
negative regulation of cell growth (GO:0030308);3/126;0.09368731607444623;0.2035547602520045;"DCSTAMP;SFRP2;PTPRJ"
negative regulation of growth (GO:0045926);3/126;0.09368731607444623;0.2035547602520045;"DCSTAMP;SFRP2;PTPRJ"
pattern recognition receptor signaling pathway (GO:0002221);2/61;0.09593658819507933;0.2035547602520045;"TLR7;CTSS"
positive regulation of interleukin-8 production (GO:0032757);2/61;0.09593658819507933;0.2035547602520045;"TLR7;LGALS9"
regulation of angiogenesis (GO:0045765);4/203;0.09676015624858529;0.2035547602520045;"SFRP2;GLUL;PGF;RHOB"
axon guidance (GO:0007411);4/203;0.09676015624858529;0.2035547602520045;"SPTA1;DOK2;PTPRO;SPTB"
plasma membrane bounded cell projection organization (GO:0120036);3/128;0.09708703812021342;0.2035547602520045;"GPRIN3;BTG2;CCR7"
protein mono-ADP-ribosylation (GO:0140289);1/12;0.09793549565547496;0.2035547602520045;PARP15
actin crosslink formation (GO:0051764);1/12;0.09793549565547496;0.2035547602520045;LCP1
pyrimidine-containing compound metabolic process (GO:0072527);1/12;0.09793549565547496;0.2035547602520045;SLC19A2
regulation of B cell apoptotic process (GO:0002902);1/12;0.09793549565547496;0.2035547602520045;ORMDL3
regulation of CD4-positive	alpha-beta T cell differentiation (GO:0043370);1/12;0.09793549565547496;0.2035547602520045;RUNX3
carboxylic acid catabolic process (GO:0046395);1/12;0.09793549565547496;0.2035547602520045;NPL
regulation of cholesterol esterification (GO:0010872);1/12;0.09793549565547496;0.2035547602520045;APOC1
cell cycle checkpoint signaling (GO:0000075);1/12;0.09793549565547496;0.2035547602520045;BUB1
cellular response to thyroid hormone stimulus (GO:0097067);1/12;0.09793549565547496;0.2035547602520045;CTSS
regulation of pseudopodium assembly (GO:0031272);1/12;0.09793549565547496;0.2035547602520045;CCR7
regulation of sensory perception (GO:0051931);1/12;0.09793549565547496;0.2035547602520045;TMEM100
regulation of sister chromatid cohesion (GO:0007063);1/12;0.09793549565547496;0.2035547602520045;BUB1
glutamine metabolic process (GO:0006541);1/12;0.09793549565547496;0.2035547602520045;GLUL
glycine metabolic process (GO:0006544);1/12;0.09793549565547496;0.2035547602520045;SDS
intrinsic apoptotic signaling pathway in response to oxidative stress (GO:0008631);1/12;0.09793549565547496;0.2035547602520045;MAP3K5
lysine catabolic process (GO:0006554);1/12;0.09793549565547496;0.2035547602520045;AASS
lysine metabolic process (GO:0006553);1/12;0.09793549565547496;0.2035547602520045;AASS
very-low-density lipoprotein particle assembly (GO:0034379);1/12;0.09793549565547496;0.2035547602520045;APOC1
negative regulation of amyloid fibril formation (GO:1905907);1/12;0.09793549565547496;0.2035547602520045;TREM2
negative regulation of B cell proliferation (GO:0030889);1/12;0.09793549565547496;0.2035547602520045;TYROBP
negative regulation of fatty acid biosynthetic process (GO:0045717);1/12;0.09793549565547496;0.2035547602520045;APOC1
negative regulation of JUN kinase activity (GO:0043508);1/12;0.09793549565547496;0.2035547602520045;PTPN22
negative regulation of leukocyte chemotaxis (GO:0002689);1/12;0.09793549565547496;0.2035547602520045;SLAMF8
negative regulation of vascular permeability (GO:0043116);1/12;0.09793549565547496;0.2035547602520045;PTPRJ
neurotransmitter uptake (GO:0001504);1/12;0.09793549565547496;0.2035547602520045;GLUL
phospholipid efflux (GO:0033700);1/12;0.09793549565547496;0.2035547602520045;APOC1
positive regulation of pseudopodium assembly (GO:0031274);1/12;0.09793549565547496;0.2035547602520045;CCR7
positive regulation of T-helper 1 type immune response (GO:0002827);1/12;0.09793549565547496;0.2035547602520045;IL18
glucose metabolic process (GO:0006006);2/62;0.09859892097275604;0.20411935560320224;"PCK1;PCK2"
I-kappaB kinase/NF-kappaB signaling (GO:0007249);2/62;0.09859892097275604;0.20411935560320224;"TLR7;NLRC3"
stress-activated MAPK cascade (GO:0051403);2/62;0.09859892097275604;0.20411935560320224;"LGALS9;MAP3K5"
proteolysis (GO:0006508);5/287;0.1004179204515551;0.20761006569547705;"ST14;MMP7;UBD;MMP8;CTSS"
positive regulation of Ras protein signal transduction (GO:0046579);2/63;0.10128196201290059;0.20911982381263358;"COL3A1;RASGRP1"
lipid homeostasis (GO:0055088);2/64;0.10398516781647432;0.21092860528784022;"ORMDL3;TREM2"
regulation of antigen receptor-mediated signaling pathway (GO:0050854);1/13;0.10565276468219473;0.21092860528784022;PTPN22
atrial cardiac muscle cell action potential (GO:0086014);1/13;0.10565276468219473;0.21092860528784022;KCNJ5
cardiac cell development (GO:0055006);1/13;0.10565276468219473;0.21092860528784022;MYH11
cellular component maintenance (GO:0043954);1/13;0.10565276468219473;0.21092860528784022;TREM2
cellular response to interleukin-15 (GO:0071350);1/13;0.10565276468219473;0.21092860528784022;IL2RG
regulation of leukocyte adhesion to vascular endothelial cell (GO:1904994);1/13;0.10565276468219473;0.21092860528784022;ITGB2
regulation of oxidoreductase activity (GO:0051341);1/13;0.10565276468219473;0.21092860528784022;SLAMF8
regulation of platelet-derived growth factor receptor signaling pathway (GO:0010640);1/13;0.10565276468219473;0.21092860528784022;PTPRJ
response to thyroid hormone (GO:0097066);1/13;0.10565276468219473;0.21092860528784022;CTSS
interleukin-15-mediated signaling pathway (GO:0035723);1/13;0.10565276468219473;0.21092860528784022;IL2RG
sphingoid biosynthetic process (GO:0046520);1/13;0.10565276468219473;0.21092860528784022;ACER2
sphingosine biosynthetic process (GO:0046512);1/13;0.10565276468219473;0.21092860528784022;ACER2
lipid oxidation (GO:0034440);1/13;0.10565276468219473;0.21092860528784022;PLA2G7
negative regulation of hippo signaling (GO:0035331);1/13;0.10565276468219473;0.21092860528784022;CIT
negative regulation of histone methylation (GO:0031061);1/13;0.10565276468219473;0.21092860528784022;AASS
negative regulation of mononuclear cell migration (GO:0071676);1/13;0.10565276468219473;0.21092860528784022;SLAMF8
positive regulation of calcium-mediated signaling (GO:0050850);1/13;0.10565276468219473;0.21092860528784022;TREM2
positive regulation of CD4-positive	alpha-beta T cell activation (GO:2000516);1/13;0.10565276468219473;0.21092860528784022;LGALS9
positive regulation of lipid transport (GO:0032370);1/13;0.10565276468219473;0.21092860528784022;SPP1
positive regulation of nuclear-transcribed mRNA poly(A) tail shortening (GO:0060213);1/13;0.10565276468219473;0.21092860528784022;BTG2
positive regulation of purine nucleotide biosynthetic process (GO:1900373);1/13;0.10565276468219473;0.21092860528784022;TREM2
positive regulation of reactive oxygen species biosynthetic process (GO:1903428);1/13;0.10565276468219473;0.21092860528784022;MMP8
positive regulation of sodium ion transport (GO:0010765);1/13;0.10565276468219473;0.21092860528784022;GPD1L
positive regulation of steroid metabolic process (GO:0045940);1/13;0.10565276468219473;0.21092860528784022;APOC1
regulation of cell motility (GO:2000145);3/133;0.10580168045148224;0.21092860528784022;"CCR7;CCL19;RHOB"
transmembrane receptor protein serine/threonine kinase signaling pathway (GO:0007178);3/133;0.10580168045148224;0.21092860528784022;"TMEM100;COL3A1;RUNX2"
BMP signaling pathway (GO:0030509);2/65;0.10670800260527752;0.21219415785247933;"TMEM100;RUNX2"
regulation of cellular catabolic process (GO:0031329);2/65;0.10670800260527752;0.21219415785247933;"ACER2;GPR137B"
regulation of cell cycle (GO:0051726);5/296;0.11061232605239228;0.21570617412253365;"TXLNG;LILRB1;EVI2B;RUNX3;RHOB"
negative regulation of inflammatory response to antigenic stimulus (GO:0002862);3/136;0.11117314769164398;0.21570617412253365;"TREM2;FCGR1A;ADCY7"
organic substance transport (GO:0071702);3/136;0.11117314769164398;0.21570617412253365;"GM2A;MFSD12;SLC19A2"
negative regulation of multicellular organismal process (GO:0051241);4/214;0.11166036421080855;0.21570617412253365;"SFRP2;PTPRO;SLAMF8;CIDEA"
regulation of epidermal growth factor receptor signaling pathway (GO:0042058);2/67;0.11221045361049178;0.21570617412253365;"PDE6G;PTPRJ"
regulation of inflammatory response to antigenic stimulus (GO:0002861);3/137;0.11298666201904314;0.21570617412253365;"TREM2;FCGR1A;ADCY7"
protein modification by small protein conjugation or removal (GO:0070647);1/14;0.11330439472463219;0.21570617412253365;UBD
antigen processing and presentation of endogenous peptide antigen (GO:0002483);1/14;0.11330439472463219;0.21570617412253365;AZGP1
branching involved in blood vessel morphogenesis (GO:0001569);1/14;0.11330439472463219;0.21570617412253365;SFRP2
calcium ion import across plasma membrane (GO:0098703);1/14;0.11330439472463219;0.21570617412253365;TRPM2
cAMP metabolic process (GO:0046058);1/14;0.11330439472463219;0.21570617412253365;ADCY7
cardiac left ventricle morphogenesis (GO:0003214);1/14;0.11330439472463219;0.21570617412253365;SFRP2
regulation of gastrulation (GO:0010470);1/14;0.11330439472463219;0.21570617412253365;TENM4
cellular response to low-density lipoprotein particle stimulus (GO:0071404);1/14;0.11330439472463219;0.21570617412253365;ITGB2
regulation of histone methylation (GO:0031060);1/14;0.11330439472463219;0.21570617412253365;AASS
regulation of lamellipodium organization (GO:1902743);1/14;0.11330439472463219;0.21570617412253365;PDPN
dicarboxylic acid catabolic process (GO:0043649);1/14;0.11330439472463219;0.21570617412253365;GLUL
regulation of protein kinase C signaling (GO:0090036);1/14;0.11330439472463219;0.21570617412253365;GPD1L
regulation of sensory perception of pain (GO:0051930);1/14;0.11330439472463219;0.21570617412253365;TMEM100
ether lipid metabolic process (GO:0046485);1/14;0.11330439472463219;0.21570617412253365;PLA2G7
regulation of vasculogenesis (GO:2001212);1/14;0.11330439472463219;0.21570617412253365;TMEM100
immune response-regulating cell surface receptor signaling pathway (GO:0002768);1/14;0.11330439472463219;0.21570617412253365;LILRB1
smooth muscle contraction (GO:0006939);1/14;0.11330439472463219;0.21570617412253365;MYH11
steroid catabolic process (GO:0006706);1/14;0.11330439472463219;0.21570617412253365;SPP1
striated muscle cell development (GO:0055002);1/14;0.11330439472463219;0.21570617412253365;SDC1
low-density lipoprotein particle remodeling (GO:0034374);1/14;0.11330439472463219;0.21570617412253365;PLA2G7
vascular endothelial growth factor signaling pathway (GO:0038084);1/14;0.11330439472463219;0.21570617412253365;PGF
negative regulation of cell activation (GO:0050866);1/14;0.11330439472463219;0.21570617412253365;TREM2
negative regulation of neuroinflammatory response (GO:0150079);1/14;0.11330439472463219;0.21570617412253365;TREM2
negative regulation of pri-miRNA transcription by RNA polymerase II (GO:1902894);1/14;0.11330439472463219;0.21570617412253365;LILRB4
negative regulation of T cell differentiation (GO:0045581);1/14;0.11330439472463219;0.21570617412253365;LILRB4
positive regulation of cellular response to insulin stimulus (GO:1900078);1/14;0.11330439472463219;0.21570617412253365;ECHDC3
positive regulation of leukocyte degranulation (GO:0043302);1/14;0.11330439472463219;0.21570617412253365;ITGB2
positive regulation of regulatory T cell differentiation (GO:0045591);1/14;0.11330439472463219;0.21570617412253365;LILRB4
positive regulation of type 2 immune response (GO:0002830);1/14;0.11330439472463219;0.21570617412253365;IL18
negative regulation of transforming growth factor beta receptor signaling pathway (GO:0030512);2/68;0.11498903580413394;0.21864703523340798;"CIDEA;ASPN"
positive regulation of cellular catabolic process (GO:0031331);3/141;0.12035245394538714;0.2249435004901509;"PFKFB3;ORMDL3;LAPTM5"
regulation of plasma membrane bounded cell projection assembly (GO:0120032);2/70;0.12059838353452128;0.2249435004901509;"TRPM2;CCR7"
positive regulation of cell-substrate adhesion (GO:0010811);2/70;0.12059838353452128;0.2249435004901509;"CCR7;CD3E"
regulation of amyloid fibril formation (GO:1905906);1/15;0.12089094076246114;0.2249435004901509;TREM2
calcium ion import into cytosol (GO:1902656);1/15;0.12089094076246114;0.2249435004901509;TRPM2
regulation of establishment of protein localization (GO:0070201);1/15;0.12089094076246114;0.2249435004901509;TREM2
regulation of extracellular matrix disassembly (GO:0010715);1/15;0.12089094076246114;0.2249435004901509;PDPN
detection of mechanical stimulus involved in sensory perception (GO:0050974);1/15;0.12089094076246114;0.2249435004901509;COL11A1
regulation of nuclear-transcribed mRNA poly(A) tail shortening (GO:0060211);1/15;0.12089094076246114;0.2249435004901509;BTG2
regulation of phospholipase C activity (GO:1900274);1/15;0.12089094076246114;0.2249435004901509;RASGRP1
response to acidic pH (GO:0010447);1/15;0.12089094076246114;0.2249435004901509;CTSS
response to ethanol (GO:0045471);1/15;0.12089094076246114;0.2249435004901509;ADCY7
membrane repolarization during cardiac muscle cell action potential (GO:0086013);1/15;0.12089094076246114;0.2249435004901509;KCNJ5
myoblast differentiation (GO:0045445);1/15;0.12089094076246114;0.2249435004901509;SDC1
phototransduction	visible light (GO:0007603);1/15;0.12089094076246114;0.2249435004901509;PDE6G
positive regulation of exosomal secretion (GO:1903543);1/15;0.12089094076246114;0.2249435004901509;SDC1
positive regulation of osteoclast differentiation (GO:0045672);1/15;0.12089094076246114;0.2249435004901509;TYROBP
protein kinase A signaling (GO:0010737);1/15;0.12089094076246114;0.2249435004901509;LCP1
Ras protein signal transduction (GO:0007265);3/142;0.12222119598083066;0.22714831072299443;"PDPN;RASGRP1;RHOB"
cellular response to BMP stimulus (GO:0071773);2/71;0.12342815873228244;0.22911901674413;"TMEM100;RUNX2"
monocarboxylic acid metabolic process (GO:0032787);3/143;0.12410059881693035;0.22982136961002625;"KYNU;ECHDC3;CKB"
nitrogen compound transport (GO:0071705);3/143;0.12410059881693035;0.22982136961002625;"PDPN;SLC6A12;SLC19A2"
cell morphogenesis involved in differentiation (GO:0000904);2/72;0.12627401973999725;0.23230259918255522;"PARVG;FERMT3"
negative regulation of supramolecular fiber organization (GO:1902904);2/72;0.12627401973999725;0.23230259918255522;"TPX2;TREM2"
aromatic amino acid family catabolic process (GO:0009074);1/16;0.12841295309899406;0.23230259918255522;KYNU
regulation of amyloid-beta clearance (GO:1900221);1/16;0.12841295309899406;0.23230259918255522;TREM2
regulation of ATP biosynthetic process (GO:2001169);1/16;0.12841295309899406;0.23230259918255522;TREM2
B cell activation involved in immune response (GO:0002312);1/16;0.12841295309899406;0.23230259918255522;GAPT
basement membrane organization (GO:0071711);1/16;0.12841295309899406;0.23230259918255522;CTSS
regulation of ceramide biosynthetic process (GO:2000303);1/16;0.12841295309899406;0.23230259918255522;ORMDL3
regulation of interleukin-1 production (GO:0032652);1/16;0.12841295309899406;0.23230259918255522;CCR7
regulation of intrinsic apoptotic signaling pathway in response to DNA damage (GO:1902229);1/16;0.12841295309899406;0.23230259918255522;SFRP2
regulation of monocyte differentiation (GO:0045655);1/16;0.12841295309899406;0.23230259918255522;DCSTAMP
glutamine family amino acid catabolic process (GO:0009065);1/16;0.12841295309899406;0.23230259918255522;GLUL
resolution of meiotic recombination intermediates (GO:0000712);1/16;0.12841295309899406;0.23230259918255522;TOP2A
sphingolipid catabolic process (GO:0030149);1/16;0.12841295309899406;0.23230259918255522;ACER2
mesenchyme development (GO:0060485);1/16;0.12841295309899406;0.23230259918255522;SFRP2
negative regulation of histone modification (GO:0031057);1/16;0.12841295309899406;0.23230259918255522;AASS
neutrophil activation (GO:0042119);1/16;0.12841295309899406;0.23230259918255522;TYROBP
platelet-derived growth factor receptor signaling pathway (GO:0048008);1/16;0.12841295309899406;0.23230259918255522;PTPRJ
positive regulation of leukocyte adhesion to vascular endothelial cell (GO:1904996);1/16;0.12841295309899406;0.23230259918255522;ITGB2
positive regulation of TORC1 signaling (GO:1904263);1/16;0.12841295309899406;0.23230259918255522;GPR137B
regulation of actin filament-based process (GO:0032970);2/73;0.12913548905540945;0.23307017250993645;"SIGLEC15;RHOB"
defense response to Gram-negative bacterium (GO:0050829);2/73;0.12913548905540945;0.23307017250993645;"TREM2;LYZ"
DNA damage response	signal transduction by p53 class mediator (GO:0030330);2/74;0.13201209600497132;0.23798720421657463;"ACER2;BTG2"
protein phosphorylation (GO:0006468);7/496;0.13376533934755777;0.2408700753458903;"GLYCTK;MATK;TLR7;PCK1;RUNX3;MAP3K5;CIT"
positive regulation of hydrolase activity (GO:0051345);3/149;0.13559366861039077;0.24132538375398443;"CCL22;CCL19;RASGRP1"
activation of protein kinase A activity (GO:0034199);1/17;0.13587097741747045;0.24132538375398443;ADCY7
cellular biogenic amine biosynthetic process (GO:0042401);1/17;0.13587097741747045;0.24132538375398443;HDC
diol biosynthetic process (GO:0034312);1/17;0.13587097741747045;0.24132538375398443;ACER2
regulation of transferase activity (GO:0051338);1/17;0.13587097741747045;0.24132538375398443;SLAMF8
response to purine-containing compound (GO:0014074);1/17;0.13587097741747045;0.24132538375398443;TRPM2
ruffle organization (GO:0031529);1/17;0.13587097741747045;0.24132538375398443;CCR7
modified amino acid transport (GO:0072337);1/17;0.13587097741747045;0.24132538375398443;PDPN
negative regulation of execution phase of apoptosis (GO:1900118);1/17;0.13587097741747045;0.24132538375398443;CIDEA
negative regulation of fatty acid metabolic process (GO:0045922);1/17;0.13587097741747045;0.24132538375398443;APOC1
negative regulation of vascular associated smooth muscle cell proliferation (GO:1904706);1/17;0.13587097741747045;0.24132538375398443;CNN1
positive regulation of positive chemotaxis (GO:0050927);1/17;0.13587097741747045;0.24132538375398443;PGF
cellular response to organic cyclic compound (GO:0071407);3/150;0.13754408212193445;0.2436598082863074;"TRPM2;IL18;SPP1"
regulation of cell division (GO:0051302);2/76;0.13780887429628647;0.2436598082863074;"SFRP2;EVI2B"
regulation of epithelial to mesenchymal transition (GO:0010717);2/76;0.13780887429628647;0.2436598082863074;"SFRP2;PDPN"
water-soluble vitamin metabolic process (GO:0006767);2/76;0.13780887429628647;0.2436598082863074;"ACP5;SLC19A2"
inorganic cation import across plasma membrane (GO:0098659);2/77;0.14072813813305618;0.2466124033929493;"TRPM2;KCNJ5"
phosphatidylcholine metabolic process (GO:0046470);2/77;0.14072813813305618;0.2466124033929493;"PLA2G15;PLA2G7"
actin filament organization (GO:0007015);3/152;0.1414736594485158;0.2466124033929493;"SPTA1;LCP1;RHOB"
regulation of adaptive immune response (GO:0002819);1/18;0.1432655548821484;0.2466124033929493;ADCY7
regulation of B cell differentiation (GO:0045577);1/18;0.1432655548821484;0.2466124033929493;SLAMF8
regulation of chromosome segregation (GO:0051983);1/18;0.1432655548821484;0.2466124033929493;BUB1
regulation of membrane depolarization (GO:0003254);1/18;0.1432655548821484;0.2466124033929493;GPD1L
DNA conformation change (GO:0071103);1/18;0.1432655548821484;0.2466124033929493;TOP2A
regulation of oxidative stress-induced intrinsic apoptotic signaling pathway (GO:1902175);1/18;0.1432655548821484;0.2466124033929493;TREM2
regulation of platelet aggregation (GO:0090330);1/18;0.1432655548821484;0.2466124033929493;PDPN
regulation of single stranded viral RNA replication via double stranded DNA intermediate (GO:0045091);1/18;0.1432655548821484;0.2466124033929493;TOP2A
regulation of spindle organization (GO:0090224);1/18;0.1432655548821484;0.2466124033929493;TPX2
fluid transport (GO:0042044);1/18;0.1432655548821484;0.2466124033929493;PDPN
high-density lipoprotein particle remodeling (GO:0034375);1/18;0.1432655548821484;0.2466124033929493;APOC1
intermediate filament organization (GO:0045109);1/18;0.1432655548821484;0.2466124033929493;DES
ventricular cardiac muscle cell action potential (GO:0086005);1/18;0.1432655548821484;0.2466124033929493;GPD1L
water transport (GO:0006833);1/18;0.1432655548821484;0.2466124033929493;PDPN
negative regulation of fibroblast proliferation (GO:0048147);1/18;0.1432655548821484;0.2466124033929493;NLRC3
negative regulation of interleukin-8 production (GO:0032717);1/18;0.1432655548821484;0.2466124033929493;PTPN22
nucleotide biosynthetic process (GO:0009165);1/18;0.1432655548821484;0.2466124033929493;RRM2
positive chemotaxis (GO:0050918);1/18;0.1432655548821484;0.2466124033929493;PTPRJ
positive regulation of extracellular matrix organization (GO:1903055);1/18;0.1432655548821484;0.2466124033929493;PDPN
positive regulation of glial cell differentiation (GO:0045687);1/18;0.1432655548821484;0.2466124033929493;TENM4
positive regulation of nervous system process (GO:0031646);1/18;0.1432655548821484;0.2466124033929493;TENM4
antigen processing and presentation of exogenous peptide antigen via MHC class I (GO:0042590);2/78;0.14366072443090155;0.2470205855726063;"IFI30;FCGR1A"
negative regulation of NF-kappaB transcription factor activity (GO:0032088);2/79;0.14660619588190898;0.25180822435541067;"NLRC3;HAVCR2"
glycerophospholipid metabolic process (GO:0006650);2/80;0.1495641215432152;0.2520165503814079;"PLA2G15;PLA2G7"
skin development (GO:0043588);2/80;0.1495641215432152;0.2520165503814079;"ST14;COL3A1"
axonogenesis (GO:0007409);4/240;0.15054894605545313;0.2520165503814079;"SPTA1;DOK2;PTPRO;SPTB"
pyroptosis (GO:0070269);1/19;0.150597222044936;0.2520165503814079;TREM2
regulation of exosomal secretion (GO:1903541);1/19;0.150597222044936;0.2520165503814079;SDC1
cellular response to glucagon stimulus (GO:0071377);1/19;0.150597222044936;0.2520165503814079;ADCY7
cellular response to interleukin-7 (GO:0098761);1/19;0.150597222044936;0.2520165503814079;IL2RG
DNA alkylation (GO:0006305);1/19;0.150597222044936;0.2520165503814079;SPOCD1
DNA methylation or demethylation (GO:0044728);1/19;0.150597222044936;0.2520165503814079;SPOCD1
regulation of oligodendrocyte differentiation (GO:0048713);1/19;0.150597222044936;0.2520165503814079;TENM4
regulation of T cell cytokine production (GO:0002724);1/19;0.150597222044936;0.2520165503814079;LILRB4
interleukin-7-mediated signaling pathway (GO:0038111);1/19;0.150597222044936;0.2520165503814079;IL2RG
sphingosine metabolic process (GO:0006670);1/19;0.150597222044936;0.2520165503814079;ACER2
striated muscle cell differentiation (GO:0051146);1/19;0.150597222044936;0.2520165503814079;SDC1
myeloid cell activation involved in immune response (GO:0002275);1/19;0.150597222044936;0.2520165503814079;TYROBP
negative regulation of calcium ion transport (GO:0051926);1/19;0.150597222044936;0.2520165503814079;LILRB1
negative regulation of protein localization to nucleus (GO:1900181);1/19;0.150597222044936;0.2520165503814079;LILRB4
neuromuscular process (GO:0050905);1/19;0.150597222044936;0.2520165503814079;CHRNA1
nucleotide-sugar biosynthetic process (GO:0009226);1/19;0.150597222044936;0.2520165503814079;PMM1
positive regulation of establishment of protein localization (GO:1904951);1/19;0.150597222044936;0.2520165503814079;TREM2
positive regulation of focal adhesion assembly (GO:0051894);1/19;0.150597222044936;0.2520165503814079;PTPRJ
positive regulation of G protein-coupled receptor signaling pathway (GO:0045745);1/19;0.150597222044936;0.2520165503814079;PDE6G
positive regulation of macrophage migration (GO:1905523);1/19;0.150597222044936;0.2520165503814079;TREM2
positive regulation of monocyte chemotaxis (GO:0090026);1/19;0.150597222044936;0.2520165503814079;PLA2G7
activation of cysteine-type endopeptidase activity involved in apoptotic process (GO:0006919);2/81;0.1525340768252233;0.2549847722757476;"ACER2;LAPTM5"
protein targeting to lysosome (GO:0006622);1/20;0.15786651096205342;0.2581018374829388;LAPTM5
adaptive immune response based on somatic recombination of immune receptors built from immunoglobulin superfamily domains (GO:0002460);1/20;0.15786651096205342;0.2581018374829388;IL18
branched-chain amino acid catabolic process (GO:0009083);1/20;0.15786651096205342;0.2581018374829388;BCAT1
branched-chain amino acid metabolic process (GO:0009081);1/20;0.15786651096205342;0.2581018374829388;BCAT1
regulation of hippo signaling (GO:0035330);1/20;0.15786651096205342;0.2581018374829388;CIT
regulation of lymphocyte differentiation (GO:0045619);1/20;0.15786651096205342;0.2581018374829388;SLAMF8
cortical actin cytoskeleton organization (GO:0030866);1/20;0.15786651096205342;0.2581018374829388;LCP1
regulation of smooth muscle contraction (GO:0006940);1/20;0.15786651096205342;0.2581018374829388;CNN1
regulation of tissue remodeling (GO:0034103);1/20;0.15786651096205342;0.2581018374829388;IL18
ganglioside metabolic process (GO:0001573);1/20;0.15786651096205342;0.2581018374829388;GM2A
microtubule nucleation (GO:0007020);1/20;0.15786651096205342;0.2581018374829388;TPX2
xenobiotic transport (GO:0042908);1/20;0.15786651096205342;0.2581018374829388;ABCC3
myeloid cell development (GO:0061515);1/20;0.15786651096205342;0.2581018374829388;EVI2B
natural killer cell mediated immunity (GO:0002228);1/20;0.15786651096205342;0.2581018374829388;SLAMF7
negative regulation of lipid storage (GO:0010888);1/20;0.15786651096205342;0.2581018374829388;TREM2
neuromuscular synaptic transmission (GO:0007274);1/20;0.15786651096205342;0.2581018374829388;CHRNA1
positive regulation of activated T cell proliferation (GO:0042104);1/20;0.15786651096205342;0.2581018374829388;IL18
positive regulation of embryonic development (GO:0040019);1/20;0.15786651096205342;0.2581018374829388;TENM4
positive regulation of epithelial cell differentiation (GO:0030858);1/20;0.15786651096205342;0.2581018374829388;TMEM100
positive regulation of hormone secretion (GO:0046887);1/20;0.15786651096205342;0.2581018374829388;SPP1
positive regulation of natural killer cell mediated cytotoxicity (GO:0045954);1/20;0.15786651096205342;0.2581018374829388;RASGRP1
response to insulin (GO:0032868);2/84;0.16151196843394133;0.263276104775351;"PCK1;PCK2"
lymphocyte differentiation (GO:0030098);2/84;0.16151196843394133;0.263276104775351;"PTPN22;PTPRJ"
G1/S transition of mitotic cell cycle (GO:0000082);2/85;0.16452592086264853;0.263276104775351;"RRM2;BCAT1"
purinergic nucleotide receptor signaling pathway (GO:0035590);1/21;0.16507394925133972;0.263276104775351;IL18
androgen metabolic process (GO:0008209);1/21;0.16507394925133972;0.263276104775351;SPP1
calcium ion transport into cytosol (GO:0060402);1/21;0.16507394925133972;0.263276104775351;TRPM2
regulation of lipoprotein lipase activity (GO:0051004);1/21;0.16507394925133972;0.263276104775351;APOC1
cyclic purine nucleotide metabolic process (GO:0052652);1/21;0.16507394925133972;0.263276104775351;ADCY7
regulation of transposition (GO:0010528);1/21;0.16507394925133972;0.263276104775351;SPOCD1
response to glucagon (GO:0033762);1/21;0.16507394925133972;0.263276104775351;ADCY7
spindle assembly checkpoint signaling (GO:0071173);1/21;0.16507394925133972;0.263276104775351;BUB1
sterol transport (GO:0015918);1/21;0.16507394925133972;0.263276104775351;MSR1
mitotic spindle assembly checkpoint signaling (GO:0007094);1/21;0.16507394925133972;0.263276104775351;BUB1
mitotic spindle checkpoint signaling (GO:0071174);1/21;0.16507394925133972;0.263276104775351;BUB1
zinc ion transport (GO:0006829);1/21;0.16507394925133972;0.263276104775351;TRPM2
NAD biosynthetic process (GO:0009435);1/21;0.16507394925133972;0.263276104775351;KYNU
negative regulation of microtubule depolymerization (GO:0007026);1/21;0.16507394925133972;0.263276104775351;TPX2
negative regulation of peptidyl-serine phosphorylation (GO:0033137);1/21;0.16507394925133972;0.263276104775351;GPD1L
neuron apoptotic process (GO:0051402);1/21;0.16507394925133972;0.263276104775351;CIT
positive regulation of glycolytic process (GO:0045821);1/21;0.16507394925133972;0.263276104775351;PFKFB3
positive regulation of immune system process (GO:0002684);1/21;0.16507394925133972;0.263276104775351;LGALS9
positive regulation of purine nucleotide metabolic process (GO:1900544);1/21;0.16507394925133972;0.263276104775351;PFKFB3
positive regulation of T cell cytokine production (GO:0002726);1/21;0.16507394925133972;0.263276104775351;IL18
positive regulation of transcription from RNA polymerase II promoter involved in cellular response to chemical stimulus (GO:1901522);1/21;0.16507394925133972;0.263276104775351;RUNX2
negative regulation of cellular amide metabolic process (GO:0034249);2/86;0.1675498726373961;0.26695254937028556;"BTG2;ORMDL3"
regulation of chromosome organization (GO:0033044);1/22;0.17222006006501586;0.2708047825770823;BUB1
cell projection assembly (GO:0030031);1/22;0.17222006006501586;0.2708047825770823;PARVG
regulation of execution phase of apoptosis (GO:1900117);1/22;0.17222006006501586;0.2708047825770823;CIDEA
regulation of macrophage chemotaxis (GO:0010758);1/22;0.17222006006501586;0.2708047825770823;SLAMF8
glutamate metabolic process (GO:0006536);1/22;0.17222006006501586;0.2708047825770823;GLUL
lipid droplet organization (GO:0034389);1/22;0.17222006006501586;0.2708047825770823;CIDEA
membrane protein intracellular domain proteolysis (GO:0031293);1/22;0.17222006006501586;0.2708047825770823;MMP7
zinc ion transmembrane transport (GO:0071577);1/22;0.17222006006501586;0.2708047825770823;TRPM2
natural killer cell mediated cytotoxicity (GO:0042267);1/22;0.17222006006501586;0.2708047825770823;SLAMF7
negative regulation of biomineral tissue development (GO:0070168);1/22;0.17222006006501586;0.2708047825770823;ASPN
negative regulation of lipid biosynthetic process (GO:0051055);1/22;0.17222006006501586;0.2708047825770823;APOC1
negative regulation of mitotic metaphase/anaphase transition (GO:0045841);1/22;0.17222006006501586;0.2708047825770823;BUB1
neuronal action potential (GO:0019228);1/22;0.17222006006501586;0.2708047825770823;CHRNA1
regulation of endothelial cell migration (GO:0010594);2/89;0.17667787254693948;0.27725654095468516;"GLUL;RHOB"
regulation of type I interferon production (GO:0032479);2/89;0.17667787254693948;0.27725654095468516;"PTPN22;IRF5"
acylglycerol biosynthetic process (GO:0046463);1/23;0.17930536219169482;0.27830613813864846;PLA2G15
diacylglycerol metabolic process (GO:0046339);1/23;0.17930536219169482;0.27830613813864846;PLA2G15
DNA methylation (GO:0006306);1/23;0.17930536219169482;0.27830613813864846;SPOCD1
ERK1 and ERK2 cascade (GO:0070371);1/23;0.17930536219169482;0.27830613813864846;LGALS9
response to nutrient levels (GO:0031667);1/23;0.17930536219169482;0.27830613813864846;CD68
membrane protein ectodomain proteolysis (GO:0006509);1/23;0.17930536219169482;0.27830613813864846;MMP7
mitotic cell cycle checkpoint signaling (GO:0007093);1/23;0.17930536219169482;0.27830613813864846;BUB1
positive regulation of cholesterol efflux (GO:0010875);1/23;0.17930536219169482;0.27830613813864846;TREM2
positive regulation of interleukin-17 production (GO:0032740);1/23;0.17930536219169482;0.27830613813864846;IL18
positive regulation of JUN kinase activity (GO:0043507);1/23;0.17930536219169482;0.27830613813864846;MAP3K5
positive regulation of natural killer cell mediated immunity (GO:0002717);1/23;0.17930536219169482;0.27830613813864846;RASGRP1
negative regulation of protein kinase activity (GO:0006469);2/90;0.17973799908101767;0.27870088547979227;"PTPRO;LILRB4"
regulation of lipid metabolic process (GO:0019216);2/92;0.18588224259247724;0.2844085628351708;"APOC1;PCK1"
apoptotic nuclear changes (GO:0030262);1/24;0.18633037002125072;0.2844085628351708;TOP2A
cardiac muscle cell development (GO:0055013);1/24;0.18633037002125072;0.2844085628351708;MYH11
cardiac muscle cell differentiation (GO:0055007);1/24;0.18633037002125072;0.2844085628351708;MYH11
cholesterol efflux (GO:0033344);1/24;0.18633037002125072;0.2844085628351708;APOC1
extracellular matrix assembly (GO:0085029);1/24;0.18633037002125072;0.2844085628351708;MYH11
lymphocyte activation involved in immune response (GO:0002285);1/24;0.18633037002125072;0.2844085628351708;LCP1
negative regulation of NIK/NF-kappaB signaling (GO:1901223);1/24;0.18633037002125072;0.2844085628351708;NLRC3
negative regulation of protein depolymerization (GO:1901880);1/24;0.18633037002125072;0.2844085628351708;TPX2
negative regulation of protein tyrosine kinase activity (GO:0061099);1/24;0.18633037002125072;0.2844085628351708;LILRB4
neuromuscular junction development (GO:0007528);1/24;0.18633037002125072;0.2844085628351708;CHRNA1
positive regulation of carbohydrate metabolic process (GO:0045913);1/24;0.18633037002125072;0.2844085628351708;PFKFB3
positive regulation of cell-substrate junction organization (GO:0150117);1/24;0.18633037002125072;0.2844085628351708;PTPRJ
positive regulation of neuron apoptotic process (GO:0043525);1/24;0.18633037002125072;0.2844085628351708;TYROBP
positive regulation of protein targeting to membrane (GO:0090314);1/24;0.18633037002125072;0.2844085628351708;ITGB2
positive regulation of viral life cycle (GO:1903902);1/24;0.18633037002125072;0.2844085628351708;LGALS9
neuron differentiation (GO:0030182);3/174;0.18694507134780758;0.2850684356259739;"TENM4;RUNX3;RUNX2"
defense response to bacterium (GO:0042742);3/176;0.19125643360934133;0.2913584851183241;"SLAMF8;TREM2;LYZ"
negative regulation of MAPK cascade (GO:0043409);2/94;0.19205610339746856;0.2921866661938622;"PTPRJ;LILRB4"
acylglycerol homeostasis (GO:0055090);1/25;0.19329559363048848;0.2921866661938622;IL18
regulation of cholesterol transport (GO:0032374);1/25;0.19329559363048848;0.2921866661938622;APOC1
regulation of microtubule depolymerization (GO:0031114);1/25;0.19329559363048848;0.2921866661938622;TPX2
regulation of rhodopsin mediated signaling pathway (GO:0022400);1/25;0.19329559363048848;0.2921866661938622;PDE6G
negative regulation of ion transport (GO:0043271);1/25;0.19329559363048848;0.2921866661938622;LILRB1
phosphatidylglycerol metabolic process (GO:0046471);1/25;0.19329559363048848;0.2921866661938622;PLA2G15
positive regulation of ERBB signaling pathway (GO:1901186);1/25;0.19329559363048848;0.2921866661938622;PDE6G
regulation of protein phosphorylation (GO:0001932);4/266;0.19381660982551663;0.29269117020027297;"ITGB2;TREM2;RASGRP1;PGF"
positive regulation of cell migration (GO:0030335);4/269;0.19904389426234348;0.2982983843571812;"MMP7;PDPN;ROR2;FERMT3"
regulation of biomineral tissue development (GO:0070167);1/26;0.20020153882961172;0.2982983843571812;TXLNG
regulation of myelination (GO:0031641);1/26;0.20020153882961172;0.2982983843571812;TENM4
regulation of regulatory T cell differentiation (GO:0045589);1/26;0.20020153882961172;0.2982983843571812;LILRB4
lamellipodium assembly (GO:0030032);1/26;0.20020153882961172;0.2982983843571812;PTPRO
negative regulation of cell development (GO:0010721);1/26;0.20020153882961172;0.2982983843571812;LILRB1
negative regulation of interleukin-1 beta production (GO:0032691);1/26;0.20020153882961172;0.2982983843571812;LILRB4
negative regulation of intrinsic apoptotic signaling pathway in response to DNA damage (GO:1902230);1/26;0.20020153882961172;0.2982983843571812;SFRP2
negative regulation of receptor-mediated endocytosis (GO:0048261);1/26;0.20020153882961172;0.2982983843571812;APOC1
negative regulation of signaling receptor activity (GO:2000272);1/26;0.20020153882961172;0.2982983843571812;LILRB4
negative regulation of transposition (GO:0010529);1/26;0.20020153882961172;0.2982983843571812;SPOCD1
positive regulation of filopodium assembly (GO:0051491);1/26;0.20020153882961172;0.2982983843571812;CCR7
positive regulation of ion transmembrane transporter activity (GO:0032414);1/26;0.20020153882961172;0.2982983843571812;CTSS
positive regulation of T cell mediated cytotoxicity (GO:0001916);1/26;0.20020153882961172;0.2982983843571812;AZGP1
regulation of peptidyl-serine phosphorylation (GO:0033135);2/98;0.20448168874327274;0.30438559952927174;"SFRP2;GPD1L"
cellular lipid catabolic process (GO:0044242);1/27;0.20704870719945606;0.30558746869948045;PLA2G15
dendritic spine organization (GO:0097061);1/27;0.20704870719945606;0.30558746869948045;TREM2
regulation of toll-like receptor signaling pathway (GO:0034121);1/27;0.20704870719945606;0.30558746869948045;TREM2
stress-activated protein kinase signaling cascade (GO:0031098);1/27;0.20704870719945606;0.30558746869948045;MAP3K5
mitotic chromosome condensation (GO:0007076);1/27;0.20704870719945606;0.30558746869948045;NCAPH
monocarboxylic acid catabolic process (GO:0072329);1/27;0.20704870719945606;0.30558746869948045;PLA2G15
nucleobase-containing small molecule interconversion (GO:0015949);1/27;0.20704870719945606;0.30558746869948045;RRM2
positive regulation of nitric oxide biosynthetic process (GO:0045429);1/27;0.20704870719945606;0.30558746869948045;MMP8
positive regulation of toll-like receptor signaling pathway (GO:0034123);1/27;0.20704870719945606;0.30558746869948045;PTPN22
regulation of cell population proliferation (GO:0042127);9/764;0.20801890257129618;0.3067297591688075;"ACER2;AZGP1;BTG2;SFRP2;PDPN;MATK;PTPRJ;ROR2;PGF"
regulation of transforming growth factor beta receptor signaling pathway (GO:0017015);2/100;0.21072812874852287;0.3100751964283388;"CIDEA;ASPN"
amide transport (GO:0042886);1/28;0.2138375959836891;0.3100751964283388;PDPN
receptor clustering (GO:0043113);1/28;0.2138375959836891;0.3100751964283388;ITGB2
bile acid and bile salt transport (GO:0015721);1/28;0.2138375959836891;0.3100751964283388;ABCC3
carbohydrate derivative biosynthetic process (GO:1901137);1/28;0.2138375959836891;0.3100751964283388;RRM2
regulation of immunoglobulin production (GO:0002637);1/28;0.2138375959836891;0.3100751964283388;CD22
regulation of muscle contraction (GO:0006937);1/28;0.2138375959836891;0.3100751964283388;CNN1
regulation of neuron migration (GO:2001222);1/28;0.2138375959836891;0.3100751964283388;COL3A1
regulation of plasma membrane bounded cell projection organization (GO:0120035);1/28;0.2138375959836891;0.3100751964283388;TREM2
regulation of protein transport (GO:0051223);1/28;0.2138375959836891;0.3100751964283388;LCP1
regulation of reactive oxygen species biosynthetic process (GO:1903426);1/28;0.2138375959836891;0.3100751964283388;MMP8
regulation of sodium ion transmembrane transport (GO:1902305);1/28;0.2138375959836891;0.3100751964283388;GPD1L
sulfur compound transport (GO:0072348);1/28;0.2138375959836891;0.3100751964283388;SLC19A2
phagosome acidification (GO:0090383);1/28;0.2138375959836891;0.3100751964283388;SLAMF8
positive regulation of nitric oxide metabolic process (GO:1904407);1/28;0.2138375959836891;0.3100751964283388;MMP8
protein localization to lysosome (GO:0061462);1/28;0.2138375959836891;0.3100751964283388;LAPTM5
epithelial cell differentiation (GO:0030855);2/101;0.2138586447535184;0.3100751964283388;"PCK1;PCK2"
positive regulation of protein localization to membrane (GO:1905477);2/101;0.2138586447535184;0.3100751964283388;"ITGB2;TREM2"
regulation of mitotic cell cycle phase transition (GO:1901990);3/188;0.2176203000427026;0.31523682017307153;"ANLN;TPX2;UBD"
regulation of fatty acid biosynthetic process (GO:0042304);1/29;0.2205686984163979;0.3171562793236706;APOC1
dicarboxylic acid transport (GO:0006835);1/29;0.2205686984163979;0.3171562793236706;PDPN
regulation of protein targeting to membrane (GO:0090313);1/29;0.2205686984163979;0.3171562793236706;ITGB2
intrinsic apoptotic signaling pathway in response to endoplasmic reticulum stress (GO:0070059);1/29;0.2205686984163979;0.3171562793236706;MAP3K5
lamellipodium organization (GO:0097581);1/29;0.2205686984163979;0.3171562793236706;PTPRO
negative regulation of epithelial to mesenchymal transition (GO:0010719);1/29;0.2205686984163979;0.3171562793236706;SFRP2
positive regulation of viral genome replication (GO:0045070);1/29;0.2205686984163979;0.3171562793236706;TOP2A
protein ADP-ribosylation (GO:0006471);1/29;0.2205686984163979;0.3171562793236706;PARP15
alpha-amino acid catabolic process (GO:1901606);1/30;0.22724250341901603;0.3240693730327756;KYNU
regulation of cation transmembrane transport (GO:1904062);1/30;0.22724250341901603;0.3240693730327756;KCNAB2
cell projection organization (GO:0030030);1/30;0.22724250341901603;0.3240693730327756;PARVG
regulation of long-term synaptic potentiation (GO:1900271);1/30;0.22724250341901603;0.3240693730327756;TYROBP
respiratory tube development (GO:0030323);1/30;0.22724250341901603;0.3240693730327756;PDPN
heterotypic cell-cell adhesion (GO:0034113);1/30;0.22724250341901603;0.3240693730327756;ITGB2
microtubule polymerization (GO:0046785);1/30;0.22724250341901603;0.3240693730327756;TPX2
negative regulation of interleukin-1 production (GO:0032692);1/30;0.22724250341901603;0.3240693730327756;LILRB4
positive regulation of small GTPase mediated signal transduction (GO:0051057);1/30;0.22724250341901603;0.3240693730327756;RASGRP1
negative regulation of programmed cell death (GO:0043069);5/381;0.22780989497558918;0.32458237543012386;"FCMR;PDPN;LAPTM5;TREM2;EVI2B"
regulation of cell cycle process (GO:0010564);2/106;0.2295720236757844;0.3264977916335314;"TXLNG;BUB1"
positive regulation of protein serine/threonine kinase activity (GO:0071902);2/106;0.2295720236757844;0.3264977916335314;"RASGRP1;PIK3R5"
regulation of programmed cell death (GO:0043067);3/194;0.23107754384244195;0.32811704854181417;"ACER2;CIDEA;CD3E"
protein palmitoylation (GO:0018345);1/31;0.23385949588968713;0.32811704854181417;GLUL
activation of protein kinase B activity (GO:0032148);1/31;0.23385949588968713;0.32811704854181417;IL18
aminoglycan catabolic process (GO:0006026);1/31;0.23385949588968713;0.32811704854181417;SDC1
cardiac muscle cell action potential involved in contraction (GO:0086002);1/31;0.23385949588968713;0.32811704854181417;GPD1L
cellular nitrogen compound biosynthetic process (GO:0044271);1/31;0.23385949588968713;0.32811704854181417;ACER2
regulation of potassium ion transport (GO:0043266);1/31;0.23385949588968713;0.32811704854181417;KCNAB2
renal water homeostasis (GO:0003091);1/31;0.23385949588968713;0.32811704854181417;ADCY7
triglyceride homeostasis (GO:0070328);1/31;0.23385949588968713;0.32811704854181417;IL18
negative regulation of response to biotic stimulus (GO:0002832);1/31;0.23385949588968713;0.32811704854181417;NLRC3
negative regulation of response to DNA damage stimulus (GO:2001021);1/31;0.23385949588968713;0.32811704854181417;SFRP2
peptide cross-linking (GO:0018149);1/31;0.23385949588968713;0.32811704854181417;COL3A1
phosphatidylethanolamine metabolic process (GO:0046337);1/31;0.23385949588968713;0.32811704854181417;PLA2G15
positive regulation of leukocyte cell-cell adhesion (GO:1903039);1/31;0.23385949588968713;0.32811704854181417;ITGB2
positive regulation of Rho protein signal transduction (GO:0035025);1/31;0.23385949588968713;0.32811704854181417;COL3A1
negative regulation of transmembrane receptor protein serine/threonine kinase signaling pathway (GO:0090101);2/108;0.23588029489751133;0.3306555165244935;"CIDEA;ASPN"
lipid transport (GO:0006869);2/109;0.2390382150173203;0.33432091182386603;"ABCC3;GM2A"
regulation of cell morphogenesis (GO:0022604);1/32;0.24042015667947883;0.33432091182386603;PDPN
regulation of cellular biosynthetic process (GO:0031326);1/32;0.24042015667947883;0.33432091182386603;MFSD12
regulation of intracellular protein transport (GO:0033157);1/32;0.24042015667947883;0.33432091182386603;LCP1
ERBB2 signaling pathway (GO:0038128);1/32;0.24042015667947883;0.33432091182386603;MATK
regulation of transcription involved in G1/S transition of mitotic cell cycle (GO:0000083);1/32;0.24042015667947883;0.33432091182386603;RRM2
negative regulation of cell-matrix adhesion (GO:0001953);1/32;0.24042015667947883;0.33432091182386603;ACER2
negative regulation of microtubule polymerization or depolymerization (GO:0031111);1/32;0.24042015667947883;0.33432091182386603;TPX2
positive regulation of interleukin-10 production (GO:0032733);1/32;0.24042015667947883;0.33432091182386603;LGALS9
regulation of protein kinase activity (GO:0045859);2/110;0.2421982960888752;0.33649416603281057;"CCR7;CCL19"
actin filament bundle assembly (GO:0051017);1/33;0.24692496254586657;0.33944038386912;LCP1
actin filament bundle organization (GO:0061572);1/33;0.24692496254586657;0.33944038386912;LCP1
antigen processing and presentation of peptide antigen via MHC class I (GO:0002474);1/33;0.24692496254586657;0.33944038386912;IFI30
regulation of cholesterol efflux (GO:0010874);1/33;0.24692496254586657;0.33944038386912;TREM2
regulation of interleukin-17 production (GO:0032660);1/33;0.24692496254586657;0.33944038386912;IL18
regulation of sprouting angiogenesis (GO:1903670);1/33;0.24692496254586657;0.33944038386912;GLUL
signal transduction by p53 class mediator (GO:0072331);1/33;0.24692496254586657;0.33944038386912;ACER2
negative regulation of JNK cascade (GO:0046329);1/33;0.24692496254586657;0.33944038386912;PTPN22
negative regulation of smooth muscle cell proliferation (GO:0048662);1/33;0.24692496254586657;0.33944038386912;CNN1
positive regulation of cholesterol transport (GO:0032376);1/33;0.24692496254586657;0.33944038386912;TREM2
positive regulation of cytokine production involved in immune response (GO:0002720);1/33;0.24692496254586657;0.33944038386912;LAPTM5
positive regulation of organelle organization (GO:0010638);1/33;0.24692496254586657;0.33944038386912;TREM2
regulation of cytoskeleton organization (GO:0051493);2/112;0.24852388119153007;0.34133816019539676;"SIGLEC15;RHOB"
generation of neurons (GO:0048699);3/202;0.2492494148476484;0.34203409605520146;"RUNX3;RUNX2;CIT"
cardiac muscle contraction (GO:0060048);1/34;0.2533743861607;0.3449687853390018;TNNI2
cellular response to vascular endothelial growth factor stimulus (GO:0035924);1/34;0.2533743861607;0.3449687853390018;PGF
epithelial tube morphogenesis (GO:0060562);1/34;0.2533743861607;0.3449687853390018;RHOB
regulation of transmembrane transport (GO:0034762);1/34;0.2533743861607;0.3449687853390018;KCNJ5
sister chromatid segregation (GO:0000819);1/34;0.2533743861607;0.3449687853390018;TOP2A
phosphatidylinositol 3-kinase signaling (GO:0014065);1/34;0.2533743861607;0.3449687853390018;PIK3R5
phosphatidylserine metabolic process (GO:0006658);1/34;0.2533743861607;0.3449687853390018;PLA2G15
positive regulation of DNA binding (GO:0043388);1/34;0.2533743861607;0.3449687853390018;MMP8
positive regulation of epidermal growth factor receptor signaling pathway (GO:0045742);1/34;0.2533743861607;0.3449687853390018;PDE6G
positive regulation of cellular component organization (GO:0051130);2/114;0.25485497359978304;0.34668261421798163;"TREM2;CCL19"
cellular amide metabolic process (GO:0043603);2/115;0.2580219546900133;0.3491133147375141;"PLA2G15;ORMDL3"
cellular response to molecule of bacterial origin (GO:0071219);2/115;0.2580219546900133;0.3491133147375141;"LILRB1;CD68"
positive regulation of protein metabolic process (GO:0051247);2/115;0.2580219546900133;0.3491133147375141;"IL18;RASGRP1"
regulation of blood circulation (GO:1903522);1/35;0.25976889637858536;0.3491133147375141;DES
bicarbonate transport (GO:0015701);1/35;0.25976889637858536;0.3491133147375141;CA3
cellular response to amyloid-beta (GO:1904646);1/35;0.25976889637858536;0.3491133147375141;TREM2
regulation of ion transmembrane transport (GO:0034765);1/35;0.25976889637858536;0.3491133147375141;KCNJ5
regulation of lipid biosynthetic process (GO:0046890);1/35;0.25976889637858536;0.3491133147375141;PCK1
regulation of mitotic spindle organization (GO:0060236);1/35;0.25976889637858536;0.3491133147375141;TPX2
regulation of TORC1 signaling (GO:1903432);1/35;0.25976889637858536;0.3491133147375141;GPR137B
respiratory system development (GO:0060541);1/35;0.25976889637858536;0.3491133147375141;PDPN
intracellular pH reduction (GO:0051452);1/35;0.25976889637858536;0.3491133147375141;SLAMF8
lung development (GO:0030324);1/35;0.25976889637858536;0.3491133147375141;PDPN
positive regulation of lymphocyte activation (GO:0051251);1/35;0.25976889637858536;0.3491133147375141;TYROBP
tumor necrosis factor-mediated signaling pathway (GO:0033209);2/116;0.2611895644446055;0.3507210388547409;"TNFSF8;LTB"
cellular protein modification process (GO:0006464);11/1025;0.26192622996938414;0.35140832398467586;"COL3A1;UBD;GLYCTK;PTPRO;MATK;SPP1;PTPN22;PTPRJ;PTPN7;RUNX3;MAP3K5"
activation of adenylate cyclase activity (GO:0007190);1/36;0.26610895797554424;0.35398153303470264;ADCY7
regulation of ossification (GO:0030278);1/36;0.26610895797554424;0.35398153303470264;TXLNG
regulation of sodium ion transport (GO:0002028);1/36;0.26610895797554424;0.35398153303470264;GPD1L
membrane fusion (GO:0061025);1/36;0.26610895797554424;0.35398153303470264;DCSTAMP
Wnt signaling pathway	calcium modulating pathway (GO:0007223);1/36;0.26610895797554424;0.35398153303470264;PDE6G
negative regulation of cellular protein localization (GO:1903828);1/36;0.26610895797554424;0.35398153303470264;LILRB4
negative regulation of toll-like receptor signaling pathway (GO:0034122);1/36;0.26610895797554424;0.35398153303470264;TREM2
platelet aggregation (GO:0070527);1/36;0.26610895797554424;0.35398153303470264;FERMT3
positive regulation of cytokine-mediated signaling pathway (GO:0001961);1/36;0.26610895797554424;0.35398153303470264;LAPTM5
positive regulation of T cell mediated immunity (GO:0002711);1/36;0.26610895797554424;0.35398153303470264;AZGP1
regulation of actin cytoskeleton reorganization (GO:2000249);1/37;0.272395031891726;0.3605024850523012;TRPM2
regulation of vascular associated smooth muscle cell proliferation (GO:1904705);1/37;0.272395031891726;0.3605024850523012;CNN1
glutamine family amino acid metabolic process (GO:0009064);1/37;0.272395031891726;0.3605024850523012;GLUL
phagosome maturation (GO:0090382);1/37;0.272395031891726;0.3605024850523012;SLAMF8
positive regulation of cytokinesis (GO:0032467);1/37;0.272395031891726;0.3605024850523012;CIT
positive regulation of exocytosis (GO:0045921);1/37;0.272395031891726;0.3605024850523012;SDC1
cytoskeleton organization (GO:0007010);2/120;0.273861534385507;0.36213669902245976;"DES;RHOB"
positive regulation of protein modification process (GO:0031401);3/214;0.276882221174576;0.36582156525432147;"TREM2;RASGRP1;PGF"
lymphocyte proliferation (GO:0046651);1/38;0.2786275751737094;0.36688702611331747;RASGRP1
negative regulation of G0 to G1 transition (GO:0070317);1/38;0.2786275751737094;0.36688702611331747;RRM2
positive regulation of cell development (GO:0010720);1/38;0.2786275751737094;0.36688702611331747;TYROBP
positive regulation of potassium ion transport (GO:0043268);1/38;0.2786275751737094;0.36688702611331747;KCNJ5
potassium ion transport (GO:0006813);2/122;0.28019521935181235;0.36864068000579353;"KCNJ5;KCNAB2"
regulation of cell growth (GO:0001558);3/217;0.283842393680563;0.37096117089328695;"DCSTAMP;SFRP2;PTPRJ"
regulation of cellular component biogenesis (GO:0044087);1/39;0.28480704099292664;0.37096117089328695;CCL19
regulation of exit from mitosis (GO:0007096);1/39;0.28480704099292664;0.37096117089328695;ANLN
regulation of heart rate by cardiac conduction (GO:0086091);1/39;0.28480704099292664;0.37096117089328695;KCNJ5
regulation of intracellular transport (GO:0032386);1/39;0.28480704099292664;0.37096117089328695;LCP1
regulation of ion transmembrane transporter activity (GO:0032412);1/39;0.28480704099292664;0.37096117089328695;GPD1L
regulation of viral entry into host cell (GO:0046596);1/39;0.28480704099292664;0.37096117089328695;LGALS9
response to peptide (GO:1901652);1/39;0.28480704099292664;0.37096117089328695;IRF5
membrane protein proteolysis (GO:0033619);1/39;0.28480704099292664;0.37096117089328695;MMP7
negative regulation of secretion by cell (GO:1903531);1/39;0.28480704099292664;0.37096117089328695;LILRB1
organophosphate biosynthetic process (GO:0090407);1/39;0.28480704099292664;0.37096117089328695;MOCS1
protein acylation (GO:0043543);1/39;0.28480704099292664;0.37096117089328695;GLUL
defense response to symbiont (GO:0140546);2/124;0.28652501127086366;0.37257786407351073;"TLR7;LILRB1"
fatty acid metabolic process (GO:0006631);2/124;0.28652501127086366;0.37257786407351073;"PLA2G15;ECHDC3"
cellular response to lipid (GO:0071396);3/219;0.288491164736569;0.3748226853559911;"SPP1;LILRB1;CD68"
detection of chemical stimulus involved in sensory perception of bitter taste (GO:0001580);1/40;0.29093387874275356;0.37580963014456514;AZGP1
regulation of nitric oxide biosynthetic process (GO:0045428);1/40;0.29093387874275356;0.37580963014456514;MMP8
regulation of sodium ion transmembrane transporter activity (GO:2000649);1/40;0.29093387874275356;0.37580963014456514;GPD1L
negative regulation of ERBB signaling pathway (GO:1901185);1/40;0.29093387874275356;0.37580963014456514;PTPRJ
negative regulation of protein kinase B signaling (GO:0051898);1/40;0.29093387874275356;0.37580963014456514;PTPRJ
organic hydroxy compound transport (GO:0015850);1/40;0.29093387874275356;0.37580963014456514;ABCC3
positive regulation of cation channel activity (GO:2001259);1/40;0.29093387874275356;0.37580963014456514;CTSS
acylglycerol metabolic process (GO:0006639);1/41;0.29700853397468296;0.3814497441268936;APOC1
regulation of G0 to G1 transition (GO:0070316);1/41;0.29700853397468296;0.3814497441268936;RRM2
heart contraction (GO:0060047);1/41;0.29700853397468296;0.3814497441268936;TNNI2
sensory perception of bitter taste (GO:0050913);1/41;0.29700853397468296;0.3814497441268936;AZGP1
JNK cascade (GO:0007254);1/41;0.29700853397468296;0.3814497441268936;MAP3K5
keratinocyte differentiation (GO:0030216);1/41;0.29700853397468296;0.3814497441268936;ST14
T cell differentiation (GO:0030217);1/41;0.29700853397468296;0.3814497441268936;PTPN22
cellular response to insulin stimulus (GO:0032869);2/129;0.3023214799285901;0.3869592763063071;"PCK1;PCK2"
regulation of nervous system development (GO:0051960);1/42;0.30303144862374914;0.3869592763063071;TENM4
regulation of ubiquitin-dependent protein catabolic process (GO:2000058);1/42;0.30303144862374914;0.3869592763063071;LAPTM5
heterophilic cell-cell adhesion via plasma membrane cell adhesion molecules (GO:0007157);1/42;0.30303144862374914;0.3869592763063071;TENM4
positive regulation of epithelial to mesenchymal transition (GO:0010718);1/42;0.30303144862374914;0.3869592763063071;PDPN
positive regulation of protein tyrosine kinase activity (GO:0061098);1/42;0.30303144862374914;0.3869592763063071;FCGR1A
potassium ion import across plasma membrane (GO:1990573);1/42;0.30303144862374914;0.3869592763063071;KCNJ5
cellular response to metal ion (GO:0071248);2/131;0.30862467795524734;0.3932994983226039;"TRPM2;ADCY7"
regulation of cell-cell adhesion (GO:0022407);1/43;0.30900306074226336;0.3932994983226039;FERMT3
lipid modification (GO:0030258);1/43;0.30900306074226336;0.3932994983226039;PLA2G7
substantia nigra development (GO:0021762);1/43;0.30900306074226336;0.3932994983226039;CKB
defense response to virus (GO:0051607);2/133;0.3149168049902105;0.39599831610877684;"TLR7;LILRB1"
branching morphogenesis of an epithelial tube (GO:0048754);1/44;0.3149238048133139;0.39599831610877684;SFRP2
cardiac ventricle morphogenesis (GO:0003208);1/44;0.3149238048133139;0.39599831610877684;SFRP2
detection of chemical stimulus involved in sensory perception of taste (GO:0050912);1/44;0.3149238048133139;0.39599831610877684;AZGP1
response to amyloid-beta (GO:1904645);1/44;0.3149238048133139;0.39599831610877684;TREM2
homotypic cell-cell adhesion (GO:0034109);1/44;0.3149238048133139;0.39599831610877684;FERMT3
mitotic spindle assembly (GO:0090307);1/44;0.3149238048133139;0.39599831610877684;TPX2
negative regulation of epidermal growth factor receptor signaling pathway (GO:0042059);1/44;0.3149238048133139;0.39599831610877684;PTPRJ
neurogenesis (GO:0022008);1/44;0.3149238048133139;0.39599831610877684;CIT
positive regulation of biosynthetic process (GO:0009891);1/44;0.3149238048133139;0.39599831610877684;MMP8
positive regulation of cell division (GO:0051781);1/44;0.3149238048133139;0.39599831610877684;CIT
positive regulation of mRNA catabolic process (GO:0061014);1/44;0.3149238048133139;0.39599831610877684;BTG2
positive regulation of osteoblast differentiation (GO:0045669);1/44;0.3149238048133139;0.39599831610877684;RUNX2
positive regulation of potassium ion transmembrane transport (GO:1901381);1/44;0.3149238048133139;0.39599831610877684;KCNJ5
positive regulation of receptor-mediated endocytosis (GO:0048260);1/44;0.3149238048133139;0.39599831610877684;CCL19
apoptotic process (GO:0006915);3/231;0.31648302559903096;0.39763904261357347;"ITGB2;CIT;RHOB"
regulation of intracellular signal transduction (GO:1902531);5/437;0.31899060541598023;0.40046772390777274;"TPX2;ARHGEF26;PTPN22;TREM2;RHOB"
action potential (GO:0001508);1/45;0.3207941115421065;0.4014421107608587;CHRNA1
amino acid transmembrane transport (GO:0003333);1/45;0.3207941115421065;0.4014421107608587;MFSD12
cellular response to radiation (GO:0071478);1/45;0.3207941115421065;0.4014421107608587;RHOB
regulation of pri-miRNA transcription by RNA polymerase II (GO:1902893);1/45;0.3207941115421065;0.4014421107608587;LILRB4
alpha-amino acid metabolic process (GO:1901605);1/46;0.326614408153163;0.4070959489181768;GLUL
regulation of fibroblast proliferation (GO:0048145);1/46;0.326614408153163;0.4070959489181768;NLRC3
interleukin-12-mediated signaling pathway (GO:0035722);1/46;0.326614408153163;0.4070959489181768;LCP1
positive regulation of response to stimulus (GO:0048584);1/46;0.326614408153163;0.4070959489181768;ECHDC3
positive regulation of smooth muscle cell proliferation (GO:0048661);1/46;0.326614408153163;0.4070959489181768;IL18
regulation of DNA binding (GO:0051101);1/47;0.3323851182094551;0.4129713352634168;MMP8
glycosphingolipid metabolic process (GO:0006687);1/47;0.3323851182094551;0.4129713352634168;GM2A
negative regulation of cold-induced thermogenesis (GO:0120163);1/47;0.3323851182094551;0.4129713352634168;CIDEA
positive regulation of cell-cell adhesion (GO:0022409);1/47;0.3323851182094551;0.4129713352634168;CD3E
potassium ion transmembrane transport (GO:0071805);2/139;0.3337125738863757;0.41429130499158473;"KCNJ5;KCNAB2"
enzyme linked receptor protein signaling pathway (GO:0007167);2/140;0.3368316760169771;0.4174255230668556;"ROR2;CD3E"
purine ribonucleotide biosynthetic process (GO:0009152);1/48;0.33810666167795217;0.4174255230668556;ADCY7
cellular response to alcohol (GO:0097306);1/48;0.33810666167795217;0.4174255230668556;ADCY7
cellular response to interleukin-12 (GO:0071349);1/48;0.33810666167795217;0.4174255230668556;LCP1
cellular response to ionizing radiation (GO:0071479);1/48;0.33810666167795217;0.4174255230668556;RHOB
regulation of mitochondrion organization (GO:0010821);1/48;0.33810666167795217;0.4174255230668556;TREM2
phosphatidic acid biosynthetic process (GO:0006654);1/48;0.33810666167795217;0.4174255230668556;GPD1L
regulation of small GTPase mediated signal transduction (GO:0051056);2/141;0.33994648455545584;0.4193657106236602;"ARHGEF26;RHOB"
aminoglycan biosynthetic process (GO:0006023);1/49;0.3437794549959414;0.4224271133322771;SDC1
cellular response to mechanical stimulus (GO:0071260);1/49;0.3437794549959414;0.4224271133322771;TLR7
regulation of smooth muscle cell proliferation (GO:0048660);1/49;0.3437794549959414;0.4224271133322771;IL18
negative regulation of cell projection organization (GO:0031345);1/49;0.3437794549959414;0.4224271133322771;PTPRO
positive regulation of actin filament polymerization (GO:0030838);1/49;0.3437794549959414;0.4224271133322771;CCR7
negative regulation of DNA-binding transcription factor activity (GO:0043433);2/143;0.3461626073490513;0.4250213317255045;"NLRC3;HAVCR2"
regulation of cellular component movement (GO:0051270);1/50;0.3494039111808349;0.42799240844486286;PDPN
phosphatidic acid metabolic process (GO:0046473);1/50;0.3494039111808349;0.42799240844486286;GPD1L
positive regulation of ion transport (GO:0043270);1/50;0.3494039111808349;0.42799240844486286;GPD1L
regulation of epithelial cell migration (GO:0010632);1/51;0.3549804396255481;0.43346439619900917;GLUL
regulation of substrate adhesion-dependent cell spreading (GO:1900024);1/51;0.3549804396255481;0.43346439619900917;PDPN
negative regulation of transport (GO:0051051);1/51;0.3549804396255481;0.43346439619900917;LILRB1
positive regulation of fat cell differentiation (GO:0045600);1/51;0.3549804396255481;0.43346439619900917;SFRP2
positive regulation of cytosolic calcium ion concentration (GO:0007204);2/147;0.3585367414372057;0.43646496098559356;"CD52;CCR7"
ameboidal-type cell migration (GO:0001667);1/52;0.3605094463419074;0.43646496098559356;FAT2
glycolipid metabolic process (GO:0006664);1/52;0.3605094463419074;0.43646496098559356;GM2A
response to peptide hormone (GO:0043434);1/52;0.3605094463419074;0.43646496098559356;PCK1
signal transduction in response to DNA damage (GO:0042770);1/52;0.3605094463419074;0.43646496098559356;ACER2
sprouting angiogenesis (GO:0002040);1/52;0.3605094463419074;0.43646496098559356;PGF
myeloid cell differentiation (GO:0030099);1/52;0.3605094463419074;0.43646496098559356;EVI2B
negative regulation of cellular biosynthetic process (GO:0031327);1/52;0.3605094463419074;0.43646496098559356;APOC1
positive regulation of protein localization to cell periphery (GO:1904377);1/52;0.3605094463419074;0.43646496098559356;TREM2
positive regulation of protein localization to plasma membrane (GO:1903078);1/52;0.3605094463419074;0.43646496098559356;TREM2
protein homotetramerization (GO:0051289);1/52;0.3605094463419074;0.43646496098559356;TRPM2
regulation of cytosolic calcium ion concentration (GO:0051480);2/148;0.36161733992630496;0.4371290814422387;"CD52;CCR7"
positive regulation of transferase activity (GO:0051347);2/148;0.36161733992630496;0.4371290814422387;"TREM2;ROR2"
epidermal cell differentiation (GO:0009913);1/53;0.3659913340474585;0.4420745402752532;ST14
regulation of focal adhesion assembly (GO:0051893);1/54;0.37142650185754833;0.44725702804572265;PTPRJ
regulation of humoral immune response (GO:0002920);1/54;0.37142650185754833;0.44725702804572265;CCR7
regulation of proteasomal protein catabolic process (GO:0061136);1/54;0.37142650185754833;0.44725702804572265;TREM2
glycosaminoglycan metabolic process (GO:0030203);1/54;0.37142650185754833;0.44725702804572265;SDC1
negative regulation of protein phosphorylation (GO:0001933);2/152;0.373883957917472;0.44986961218245475;"SFRP2;GPD1L"
triglyceride metabolic process (GO:0006641);1/55;0.37681534567949654;0.4526997581068817;APOC1
negative regulation of cytokine-mediated signaling pathway (GO:0001960);1/55;0.37681534567949654;0.4526997581068817;TREM2
positive regulation of cell population proliferation (GO:0008284);5/474;0.3815950064820535;0.45806239045442343;"ACER2;SFRP2;MATK;IL18;PGF"
DNA damage response	signal transduction by p53 class mediator resulting in cell cycle arrest (GO:0006977);1/56;0.3821582579351044;0.45806239045442343;BTG2
glycosaminoglycan catabolic process (GO:0006027);1/56;0.3821582579351044;0.45806239045442343;SDC1
cellular response to interleukin-1 (GO:0071347);2/155;0.38302181013504405;0.4583944021754011;"CCL22;CCL19"
positive regulation of NF-kappaB transcription factor activity (GO:0051092);2/155;0.38302181013504405;0.4583944021754011;"IL18;LGALS9"
regulation of cell differentiation (GO:0045595);2/156;0.3860552850328095;0.46158014213405524;"RUNX3;RUNX2"
cellular component assembly (GO:0022607);3/261;0.38638850572225514;0.46158014213405524;"PARVG;LCP1;CD3E"
regulation of bone mineralization (GO:0030500);1/57;0.3874556279461807;0.46158014213405524;TXLNG
carboxylic acid transport (GO:0046942);1/57;0.3874556279461807;0.46158014213405524;SLC6A12
dicarboxylic acid metabolic process (GO:0043648);1/57;0.3874556279461807;0.46158014213405524;PCK1
positive regulation of cell junction assembly (GO:1901890);1/57;0.3874556279461807;0.46158014213405524;PTPRJ
mitotic spindle organization (GO:0007052);2/157;0.3890823297527395;0.4631650277254622;"TPX2;BUB1"
cellular response to growth factor stimulus (GO:0071363);2/158;0.39210283240021737;0.4650017851778212;"TMEM100;RUNX2"
organonitrogen compound biosynthetic process (GO:1901566);2/158;0.39210283240021737;0.4650017851778212;"ACER2;MOCS1"
regulation of tumor necrosis factor-mediated signaling pathway (GO:0010803);1/58;0.3927078416089085;0.4650017851778212;LAPTM5
membrane lipid biosynthetic process (GO:0046467);1/58;0.3927078416089085;0.4650017851778212;ACER2
muscle organ development (GO:0007517);1/58;0.3927078416089085;0.4650017851778212;MKX
negative regulation of neuron projection development (GO:0010977);1/58;0.3927078416089085;0.4650017851778212;PTPRO
positive regulation of mitochondrion organization (GO:0010822);1/58;0.3927078416089085;0.4650017851778212;TREM2
phospholipid transport (GO:0015914);1/59;0.39791528156202033;0.4704550567938259;APOC1
positive regulation of tyrosine phosphorylation of STAT protein (GO:0042531);1/59;0.39791528156202033;0.4704550567938259;IL18
negative regulation of apoptotic process (GO:0043066);5/485;0.40025327212942674;0.4728615754635631;"FCMR;PDPN;CIDEA;TREM2;EVI2B"
adenylate cyclase-inhibiting G protein-coupled receptor signaling pathway (GO:0007193);1/60;0.4030783273306628;0.47476369677304137;ADCY7
cellular protein catabolic process (GO:0044257);1/60;0.4030783273306628;0.47476369677304137;CTSS
ribonucleoprotein complex biogenesis (GO:0022613);1/60;0.4030783273306628;0.47476369677304137;GLUL
peptidyl-threonine phosphorylation (GO:0018107);1/60;0.4030783273306628;0.47476369677304137;CIT
B cell differentiation (GO:0030183);1/61;0.4081973550959504;0.4793482088767622;PTPRJ
regulation of DNA-templated transcription	initiation (GO:2000142);1/61;0.4081973550959504;0.4793482088767622;RUNX2
negative regulation of response to stimulus (GO:0048585);1/61;0.4081973550959504;0.4793482088767622;COL3A1
protein lipidation (GO:0006497);1/61;0.4081973550959504;0.4793482088767622;GLUL
regulation of neuron projection development (GO:0010975);2/165;0.41305426975388027;0.4838541494643476;"PTPRO;ROR2"
negative regulation of canonical Wnt signaling pathway (GO:0090090);2/165;0.41305426975388027;0.4838541494643476;"SFRP2;PTPRO"
response to retinoic acid (GO:0032526);1/62;0.4132727380261702;0.4838541494643476;ACER2
positive regulation of cysteine-type endopeptidase activity (GO:2001056);1/62;0.4132727380261702;0.4838541494643476;MAP3K5
inorganic cation transmembrane transport (GO:0098662);3/274;0.41624686137076294;0.48697144036115453;"TRPM2;SLC6A12;KCNAB2"
actin cytoskeleton reorganization (GO:0031532);1/63;0.41830484599402384;0.48791826439452185;PARVG
amyloid fibril formation (GO:1990000);1/63;0.41830484599402384;0.48791826439452185;LYZ
cell cycle G1/S phase transition (GO:0044843);1/63;0.41830484599402384;0.48791826439452185;BCAT1
monocarboxylic acid biosynthetic process (GO:0072330);1/63;0.41830484599402384;0.48791826439452185;SDS
cellular protein-containing complex assembly (GO:0034622);2/168;0.4219250959399001;0.49177399325433546;"ANLN;CD3E"
diterpenoid metabolic process (GO:0016101);1/64;0.4232940458291964;0.49190230009742303;SDC1
regulation of transcription initiation from RNA polymerase II promoter (GO:0060260);1/64;0.4232940458291964;0.49190230009742303;RUNX2
negative regulation of cell cycle process (GO:0010948);1/64;0.4232940458291964;0.49190230009742303;RRM2
negative regulation of intrinsic apoptotic signaling pathway (GO:2001243);1/64;0.4232940458291964;0.49190230009742303;SFRP2
cellular response to type I interferon (GO:0071357);1/65;0.42824070143498816;0.4961751047760463;IRF5
chemical homeostasis (GO:0048878);1/65;0.42824070143498816;0.4961751047760463;TREM2
type I interferon signaling pathway (GO:0060337);1/65;0.42824070143498816;0.4961751047760463;IRF5
mitotic G1 DNA damage checkpoint signaling (GO:0031571);1/65;0.42824070143498816;0.4961751047760463;BTG2
neuron projection development (GO:0031175);2/171;0.43072732657999113;0.4986865269959453;"GPRIN3;BTG2"
cellular response to nutrient levels (GO:0031669);1/66;0.4331451732041908;0.5007440131051407;CD68
ERBB signaling pathway (GO:0038127);1/66;0.4331451732041908;0.5007440131051407;MATK
protein N-linked glycosylation (GO:0006487);1/67;0.43800781896535856;0.5048718444268846;PMM1
anion transmembrane transport (GO:0098656);1/67;0.43800781896535856;0.5048718444268846;MFSD12
vascular endothelial growth factor receptor signaling pathway (GO:0048010);1/67;0.43800781896535856;0.5048718444268846;PGF
peptidyl-threonine modification (GO:0018210);1/67;0.43800781896535856;0.5048718444268846;CIT
cation transport (GO:0006812);2/174;0.43945870568741147;0.5061709336694356;"TRPM2;KCNJ5"
canonical Wnt signaling pathway (GO:0060070);1/68;0.44282899330972497;0.5089277327522794;SFRP2
regulation of tyrosine phosphorylation of STAT protein (GO:0042509);1/68;0.44282899330972497;0.5089277327522794;IL18
positive regulation of protein localization to nucleus (GO:1900182);1/68;0.44282899330972497;0.5089277327522794;ORMDL3
positive regulation of nucleic acid-templated transcription (GO:1903508);5/511;0.4440734884332753;0.5099829995747314;"SPP1;TNNI2;RUNX3;RUNX2;MAP3K5"
phosphorylation (GO:0016310);4/400;0.44731012963323113;0.5121617435914787;"GLYCTK;MATK;RUNX3;MAP3K5"
cell chemotaxis (GO:0060326);1/69;0.4476090478221113;0.5121617435914787;CCR7
cellular response to calcium ion (GO:0071277);1/69;0.4476090478221113;0.5121617435914787;TRPM2
positive regulation of protein polymerization (GO:0032273);1/69;0.4476090478221113;0.5121617435914787;CCR7
positive regulation of protein transport (GO:0051222);1/69;0.4476090478221113;0.5121617435914787;TREM2
glycerophospholipid biosynthetic process (GO:0046474);2/177;0.44811713469496056;0.5123680186746331;"GPD1L;PIK3R5"
regulation of mitotic cell cycle (GO:0007346);2/178;0.4509867257146678;0.5149456967050869;"BTG2;UBD"
carbohydrate homeostasis (GO:0033500);1/70;0.4523483311427283;0.5149456967050869;PCK1
cellular response to light stimulus (GO:0071482);1/70;0.4523483311427283;0.5149456967050869;PDE6G
defense response to Gram-positive bacterium (GO:0050830);1/70;0.4523483311427283;0.5149456967050869;LYZ
fatty acid catabolic process (GO:0009062);1/70;0.4523483311427283;0.5149456967050869;PLA2G15
wound healing (GO:0042060);1/70;0.4523483311427283;0.5149456967050869;COL3A1
transmembrane receptor protein tyrosine kinase signaling pathway (GO:0007169);4/404;0.45486475994597303;0.5172807795808746;"PTPRJ;ROR2;CD3E;PGF"
positive regulation of cellular biosynthetic process (GO:0031328);2/180;0.4567006661157644;0.5172807795808746;"CCL19;MMP8"
protein tetramerization (GO:0051262);1/71;0.4570471891242404;0.5172807795808746;TRPM2
regulation of glycolytic process (GO:0006110);1/71;0.4570471891242404;0.5172807795808746;PFKFB3
cholesterol homeostasis (GO:0042632);1/71;0.4570471891242404;0.5172807795808746;IL18
Fc-gamma receptor signaling pathway involved in phagocytosis (GO:0038096);1/71;0.4570471891242404;0.5172807795808746;FCGR1A
regulation of TOR signaling (GO:0032006);1/71;0.4570471891242404;0.5172807795808746;TREM2
phosphatidylinositol-mediated signaling (GO:0048015);1/71;0.4570471891242404;0.5172807795808746;PIK3R5
Fc-gamma receptor signaling pathway (GO:0038094);1/72;0.46170596440418255;0.5206684144038508;FCGR1A
response to ionizing radiation (GO:0010212);1/72;0.46170596440418255;0.5206684144038508;RHOB
sterol homeostasis (GO:0055092);1/72;0.46170596440418255;0.5206684144038508;IL18
positive regulation of protein secretion (GO:0050714);1/72;0.46170596440418255;0.5206684144038508;TREM2
positive regulation of secretion by cell (GO:1903532);1/72;0.46170596440418255;0.5206684144038508;TREM2
antigen processing and presentation of exogenous peptide antigen via MHC class I	TAP-dependent (GO:0002479);1/73;0.46632499705001396;0.5239870383818633;FCGR1A
regulation of actin filament polymerization (GO:0030833);1/73;0.46632499705001396;0.5239870383818633;CCR7
regulation of hydrolase activity (GO:0051336);1/73;0.46632499705001396;0.5239870383818633;GPR137B
regulation of Rho protein signal transduction (GO:0035023);1/73;0.46632499705001396;0.5239870383818633;COL3A1
neurotransmitter transport (GO:0006836);1/73;0.46632499705001396;0.5239870383818633;GLUL
endoplasmic reticulum to Golgi vesicle-mediated transport (GO:0006888);2/185;0.4708352798768902;0.5268603631826327;"SPTA1;SPTB"
proteolysis involved in cellular protein catabolic process (GO:0051603);1/74;0.47090462403463723;0.5268603631826327;CTSS
cellular response to amino acid starvation (GO:0034198);1/74;0.47090462403463723;0.5268603631826327;MAP3K5
Fc receptor mediated stimulatory signaling pathway (GO:0002431);1/74;0.47090462403463723;0.5268603631826327;FCGR1A
sphingolipid biosynthetic process (GO:0030148);1/74;0.47090462403463723;0.5268603631826327;ACER2
mitotic nuclear division (GO:0140014);1/74;0.47090462403463723;0.5268603631826327;TPX2
response to amino acid starvation (GO:1990928);1/75;0.4754451796663091;0.5315599540904443;MAP3K5
actomyosin structure organization (GO:0031032);1/76;0.4799469951933051;0.5346807936472814;CIT
cellular response to hormone stimulus (GO:0032870);1/76;0.4799469951933051;0.5346807936472814;CTSS
establishment of protein localization to organelle (GO:0072594);1/76;0.4799469951933051;0.5346807936472814;CD68
phospholipid metabolic process (GO:0006644);1/76;0.4799469951933051;0.5346807936472814;PLA2G15
positive regulation of growth (GO:0045927);1/76;0.4799469951933051;0.5346807936472814;SFRP2
positive regulation of endothelial cell proliferation (GO:0001938);1/77;0.484410399346758;0.5388850207679593;PGF
positive regulation of protein modification by small protein conjugation or removal (GO:1903322);1/77;0.484410399346758;0.5388850207679593;LAPTM5
negative regulation of Wnt signaling pathway (GO:0030178);2/191;0.48750516832214663;0.5419420896781758;"SFRP2;PTPRO"
negative regulation of protein serine/threonine kinase activity (GO:0071901);1/78;0.48883571789595903;0.5430349872575578;PTPRJ
regulation of ion transport (GO:0043269);1/79;0.49322327392702126;0.5471312825748291;KCNJ5
positive regulation of ubiquitin-dependent protein catabolic process (GO:2000060);1/79;0.49322327392702126;0.5471312825748291;LAPTM5
regulation of fat cell differentiation (GO:0045598);1/80;0.4975733878580072;0.5507841396756836;SFRP2
regulation of protein localization to plasma membrane (GO:1903076);1/80;0.4975733878580072;0.5507841396756836;TREM2
negative regulation of cellular component organization (GO:0051129);1/80;0.4975733878580072;0.5507841396756836;LILRB1
regulation of G protein-coupled receptor signaling pathway (GO:0008277);1/82;0.5061625570839136;0.5591039411464006;PDE6G
positive regulation of cytoskeleton organization (GO:0051495);1/82;0.5061625570839136;0.5591039411464006;CCR7
positive regulation of protein ubiquitination (GO:0031398);1/82;0.5061625570839136;0.5591039411464006;LAPTM5
regulation of signal transduction (GO:0009966);2/198;0.5065374571593556;0.5591229135170006;"TREM2;CD3E"
regulation of osteoblast differentiation (GO:0045667);1/83;0.510402239773375;0.5625942882692418;RUNX2
epidermis development (GO:0008544);1/83;0.510402239773375;0.5625942882692418;CRABP2
regulation of cytokinesis (GO:0032465);1/84;0.514605734944529;0.5660300941015474;CIT
spindle assembly (GO:0051225);1/84;0.514605734944529;0.5660300941015474;TPX2
vascular transport (GO:0010232);1/84;0.514605734944529;0.5660300941015474;ABCC3
regulation of cell cycle G2/M phase transition (GO:1902749);1/85;0.5187733496680779;0.5694120404011276;TPX2
Wnt signaling pathway	planar cell polarity pathway (GO:0060071);1/85;0.5187733496680779;0.5694120404011276;ROR2
negative regulation of defense response (GO:0031348);1/85;0.5187733496680779;0.5694120404011276;NLRC3
regulation of Ras protein signal transduction (GO:0046578);1/86;0.5229053884453303;0.5719392037369148;RASGRP1
glucose homeostasis (GO:0042593);1/86;0.5229053884453303;0.5719392037369148;PCK1
transport across blood-brain barrier (GO:0150104);1/86;0.5229053884453303;0.5719392037369148;ABCC3
positive regulation of endothelial cell migration (GO:0010595);1/86;0.5229053884453303;0.5719392037369148;RHOB
positive regulation of proteasomal protein catabolic process (GO:1901800);1/86;0.5229053884453303;0.5719392037369148;TREM2
calcium ion transmembrane transport (GO:0070588);1/87;0.5270021532050092;0.5756145111526411;TRPM2
sodium ion transmembrane transport (GO:0035725);1/87;0.5270021532050092;0.5756145111526411;SLC6A12
regulation of establishment of planar polarity (GO:0090175);1/88;0.531063943313161;0.578434106897889;ROR2
sensory perception of mechanical stimulus (GO:0050954);1/88;0.531063943313161;0.578434106897889;COL11A1
metal ion transport (GO:0030001);1/88;0.531063943313161;0.578434106897889;TRPM2
positive regulation of neuron projection development (GO:0010976);1/88;0.531063943313161;0.578434106897889;ROR2
regulation of cation channel activity (GO:2001257);1/89;0.5350910555486479;0.5807967498767616;CTSS
regulation of cysteine-type endopeptidase activity involved in apoptotic process (GO:0043281);1/89;0.5350910555486479;0.5807967498767616;MAP3K5
second-messenger-mediated signaling (GO:0019932);1/89;0.5350910555486479;0.5807967498767616;CCR7
transforming growth factor beta receptor signaling pathway (GO:0007179);1/89;0.5350910555486479;0.5807967498767616;COL3A1
post-Golgi vesicle-mediated transport (GO:0006892);1/89;0.5350910555486479;0.5807967498767616;AP1S3
sodium ion transport (GO:0006814);1/90;0.5390837842734496;0.5835096640023557;SLC6A12
negative regulation of translation (GO:0017148);1/90;0.5390837842734496;0.5835096640023557;BTG2
positive regulation of autophagy (GO:0010508);1/90;0.5390837842734496;0.5835096640023557;ORMDL3
positive regulation of binding (GO:0051099);1/90;0.5390837842734496;0.5835096640023557;MMP8
sensory perception of sound (GO:0007605);1/91;0.5430424214147953;0.5867530889144629;COL11A1
positive regulation of supramolecular fiber organization (GO:1902905);1/91;0.5430424214147953;0.5867530889144629;CCR7
phosphate-containing compound metabolic process (GO:0006796);2/212;0.5432064745100625;0.5867530889144629;"PLA2G15;PFKFB3"
regulation of endothelial cell proliferation (GO:0001936);1/92;0.5469672562826112;0.5891866447758245;PGF
retinoid metabolic process (GO:0001523);1/92;0.5469672562826112;0.5891866447758245;SDC1
Wnt signaling pathway (GO:0016055);1/92;0.5469672562826112;0.5891866447758245;SFRP2
positive regulation of cellular component biogenesis (GO:0044089);1/92;0.5469672562826112;0.5891866447758245;SDC1
regulation of heart contraction (GO:0008016);1/93;0.5508585758757346;0.5921540261992938;DES
visual perception (GO:0007601);1/93;0.5508585758757346;0.5921540261992938;COL11A1
positive regulation of peptidyl-serine phosphorylation (GO:0033138);1/93;0.5508585758757346;0.5921540261992938;SFRP2
negative regulation of cellular protein metabolic process (GO:0032269);1/94;0.5547166646644444;0.5954822437297572;BTG2
positive regulation of epithelial cell migration (GO:0010634);1/94;0.5547166646644444;0.5954822437297572;RHOB
regulation of cell cycle phase transition (GO:1901987);1/95;0.5585418048383053;0.5987660088904466;UBD
sensory perception of light stimulus (GO:0050953);1/95;0.5585418048383053;0.5987660088904466;COL11A1
positive regulation of transcription	DNA-templated (GO:0045893);10/1183;0.5611258866244002;0.6011238936216159;"SFRP2;IL18;SPP1;TNNI2;IRF5;LILRB1;RUNX3;KLF15;RUNX2;MAP3K5"
regulation of vesicle-mediated transport (GO:0060627);1/96;0.5623342760934364;0.6020058037904391;CD22
protein maturation (GO:0051604);1/97;0.566094355926444;0.6043753267165519;CTSS
calcium ion homeostasis (GO:0055074);1/97;0.566094355926444;0.6043753267165519;CCL19
glycosaminoglycan biosynthetic process (GO:0006024);1/97;0.566094355926444;0.6043753267165519;SDC1
positive regulation of cold-induced thermogenesis (GO:0120162);1/97;0.566094355926444;0.6043753267165519;IL18
positive regulation of multicellular organismal process (GO:0051240);3/345;0.5682599501502964;0.6062732437439681;"PDPN;IL18;TREM2"
regulation of neuron apoptotic process (GO:0043523);1/98;0.5698223191759351;0.6075254330641108;TREM2
organic anion transport (GO:0015711);1/99;0.5735184386939594;0.6110492976677971;CA3
cellular response to DNA damage stimulus (GO:0006974);3/350;0.5780437980665682;0.6154512645627017;"ACER2;TOP2A;BTG2"
positive regulation of cell cycle process (GO:0090068);1/101;0.580816225850475;0.6179821381921663;CIT
regulation of cell death (GO:0010941);1/102;0.5844184274950692;0.6201262743888617;ACER2
intrinsic apoptotic signaling pathway (GO:0097193);1/102;0.5844184274950692;0.6201262743888617;MAP3K5
mitotic sister chromatid segregation (GO:0000070);1/102;0.5844184274950692;0.6201262743888617;NCAPH
positive regulation of cell growth (GO:0030307);1/102;0.5844184274950692;0.6201262743888617;SFRP2
cellular response to organonitrogen compound (GO:0071417);1/103;0.5879898534581441;0.6234926329410307;TRPM2
cellular metal ion homeostasis (GO:0006875);1/104;0.5915307651145824;0.6268220921180286;CCL19
positive regulation of cellular metabolic process (GO:0031325);1/105;0.5950414216667956;0.630115001399188;APOC1
protein processing (GO:0016485);1/106;0.5985220801704833;0.6325152206264133;CTSS
chromosome organization (GO:0051276);1/106;0.5985220801704833;0.6325152206264133;TOP2A
small GTPase mediated signal transduction (GO:0007264);1/106;0.5985220801704833;0.6325152206264133;RASGRP1
response to calcium ion (GO:0051592);1/107;0.6019729953184988;0.6357322916775767;TRPM2
regulation of protein ubiquitination (GO:0031396);1/109;0.6087866044601702;0.6424938978874044;LAPTM5
response to endoplasmic reticulum stress (GO:0034976);1/110;0.6121497974432755;0.6456073774654788;MAP3K5
cellular divalent inorganic cation homeostasis (GO:0072503);1/111;0.6154842451342769;0.6482492420113711;CCL19
regulation of Wnt signaling pathway (GO:0030111);1/111;0.6154842451342769;0.6482492420113711;SFRP2
protein-containing complex subunit organization (GO:0043933);1/112;0.6187901917963384;0.6508540173470235;CD3E
phosphatidylinositol metabolic process (GO:0046488);1/112;0.6187901917963384;0.6508540173470235;PIK3R5
positive regulation of metabolic process (GO:0009893);1/113;0.6220678796437814;0.6538615305199934;IL18
positive regulation of DNA-binding transcription factor activity (GO:0051091);2/246;0.6241937065123038;0.6556550828486093;"IL18;LGALS9"
cellular response to transforming growth factor beta stimulus (GO:0071560);1/114;0.625317548785311;0.6563944450983485;COL3A1
calcium ion transport (GO:0006816);1/115;0.628539437379035;0.658449826155115;TRPM2
cellular response to lectin (GO:1990858);1/115;0.628539437379035;0.658449826155115;TYROBP
stimulatory C-type lectin receptor signaling pathway (GO:0002223);1/115;0.628539437379035;0.658449826155115;TYROBP
cytosolic transport (GO:0016482);1/116;0.6317337814977431;0.6613529139189366;LAPTM5
positive regulation of cell projection organization (GO:0031346);1/117;0.6349008152770393;0.6642235436934487;ROR2
positive regulation of signal transduction (GO:0009967);2/252;0.63728461432629;0.6657261179566897;"PDE6G;TREM2"
adenylate cyclase-activating G protein-coupled receptor signaling pathway (GO:0007189);1/118;0.638040770760794;0.6657261179566897;ADCY7
negative regulation of response to external stimulus (GO:0032102);1/118;0.638040770760794;0.6657261179566897;NLRC3
positive regulation of protein-containing complex assembly (GO:0031334);1/118;0.638040770760794;0.6657261179566897;LCP1
regulation of canonical Wnt signaling pathway (GO:0060828);2/253;0.6394315875764703;0.6667322023896085;"SFRP2;PTPRO"
innate immune response activating cell surface receptor signaling pathway (GO:0002220);1/119;0.6411538782717893;0.6680823411592044;TYROBP
protein homooligomerization (GO:0051260);1/121;0.6473004599916484;0.6740377208307438;TRPM2
positive regulation of epithelial cell proliferation (GO:0050679);1/123;0.6533423631831753;0.679876240782492;PGF
protein targeting (GO:0006605);1/125;0.6592813602902656;0.6842342404606143;AP1S3
regulation of phosphorylation (GO:0042325);1/125;0.6592813602902656;0.6842342404606143;SLAMF8
regulation of protein secretion (GO:0050708);1/125;0.6592813602902656;0.6842342404606143;TREM2
platelet degranulation (GO:0002576);1/125;0.6592813602902656;0.6842342404606143;FERMT3
circulatory system development (GO:0072359);1/126;0.6622128147416458;0.6859102912135139;COL3A1
synapse organization (GO:0050808);1/126;0.6622128147416458;0.6859102912135139;CHRNA1
phosphatidylinositol biosynthetic process (GO:0006661);1/126;0.6622128147416458;0.6859102912135139;PIK3R5
microtubule cytoskeleton organization involved in mitosis (GO:1902850);1/128;0.6680007107819316;0.6909998700406552;BUB1
protein-containing complex assembly (GO:0065003);2/267;0.6684528493291558;0.6909998700406552;"CD3E;FERMT3"
negative regulation of signal transduction (GO:0009968);2/267;0.6684528493291558;0.6909998700406552;"SFRP2;PTPRJ"
positive regulation of macromolecule biosynthetic process (GO:0010557);1/129;0.6708575770583919;0.6930273581905264;CCL19
positive regulation of canonical Wnt signaling pathway (GO:0090263);1/130;0.6736900022167941;0.6950346359503955;SFRP2
protein glycosylation (GO:0006486);1/130;0.6736900022167941;0.6950346359503955;PMM1
DNA metabolic process (GO:0006259);2/277;0.6880138126881891;0.7093440562213981;"TOP2A;BTG2"
cellular calcium ion homeostasis (GO:0006874);1/136;0.6901828106443197;0.7111112281061778;CCL19
regulation of cellular component organization (GO:0051128);1/139;0.6981157089458854;0.71881083865772;CD22
protein localization to organelle (GO:0033365);1/142;0.7058466409792521;0.7262924949641679;CD68
positive regulation of intracellular protein transport (GO:0090316);1/148;0.7207229272899629;0.7411117995751395;ITGB2
regulation of G2/M transition of mitotic cell cycle (GO:0010389);1/149;0.7231285355597956;0.7430965819066143;TPX2
positive regulation of Wnt signaling pathway (GO:0030177);1/153;0.7325467029730317;0.7522802212528572;SFRP2
regulation of signal transduction by p53 class mediator (GO:1901796);1/156;0.7394006786171855;0.7583223495266804;TPX2
peptidyl-serine phosphorylation (GO:0018105);1/156;0.7394006786171855;0.7583223495266804;PCK1
cellular response to starvation (GO:0009267);1/158;0.7438726948356043;0.7624085390347864;MAP3K5
heart development (GO:0007507);1/164;0.7568360897208036;0.7751866371124614;COL3A1
adenylate cyclase-modulating G protein-coupled receptor signaling pathway (GO:0007188);1/165;0.7589323173701218;0.7768246313356256;ADCY7
cellular response to oxygen-containing compound (GO:1901701);2/323;0.7661192245355363;0.7836677669823581;"LILRB1;CD68"
peptidyl-serine modification (GO:0018209);1/169;0.767139090482626;0.7841977752938812;PCK1
regulation of translation (GO:0006417);1/178;0.7846028001170462;0.8013025876729335;BTG2
intracellular protein transport (GO:0006886);2/336;0.7848971604141147;0.8013025876729335;"LAPTM5;AP1S3"
protein stabilization (GO:0050821);1/179;0.7864609706166704;0.8023749980899842;TYROBP
regulated exocytosis (GO:0045055);1/180;0.788303203940313;0.8037298811211411;FERMT3
positive regulation of transcription by RNA polymerase II (GO:0045944);6/908;0.7936816973211087;0.8086861101127072;"SFRP2;IL18;IRF5;LILRB1;KLF15;RUNX2"
post-translational protein modification (GO:0043687);2/345;0.7971141836112392;0.8116543771885125;"UBD;SPP1"
negative regulation of cell differentiation (GO:0045596);1/191;0.8075539744327302;0.8217492591395555;SFRP2
ribosome biogenesis (GO:0042254);1/192;0.8092152392691515;0.8229039811175561;GLUL
protein localization to membrane (GO:0072657);1/195;0.8141139733791316;0.8273472954431617;ITGB2
regulation of macromolecule metabolic process (GO:0060255);1/200;0.8220021720657791;0.8348209193884423;TREM2
modification-dependent protein catabolic process (GO:0019941);1/201;0.8235394118409826;0.8358390264334129;UBD
mitotic cell cycle phase transition (GO:0044772);1/209;0.8353715027939649;0.847297637162211;BCAT1
negative regulation of transcription by RNA polymerase II (GO:0000122);4/684;0.8406257081082791;0.8520739181408821;"RUNX3;PARP15;LILRB4;AASS"
negative regulation of cellular macromolecule biosynthetic process (GO:2000113);3/547;0.8502695081522677;0.8612904998327895;"BTG2;SFRP2;RUNX2"
membrane organization (GO:0061024);1/242;0.8763946789009289;0.8871793284469897;DCSTAMP
organelle organization (GO:0006996);2/420;0.8772139104418945;0.887433878330538;"DES;CIDEA"
anterograde trans-synaptic signaling (GO:0098916);1/244;0.8785249823879101;0.8881853476534951;CHRNA1
regulation of nucleic acid-templated transcription (GO:1903506);2/430;0.8853727879245661;0.8945298432618596;"CRABP2;RUNX3"
negative regulation of nucleic acid-templated transcription (GO:1903507);2/464;0.9095191232737111;0.9178529584524794;"SFRP2;RUNX2"
plasma membrane bounded cell projection assembly (GO:0120031);1/278;0.9096316267708834;0.9178529584524794;PTPRO
regulation of cellular macromolecule biosynthetic process (GO:2000112);2/468;0.9120259444345397;0.9195562265027619;"CRABP2;RUNX3"
negative regulation of transcription	DNA-templated (GO:0045892);5/948;0.9124962938616659;0.9195562265027619;"SFRP2;RUNX3;PARP15;RUNX2;AASS"
DNA repair (GO:0006281);1/298;0.9240824701493179;0.9306320237392937;BTG2
chemical synaptic transmission (GO:0007268);1/306;0.9291971372119588;0.9351803769879533;CHRNA1
protein polyubiquitination (GO:0000209);1/314;0.933969090864174;0.9393781782630014;MARCHF1
protein ubiquitination (GO:0016567);2/525;0.9413793818324162;0.9462224911923258;"MARCHF1;UBD"
cellular protein localization (GO:0034613);1/329;0.9420711376143666;0.9463092468452795;LAPTM5
ubiquitin-dependent protein catabolic process (GO:0006511);1/354;0.9534365551063405;0.9571106844131088;UBD
protein transport (GO:0015031);1/369;0.9591607762414545;0.9622389558827942;LAPTM5
protein modification by small protein conjugation (GO:0032446);1/409;0.9712291769268793;0.9737211055399053;UBD
cellular protein metabolic process (GO:0044267);1/417;0.9731780504330121;0.9750495466838448;SPP1
organelle assembly (GO:0070925);1/425;0.9749956191684487;0.976244812786858;ANLN
regulation of transcription	DNA-templated (GO:0006355);11/2244;0.9878878823651215;0.9885203329940364;"SFRP2;RRM2;CRABP2;SPP1;TNNI2;IRF5;MKX;RUNX3;KLF15;RUNX2;MAP3K5"
regulation of transcription by RNA polymerase II (GO:0006357);10/2206;0.9933167352004738;0.9933167352004738;"SFRP2;IL18;IRF5;LILRB1;MKX;RUNX3;PARP15;KLF15;RUNX2;AASS"
lysosome (GO:0005764);15/477;1.561537464817822E-5;0.0010984644600329477;"HLA-DRB5;MARCHF1;LAPTM5;IFI30;MFSD12;GPR137B;CTSS;PLA2G15;TRPM2;GM2A;SDC1;TLR7;AP1S3;CD68;HLA-DQB1"
integral component of plasma membrane (GO:0005887);29/1454;1.5805244029251046E-5;0.0010984644600329477;"CHRNA1;CD84;IGSF6;PTPRO;PTPRJ;CD3E;IL2RG;ADCY7;TRPM2;TSPAN8;PDPN;FCGR1A;MSR1;KCNJ5;ST14;LAPTM5;SLC6A12;KCNAB2;MFSD12;LILRB4;GPR137B;P2RX6;TYROBP;SDC1;TNFSF8;ROR2;EVI2B;SIGLEC7;CD22"
intrinsic component of the cytoplasmic side of the plasma membrane (GO:0031235);3/8;3.3324033306337466E-5;0.001544013543193636;"SPTA1;LILRB4;SPTB"
cytoplasmic side of plasma membrane (GO:0009898);5/55;1.0609033965834116E-4;0.003208752039112832;"SPTA1;GM2A;PTPN22;PTPN7;SPTB"
lytic vacuole (GO:0000323);9/219;1.1542273521988604E-4;0.003208752039112832;"PLA2G15;TRPM2;MARCHF1;LAPTM5;TLR7;IFI30;CD68;MFSD12;CTSS"
cytoplasmic vesicle membrane (GO:0030659);11/380;4.4259833896689225E-4;0.007860839965843311;"TRPM2;MSR1;DCSTAMP;HLA-DRB5;DOK3;TYROBP;ORMDL3;TLR7;AP1S3;RHOB;HLA-DQB1"
specific granule (GO:0042581);7/160;4.603073726913802E-4;0.007860839965843311;"TRPM2;ITGB2;ORMDL3;PTPRJ;KCNAB2;LYZ;MMP8"
lytic vacuole membrane (GO:0098852);9/267;4.999517095223497E-4;0.007860839965843311;"TRPM2;HLA-DRB5;MARCHF1;LAPTM5;AP1S3;CD68;MFSD12;GPR137B;HLA-DQB1"
tertiary granule (GO:0070820);7/164;5.335727478984279E-4;0.007860839965843311;"TRPM2;DOK3;ITGB2;KCNAB2;LYZ;MMP8;CTSS"
lysosomal membrane (GO:0005765);10/330;5.65528055096641E-4;0.007860839965843311;"TRPM2;HLA-DRB5;MARCHF1;LAPTM5;TLR7;AP1S3;CD68;MFSD12;GPR137B;HLA-DQB1"
specific granule membrane (GO:0035579);5/91;0.001107750367679498;0.013997936464313656;"TRPM2;ITGB2;ORMDL3;PTPRJ;KCNAB2"
collagen-containing extracellular matrix (GO:0062023);10/380;0.0016413996602041214;0.01901287939736441;"ADAMDEC1;AZGP1;COL3A1;SFRP2;COL11A1;LGALS9;MMP8;MXRA5;CTSS;ASPN"
spectrin-associated cytoskeleton (GO:0014731);2/8;0.0019672480994032482;0.02103442198592704;"SPTA1;SPTB"
secretory granule membrane (GO:0030667);8/274;0.0025240070004944734;0.0250597837906237;"TRPM2;DOK3;TYROBP;ITGB2;ORMDL3;PTPRJ;KCNAB2;CD68"
clathrin-coated endocytic vesicle membrane (GO:0030669);4/69;0.0028951899819208505;0.026828760499133218;"HLA-DRB5;ROR2;FCGR1A;HLA-DQB1"
MHC class II protein complex (GO:0042613);2/13;0.00532838841908821;0.04301601505385952;"HLA-DRB5;HLA-DQB1"
podosome (GO:0002102);2/13;0.00532838841908821;0.04301601505385952;"LCP1;FERMT3"
cytoskeleton (GO:0005856);12/600;0.005570419215607707;0.04301601505385952;"SPTA1;CNN1;ANLN;TPX2;DES;PARVG;LSP1;LCP1;PTPN7;SPTB;CIT;RHOB"
clathrin-coated endocytic vesicle (GO:0045334);4/85;0.006103453424578218;0.04419718977103439;"HLA-DRB5;ROR2;FCGR1A;HLA-DQB1"
lysosomal lumen (GO:0043202);4/86;0.006359307880724372;0.04419718977103439;"GM2A;SDC1;IFI30;CTSS"
endosome membrane (GO:0010008);8/325;0.006987115723134719;0.04624805169122504;"DCSTAMP;HLA-DRB5;MARCHF1;TLR7;FCGR1A;CD68;SNX20;RHOB"
clathrin-coated vesicle membrane (GO:0030665);4/90;0.007453772083055561;0.047094287252032865;"HLA-DRB5;ROR2;FCGR1A;HLA-DQB1"
trans-Golgi network membrane (GO:0032588);4/99;0.010352815913970444;0.06221814707879495;"HLA-DRB5;MARCHF1;AP1S3;HLA-DQB1"
high-density lipoprotein particle (GO:0034364);2/19;0.011295658135426089;0.06221814707879495;"APOC1;PLA2G7"
endocytic vesicle membrane (GO:0030666);5/158;0.011629354546319847;0.06221814707879495;"MSR1;HLA-DRB5;ROR2;FCGR1A;HLA-DQB1"
tertiary granule lumen (GO:1904724);3/55;0.011637926791717042;0.06221814707879495;"MMP8;LYZ;CTSS"
MHC protein complex (GO:0042611);2/20;0.012480841846115748;0.06222831493094118;"HLA-DRB5;HLA-DQB1"
vacuolar lumen (GO:0005775);5/161;0.012535200129973762;0.06222831493094118;"GM2A;SDC1;IFI30;LYZ;CTSS"
filopodium (GO:0030175);3/58;0.013436135942559414;0.06440078951778477;"PDPN;LCP1;ACTG2"
ficolin-1-rich granule membrane (GO:0101003);3/61;0.015383926484568657;0.07127885937850145;"TRPM2;DOK3;ITGB2"
endolysosome (GO:0036019);2/25;0.019165095426051302;0.0833789733272457;"TLR7;CTSS"
actin cytoskeleton (GO:0015629);7/316;0.0191951593271357;0.0833789733272457;"SPTA1;ANLN;PARVG;LSP1;LCP1;SPTB;FERMT3"
late endosome membrane (GO:0031902);3/68;0.020517310400763916;0.08642139835473285;"HLA-DRB5;MARCHF1;CD68"
late endosome (GO:0005770);5/189;0.02336766255942074;0.09169671572138774;"HLA-DRB5;MARCHF1;CD68;MFSD12;CTSS"
lumenal side of endoplasmic reticulum membrane (GO:0098553);2/28;0.023748789683237112;0.09169671572138774;"HLA-DRB5;HLA-DQB1"
integral component of lumenal side of endoplasmic reticulum membrane (GO:0071556);2/28;0.023748789683237112;0.09169671572138774;"HLA-DRB5;HLA-DQB1"
tertiary granule membrane (GO:0070821);3/73;0.02469192544180405;0.09276155774083143;"TRPM2;ITGB2;KCNAB2"
actin-based cell projection (GO:0098858);3/83;0.034308683501702394;0.12549755280885877;"PDPN;LCP1;ACTG2"
bleb (GO:0032059);1/5;0.04202911163714453;0.13909634565626403;ANLN
cardiac myofibril (GO:0097512);1/5;0.04202911163714453;0.13909634565626403;DES
phosphatidylinositol 3-kinase complex	class I (GO:0097651);1/5;0.04202911163714453;0.13909634565626403;PIK3R5
endolysosome lumen (GO:0036021);1/5;0.04202911163714453;0.13909634565626403;CTSS
alpha-beta T cell receptor complex (GO:0042105);1/6;0.050221790158348587;0.15563359871701787;CD3E
myosin filament (GO:0032982);1/6;0.050221790158348587;0.15563359871701787;ACTG2
early endosome membrane (GO:0031901);3/97;0.05055173342867586;0.15563359871701787;"MARCHF1;FCGR1A;SNX20"
membrane raft (GO:0045121);4/163;0.05150464417973254;0.15563359871701787;"ITGB2;PDPN;TREM2;CD48"
low-density lipoprotein particle (GO:0034362);1/7;0.05834481206611852;0.1689568516081349;PLA2G7
protein kinase complex (GO:1902911);1/7;0.05834481206611852;0.1689568516081349;MAP3K5
bounding membrane of organelle (GO:0098588);11/767;0.06542259368807221;0.1845885686069425;"ACER2;MSR1;DCSTAMP;HLA-DRB5;DOK3;TYROBP;ORMDL3;TLR7;AP1S3;RHOB;HLA-DQB1"
serine C-palmitoyltransferase complex (GO:0017059);1/8;0.06639876568595054;0.1845885686069425;ORMDL3
ficolin-1-rich granule (GO:0101002);4/184;0.07344705445192916;0.1988347807893223;"TRPM2;DOK3;ITGB2;CTSS"
transferase complex	transferring phosphorus-containing groups (GO:0061695);1/9;0.07438423453989036;0.1988347807893223;MAP3K5
ER to Golgi transport vesicle membrane (GO:0012507);2/54;0.07792739997228129;0.20326574585600626;"HLA-DRB5;HLA-DQB1"
endocytic vesicle (GO:0030139);4/189;0.07927278542860051;0.20326574585600626;"MSR1;HLA-DRB5;CTSS;HLA-DQB1"
coated vesicle membrane (GO:0030662);2/55;0.08042889224518233;0.20326574585600626;"HLA-DRB5;HLA-DQB1"
chylomicron (GO:0042627);1/10;0.08230179734419607;0.20428481840791526;APOC1
microvillus membrane (GO:0031528);1/11;0.09015202801117;0.2108500002340475;PDPN
cell cortex region (GO:0099738);1/11;0.09015202801117;0.2108500002340475;ANLN
transport vesicle membrane (GO:0030658);2/60;0.09329551496725857;0.2108500002340475;"HLA-DRB5;HLA-DQB1"
early phagosome (GO:0032009);1/12;0.09793549565547496;0.2108500002340475;TLR7
filopodium membrane (GO:0031527);1/12;0.09793549565547496;0.2108500002340475;PDPN
T cell receptor complex (GO:0042101);1/12;0.09793549565547496;0.2108500002340475;CD3E
integral component of nuclear inner membrane (GO:0005639);1/12;0.09793549565547496;0.2108500002340475;P2RX6
intrinsic component of nuclear inner membrane (GO:0031229);1/12;0.09793549565547496;0.2108500002340475;P2RX6
specific granule lumen (GO:0035580);2/62;0.09859892097275604;0.2108500002340475;"MMP8;LYZ"
acetylcholine-gated channel complex (GO:0005892);1/14;0.11330439472463219;0.238625922223089;CHRNA1
muscle myosin complex (GO:0005859);1/15;0.12089094076246114;0.2400580752475085;MYH11
triglyceride-rich plasma lipoprotein particle (GO:0034385);1/15;0.12089094076246114;0.2400580752475085;APOC1
very-low-density lipoprotein particle (GO:0034361);1/15;0.12089094076246114;0.2400580752475085;APOC1
integral component of endoplasmic reticulum membrane (GO:0030176);3/142;0.12222119598083066;0.2400580752475085;"DCSTAMP;HLA-DRB5;HLA-DQB1"
cell-substrate junction (GO:0030055);6/394;0.12261959239261225;0.2400580752475085;"CNN1;PARVG;ITGB2;LCP1;FERMT3;RHOB"
vesicle membrane (GO:0012506);2/73;0.12913548905540945;0.2458881229959166;"TRPM2;AP1S3"
voltage-gated potassium channel complex (GO:0008076);2/73;0.12913548905540945;0.2458881229959166;"KCNJ5;KCNAB2"
endolysosome membrane (GO:0036020);1/17;0.13587097741747045;0.2552171062301134;TLR7
GABA-ergic synapse (GO:0098982);1/18;0.1432655548821484;0.2616626733030763;PTPRO
COPII-coated ER to Golgi transport vesicle (GO:0030134);2/79;0.14660619588190898;0.2616626733030763;"HLA-DRB5;HLA-DQB1"
azurophil granule (GO:0042582);3/155;0.14743795739308982;0.2616626733030763;"GM2A;LYZ;CD68"
trans-Golgi network (GO:0005802);4/239;0.14896579192602574;0.2616626733030763;"HLA-DRB5;MARCHF1;AP1S3;HLA-DQB1"
potassium channel complex (GO:0034705);2/80;0.1495641215432152;0.2616626733030763;"KCNJ5;KCNAB2"
supramolecular fiber (GO:0099512);1/19;0.150597222044936;0.2616626733030763;ACTG2
plasma membrane raft (GO:0044853);2/82;0.15551564344704877;0.2668725239399973;"ITGB2;TREM2"
azurophil granule lumen (GO:0035578);2/90;0.17973799908101767;0.30467782771050556;"GM2A;LYZ"
pigment granule (GO:0048770);1/24;0.18633037002125072;0.3120472461801669;MFSD12
early endosome (GO:0005769);4/266;0.19381660982551663;0.32072034244936676;"MARCHF1;FCGR1A;SNX20;CD22"
endosome lumen (GO:0031904);1/26;0.20020153882961172;0.3273883987919533;CTSS
myofibril (GO:0030016);1/27;0.20704870719945606;0.3346484918688883;DES
phagocytic vesicle (GO:0045335);2/100;0.21072812874852287;0.33668057351775493;"TLR7;CTSS"
melanosome (GO:0042470);1/28;0.2138375959836891;0.33776620274696345;MFSD12
Golgi membrane (GO:0000139);6/472;0.2179477510824448;0.34039030787033514;"ACER2;HLA-DRB5;MARCHF1;TLR7;AP1S3;HLA-DQB1"
intercalated disc (GO:0014704);1/31;0.23385949588968713;0.3611829992074057;DES
focal adhesion (GO:0005925);5/387;0.23721473044984198;0.36233898387393443;"CNN1;PARVG;ITGB2;LCP1;RHOB"
aggresome (GO:0016235);1/35;0.25976889637858536;0.3882567375981007;UBD
ion channel complex (GO:0034702);1/35;0.25976889637858536;0.3882567375981007;CHRNA1
mitotic spindle (GO:0072686);2/120;0.273861534385507;0.40342950988693344;"TPX2;PTPN7"
integral component of organelle membrane (GO:0031301);3/214;0.276882221174576;0.40342950988693344;"ACER2;DCSTAMP;P2RX6"
neuromuscular junction (GO:0031594);1/38;0.2786275751737094;0.40342950988693344;CHRNA1
secretory granule lumen (GO:0034774);4/316;0.28547148385795107;0.4090776933634557;"GM2A;LYZ;MMP8;FERMT3"
intracellular organelle lumen (GO:0070013);9/848;0.30139245535208536;0.42748521728510064;"COL3A1;COL11A1;SPP1;SDC1;LYZ;MMP8;CTSS;AASS;PCK2"
cell-cell contact zone (GO:0044291);1/47;0.3323851182094551;0.4666821356678208;DES
sarcolemma (GO:0042383);1/52;0.3605094463419074;0.5011081304152513;DES
integral component of Golgi membrane (GO:0030173);1/55;0.37681534567949654;0.5185874559351487;ACER2
extracellular membrane-bounded organelle (GO:0065010);1/56;0.3821582579351044;0.5207842926762697;ITGB2
microvillus (GO:0005902);1/57;0.3874556279461807;0.5228770124710594;PDPN
azurophil granule membrane (GO:0035577);1/58;0.3927078416089085;0.5248691344580604;CD68
extracellular vesicle (GO:1903561);1/59;0.39791528156202033;0.5267640394011507;ITGB2
intrinsic component of Golgi membrane (GO:0031228);1/60;0.4030783273306628;0.5285649764053031;ACER2
platelet alpha granule lumen (GO:0031093);1/67;0.43800781896535856;0.5677744773520788;FERMT3
endoplasmic reticulum lumen (GO:0005788);3/285;0.4411485147771548;0.5677744773520788;"COL3A1;COL11A1;SPP1"
glutamatergic synapse (GO:0098978);1/69;0.4476090478221113;0.5708041985988391;PTPRO
actin filament (GO:0005884);1/72;0.46170596440418255;0.5790170409406188;LCP1
microtubule (GO:0005874);2/182;0.4623805147079761;0.5790170409406188;"TPX2;KCNAB2"
lipid droplet (GO:0005811);1/77;0.484410399346758;0.6011879063321371;CIDEA
spindle (GO:0005819);2/192;0.4902518118060514;0.6030531136375322;"TPX2;PTPN7"
nuclear chromosome (GO:0000228);1/83;0.510402239773375;0.6220017144112132;TOP2A
intermediate filament cytoskeleton (GO:0045111);1/84;0.514605734944529;0.6220017144112132;DES
intracellular non-membrane-bounded organelle (GO:0043232);10/1158;0.5334861680135135;0.6362754571147191;"TOP2A;CNN1;TPX2;PARVG;CIDEA;LCP1;RUNX3;FERMT3;CIT;RHOB"
platelet alpha granule (GO:0031091);1/90;0.5390837842734496;0.6362754571147191;FERMT3
microtubule cytoskeleton (GO:0015630);3/331;0.5401475103563803;0.6362754571147191;"TPX2;KCNAB2;PTPN7"
cell projection membrane (GO:0031253);1/92;0.5469672562826112;0.6388945262460753;PDPN
Golgi lumen (GO:0005796);1/100;0.5771829849119133;0.6685702908562997;SDC1
polymeric cytoskeletal fiber (GO:0099513);2/256;0.6458129897810293;0.737498065072452;"KCNAB2;LCP1"
intrinsic component of endoplasmic reticulum membrane (GO:0031227);1/121;0.6473004599916484;0.737498065072452;DCSTAMP
ficolin-1-rich granule lumen (GO:1904813);1/123;0.6533423631831753;0.7383299876622875;CTSS
mitochondrial envelope (GO:0005740);1/127;0.6651191938597765;0.7455771608589429;CIDEA
cell-cell junction (GO:0005911);2/271;0.676392792328761;0.7493670471835376;"FAT2;PTPRJ"
adherens junction (GO:0005912);1/132;0.6792823593174513;0.7493670471835376;FAT2
neuron projection (GO:0043005);4/556;0.7036697044954175;0.7701581805107326;"CHRNA1;TENM4;PTPRO;SLC6A12"
recycling endosome (GO:0055037);1/145;0.7133807192008769;0.7746868747572022;CD22
basolateral plasma membrane (GO:0016323);1/151;0.7278781237645406;0.7843027845214817;PDPN
chromosome (GO:0005694);1/160;0.7482684094521747;0.8000716070296329;TOP2A
mitochondrial matrix (GO:0005759);2/348;0.8010488750251403;0.8499678902938512;"AASS;PCK2"
axon (GO:0030424);1/204;0.8280723854709323;0.8654290344395459;PTPRO
nuclear membrane (GO:0031965);1/204;0.8280723854709323;0.8654290344395459;TXLNG
vesicle (GO:0031982);1/226;0.857959824932742;0.8899732512362025;ITGB2
endoplasmic reticulum membrane (GO:0005789);3/712;0.9455999310121413;0.9736177067458345;"DCSTAMP;MARCHF1;TLR7"
intracellular membrane-bounded organelle (GO:0043231);33/5192;0.9837261264176336;0.995847729260012;"TOP2A;CD84;BTG2;CRABP2;TENM4;PTPN22;NLRC3;IFI30;CTSS;GM2A;UBD;TNNI2;AP1S3;LGALS9;GLUL;BUB1;AASS;CIDEA;RUNX3;PARP15;KLF15;RUNX2;RHOB;PLA2G15;SPOCD1;TPX2;ASPM;AZGP1;DES;IRF5;MKX;MOCS1;GAPT"
nucleolus (GO:0005730);2/733;0.9875886915516395;0.995847729260012;"TOP2A;RUNX3"
nuclear lumen (GO:0031981);2/745;0.9886833571070622;0.995847729260012;"TOP2A;RUNX3"
nucleus (GO:0005634);24/4484;0.9979310878151932;0.9979310878151932;"TOP2A;BTG2;CRABP2;TENM4;CIDEA;PTPN22;RUNX3;PARP15;KLF15;RUNX2;RHOB;SPOCD1;TPX2;ASPM;AZGP1;DES;UBD;TNNI2;IRF5;LGALS9;MKX;GLUL;MOCS1;AASS"
;;;;
Foglio 3: Tabella 1;;;;
Term;Overlap;P-value;Adjusted P-value;Genes
phosphatase activity (GO:0016791);5/79;5.828327043255458E-4;0.06213120440094588;"PTPRO;ACP5;PTPN22;PTPRJ;CILP2"
folic acid transmembrane transporter activity (GO:0008517);2/5;7.14561460712844E-4;0.06213120440094588;"PDPN;SLC19A2"
carboxy-lyase activity (GO:0016831);3/23;9.589915582091767E-4;0.06213120440094588;"HDC;URAD;PCK2"
phosphoric ester hydrolase activity (GO:0042578);4/53;0.0010900211298411559;0.06213120440094588;"PTPRO;PTPN22;PTPRJ;PLCXD1"
phosphatidylinositol 3-kinase regulatory subunit binding (GO:0036312);2/7;0.0014837649039331105;0.06765967961934984;"NLRC3;PIK3AP1"
calcium-independent phospholipase A2 activity (GO:0047499);2/8;0.0019672480994032482;0.07475542777732343;"PLA2G15;PLA2G7"
protein tyrosine phosphatase activity (GO:0004725);4/74;0.00372853342885798;0.12144366025423134;"PTPRO;PTPN22;PTPRJ;PTPN7"
ligand-gated cation channel activity (GO:0099094);4/80;0.00492665182516243;0.12260050458325884;"CHRNA1;TRPM2;KCNJ5;P2RX6"
amyloid-beta binding (GO:0001540);4/80;0.00492665182516243;0.12260050458325884;"MSR1;ITGB2;TREM2;LILRB1"
metalloendopeptidase activity (GO:0004222);4/82;0.0053772151133008265;0.12260050458325884;"ADAMDEC1;ADAMTS2;MMP7;MMP8"
channel activity (GO:0015267);3/46;0.007120449279876091;0.14758749416470443;"CHRNA1;P2RX6;PDPN"
low-density lipoprotein particle binding (GO:0030169);2/17;0.009084680329061992;0.17260892625217786;"MSR1;TREM2"
protein kinase binding (GO:0019901);10/506;0.011912515653061197;0.2085113436193213;"TOP2A;TPX2;ITGB2;PTPRJ;TREM2;IRF5;ROR2;CD3E;CIT;RHOB"
carboxylic acid transmembrane transporter activity (GO:0046943);3/57;0.012820192058979864;0.2085113436193213;"PDPN;SLC6A12;SLC19A2"
excitatory extracellular ligand-gated ion channel activity (GO:0005231);2/21;0.013717851553902718;0.2085113436193213;"CHRNA1;P2RX6"
lipoprotein particle binding (GO:0071813);2/24;0.017730278244396675;0.24381069602248046;"MSR1;TREM2"
actin binding (GO:0003779);5/177;0.0181788676858867;0.24381069602248046;"ANLN;PARVG;TNNI2;LCP1;SPTB"
metallopeptidase activity (GO:0008237);4/121;0.020243584172368996;0.24764653477767182;"ADAMDEC1;ADAMTS2;MMP7;MMP8"
protein phosphatase binding (GO:0019903);4/123;0.02135421370868927;0.24764653477767182;"LILRB1;LILRB4;CD22;MAP3K5"
MHC protein binding (GO:0042287);2/28;0.023748789683237112;0.24764653477767182;"MARCHF1;LILRB1"
phospholipase A2 activity (GO:0004623);2/29;0.025366804528890324;0.24764653477767182;"PLA2G15;PLA2G7"
kinase activator activity (GO:0019209);2/31;0.02873279586360795;0.24764653477767182;"TPX2;TREM2"
chemokine binding (GO:0019956);2/32;0.03047907444479872;0.24764653477767182;"PDPN;CCR7"
ADP-ribose diphosphatase activity (GO:0047631);1/5;0.04202911163714453;0.24764653477767182;TRPM2
ammonia-lyase activity (GO:0016841);1/5;0.04202911163714453;0.24764653477767182;SDS
apolipoprotein A-I binding (GO:0034186);1/5;0.04202911163714453;0.24764653477767182;TREM2
complement component C3b binding (GO:0001851);1/5;0.04202911163714453;0.24764653477767182;ITGB2
creatine kinase activity (GO:0004111);1/5;0.04202911163714453;0.24764653477767182;CKB
oxo-acid-lyase activity (GO:0016833);1/5;0.04202911163714453;0.24764653477767182;NPL
phosphotransferase activity	nitrogenous group as acceptor (GO:0016775);1/5;0.04202911163714453;0.24764653477767182;CKB
fructose-2	6-bisphosphate 2-phosphatase activity (GO:0004331);1/5;0.04202911163714453;0.24764653477767182;PFKFB3
protein tyrosine kinase inhibitor activity (GO:0030292);1/5;0.04202911163714453;0.24764653477767182;LILRB4
kinase binding (GO:0019900);8/461;0.04497449413555465;0.24764653477767182;"TPX2;ITGB2;PTPN22;PTPRJ;IRF5;CD3E;CIT;RHOB"
CCR chemokine receptor binding (GO:0048020);2/42;0.05006905068469823;0.24764653477767182;"CCL22;CCL19"
acid phosphatase activity (GO:0003993);1/6;0.050221790158348587;0.24764653477767182;ACP5
alkaline phosphatase activity (GO:0004035);1/6;0.050221790158348587;0.24764653477767182;CILP2
sulfatide binding (GO:0120146);1/6;0.050221790158348587;0.24764653477767182;TREM2
sulfur amino acid transmembrane transporter activity (GO:0000099);1/6;0.050221790158348587;0.24764653477767182;MFSD12
MHC class I receptor activity (GO:0032393);1/6;0.050221790158348587;0.24764653477767182;LILRB1
non-membrane spanning protein tyrosine phosphatase activity (GO:0004726);1/6;0.050221790158348587;0.24764653477767182;PTPN22
coreceptor activity involved in Wnt signaling pathway	planar cell polarity pathway (GO:1904929);1/6;0.050221790158348587;0.24764653477767182;ROR2
phosphatidylcholine-sterol O-acyltransferase activator activity (GO:0060228);1/6;0.050221790158348587;0.24764653477767182;APOC1
high-density lipoprotein particle binding (GO:0008035);1/6;0.050221790158348587;0.24764653477767182;TREM2
1-alkyl-2-acetylglycerophosphocholine esterase activity (GO:0003847);1/7;0.05834481206611852;0.24764653477767182;PLA2G7
ABC-type glutathione S-conjugate transporter activity (GO:0015431);1/7;0.05834481206611852;0.24764653477767182;ABCC3
sugar-phosphatase activity (GO:0050308);1/7;0.05834481206611852;0.24764653477767182;PFKFB3
N-acylsphingosine amidohydrolase activity (GO:0017040);1/7;0.05834481206611852;0.24764653477767182;ACER2
nucleotide receptor activity (GO:0016502);1/7;0.05834481206611852;0.24764653477767182;P2RX6
phosphofructokinase activity (GO:0008443);1/7;0.05834481206611852;0.24764653477767182;PFKFB3
extracellularly ATP-gated cation channel activity (GO:0004931);1/7;0.05834481206611852;0.24764653477767182;P2RX6
ferric iron binding (GO:0008199);1/7;0.05834481206611852;0.24764653477767182;ACP5
gamma-aminobutyric acid transmembrane transporter activity (GO:0015185);1/7;0.05834481206611852;0.24764653477767182;SLC6A12
chemokine activity (GO:0008009);2/46;0.05888076097276323;0.24764653477767182;"CCL22;CCL19"
cytokine receptor binding (GO:0005126);3/105;0.06122957793108763;0.24764653477767182;"IL18;CCL19;PGF"
manganese ion binding (GO:0030145);2/48;0.06347256353740853;0.24764653477767182;"PCK1;PCK2"
siRNA binding (GO:0035197);1/8;0.06639876568595054;0.24764653477767182;TLR7
ATP-gated ion channel activity (GO:0035381);1/8;0.06639876568595054;0.24764653477767182;P2RX6
MHC class Ib protein binding (GO:0023029);1/8;0.06639876568595054;0.24764653477767182;LILRB1
CD4 receptor binding (GO:0042609);1/8;0.06639876568595054;0.24764653477767182;CD22
coreceptor activity involved in Wnt signaling pathway (GO:0071936);1/8;0.06639876568595054;0.24764653477767182;ROR2
chemokine receptor binding (GO:0042379);2/50;0.06818108212725724;0.24764653477767182;"CCL22;CCL19"
intramolecular transferase activity	phosphotransferases (GO:0016868);1/9;0.07438423453989036;0.24764653477767182;PMM1
phosphatidylethanolamine binding (GO:0008429);1/9;0.07438423453989036;0.24764653477767182;TREM2
phosphatase binding (GO:0019902);3/114;0.07438686316463175;0.24764653477767182;"LILRB4;CD22;MAP3K5"
pyrophosphatase activity (GO:0016462);2/54;0.07792739997228129;0.24764653477767182;"TRPM2;CILP2"
hydro-lyase activity (GO:0016836);2/55;0.08042889224518233;0.24764653477767182;"CA3;ECHDC3"
aldo-keto reductase (NADP) activity (GO:0004033);1/10;0.08230179734419607;0.24764653477767182;KCNAB2
lipase inhibitor activity (GO:0055102);1/10;0.08230179734419607;0.24764653477767182;APOC1
MHC class II receptor activity (GO:0032395);1/10;0.08230179734419607;0.24764653477767182;HLA-DQB1
monocarboxylate:sodium symporter activity (GO:0140161);1/10;0.08230179734419607;0.24764653477767182;SLC6A12
ubiquitination-like modification-dependent protein binding (GO:0140035);1/10;0.08230179734419607;0.24764653477767182;LAPTM5
enoyl-CoA hydratase activity (GO:0004300);1/10;0.08230179734419607;0.24764653477767182;ECHDC3
phospholipase A1 activity (GO:0008970);1/10;0.08230179734419607;0.24764653477767182;PLA2G15
phospholipase inhibitor activity (GO:0004859);1/10;0.08230179734419607;0.24764653477767182;APOC1
ABC-type xenobiotic transporter activity (GO:0008559);1/11;0.09015202801117;0.24764653477767182;ABCC3
acetylcholine-gated cation-selective channel activity (GO:0022848);1/11;0.09015202801117;0.24764653477767182;CHRNA1
intracellular ligand-gated ion channel activity (GO:0005217);1/11;0.09015202801117;0.24764653477767182;TRPM2
amino acid:sodium symporter activity (GO:0005283);1/11;0.09015202801117;0.24764653477767182;SLC6A12
transaminase activity (GO:0008483);1/11;0.09015202801117;0.24764653477767182;BCAT1
MAP kinase kinase kinase activity (GO:0004709);1/11;0.09015202801117;0.24764653477767182;MAP3K5
mitogen-activated protein kinase kinase kinase binding (GO:0031435);1/11;0.09015202801117;0.24764653477767182;ROR2
ubiquitin-dependent protein binding (GO:0140036);1/11;0.09015202801117;0.24764653477767182;LAPTM5
platelet-derived growth factor binding (GO:0048407);1/11;0.09015202801117;0.24764653477767182;COL3A1
serine-type peptidase activity (GO:0008236);3/125;0.09200640388025912;0.24973166767498903;"GZMK;ST14;MMP8"
protein homodimerization activity (GO:0042803);9/636;0.09610755052313824;0.25546084070214065;"TOP2A;SDS;TYROBP;TENM4;KYNU;PTPRO;CIDEA;LILRB1;MAP3K5"
vascular endothelial growth factor receptor binding (GO:0005172);1/12;0.09793549565547496;0.25546084070214065;PGF
voltage-gated potassium channel activity involved in ventricular cardiac muscle cell action potential repolarization (GO:1902282);1/12;0.09793549565547496;0.25546084070214065;KCNJ5
SH3 domain binding (GO:0017124);2/62;0.09859892097275604;0.25546084070214065;"PTPN22;CD3E"
NAD+ binding (GO:0070403);1/13;0.10565276468219473;0.26471242140154283;PARP15
water channel activity (GO:0015250);1/13;0.10565276468219473;0.26471242140154283;PDPN
platelet-derived growth factor receptor binding (GO:0005161);1/13;0.10565276468219473;0.26471242140154283;PTPRJ
voltage-gated potassium channel activity involved in cardiac muscle cell action potential repolarization (GO:0086008);1/15;0.12089094076246114;0.28711598431084523;KCNJ5
water transmembrane transporter activity (GO:0005372);1/15;0.12089094076246114;0.28711598431084523;PDPN
nucleotide diphosphatase activity (GO:0004551);1/15;0.12089094076246114;0.28711598431084523;CILP2
oxidoreductase activity	acting on the CH-NH group of donors	NAD or NADP as acceptor (GO:0016646);1/15;0.12089094076246114;0.28711598431084523;AASS
purinergic nucleotide receptor activity (GO:0001614);1/15;0.12089094076246114;0.28711598431084523;P2RX6
organic anion transmembrane transporter activity (GO:0008514);3/144;0.12599053367504562;0.2898827060056499;"PDPN;MFSD12;SLC19A2"
1-phosphatidylinositol-3-kinase regulator activity (GO:0046935);1/16;0.12841295309899406;0.2898827060056499;PIK3R5
transmembrane receptor protein phosphatase activity (GO:0019198);1/16;0.12841295309899406;0.2898827060056499;PTPRO
transmembrane receptor protein tyrosine phosphatase activity (GO:0005001);1/16;0.12841295309899406;0.2898827060056499;PTPRO
DNA binding	bending (GO:0008301);1/16;0.12841295309899406;0.2898827060056499;TOP2A
magnesium ion binding (GO:0000287);3/146;0.1298014833248773;0.290144492137961;"TOP2A;PCK1;MAP3K5"
endopeptidase activity (GO:0004175);5/315;0.1336986847506467;0.29503412239222154;"ADAMDEC1;ADAMTS2;MMP7;MMP8;CTSS"
MHC class I protein binding (GO:0042288);1/17;0.13587097741747045;0.29503412239222154;LILRB1
calcium-release channel activity (GO:0015278);1/17;0.13587097741747045;0.29503412239222154;TRPM2
ligand-gated calcium channel activity (GO:0099604);1/19;0.150597222044936;0.31792746876153155;TRPM2
ankyrin binding (GO:0030506);1/19;0.150597222044936;0.31792746876153155;SPTB
phosphatidylinositol 3-kinase regulator activity (GO:0035014);1/19;0.150597222044936;0.31792746876153155;PIK3R5
metal ion binding (GO:0046872);7/517;0.1554222120149825;0.3242663468409746;"TOP2A;TRPM2;LCP1;PCK1;RASGRP1;ASPN;MAP3K5"
acylglycerol O-acyltransferase activity (GO:0016411);1/20;0.15786651096205342;0.3242663468409746;PLA2G15
transcription coactivator binding (GO:0001223);1/20;0.15786651096205342;0.3242663468409746;CIT
ion channel activity (GO:0005216);2/84;0.16151196843394133;0.3272770472113518;"CHRNA1;TRPM2"
neurotransmitter receptor activity involved in regulation of postsynaptic membrane potential (GO:0099529);1/21;0.16507394925133972;0.3272770472113518;CHRNA1
postsynaptic neurotransmitter receptor activity (GO:0098960);1/21;0.16507394925133972;0.3272770472113518;CHRNA1
pyridoxal phosphate binding (GO:0030170);1/21;0.16507394925133972;0.3272770472113518;SDS
acetylcholine receptor activity (GO:0015464);1/22;0.17222006006501586;0.33850149736916907;CHRNA1
triglyceride lipase activity (GO:0004806);1/23;0.17930536219169482;0.34354304688828924;PLA2G15
C-C chemokine receptor activity (GO:0016493);1/23;0.17930536219169482;0.34354304688828924;CCR7
protein phosphatase 1 binding (GO:0008157);1/23;0.17930536219169482;0.34354304688828924;LILRB1
transition metal ion binding (GO:0046914);6/445;0.1823612250095854;0.3453928810150014;"PLA2G15;ADAMDEC1;PCK1;MMP8;RASGRP1;PCK2"
cytokine activity (GO:0005125);3/173;0.184799163790936;0.3453928810150014;"CCL22;IL18;CCL19"
C-C chemokine binding (GO:0019957);1/24;0.18633037002125072;0.3453928810150014;CCR7
ferrous iron binding (GO:0008198);1/24;0.18633037002125072;0.3453928810150014;ACP5
inward rectifier potassium channel activity (GO:0005242);1/25;0.19329559363048848;0.352571162782011;KCNJ5
protein-cysteine S-palmitoyltransferase activity (GO:0019706);1/25;0.19329559363048848;0.352571162782011;GLUL
carboxylic ester hydrolase activity (GO:0052689);2/96;0.19825681330040762;0.3566089910402459;"PLA2G15;PLA2G7"
NAD+ ADP-ribosyltransferase activity (GO:0003950);1/26;0.20020153882961172;0.3566089910402459;PARP15
chemokine receptor activity (GO:0004950);1/26;0.20020153882961172;0.3566089910402459;CCR7
monocarboxylic acid transmembrane transporter activity (GO:0008028);1/28;0.2138375959836891;0.3750382452637009;SLC6A12
NAD binding (GO:0051287);1/28;0.2138375959836891;0.3750382452637009;PARP15
protein heterodimerization activity (GO:0046982);3/188;0.2176203000427026;0.37811776871382496;"TOP2A;TENM4;CD3E"
mitogen-activated protein kinase binding (GO:0051019);1/29;0.2205686984163979;0.37811776871382496;PTPRJ
palmitoyltransferase activity (GO:0016409);1/29;0.2205686984163979;0.37811776871382496;GLUL
growth factor receptor binding (GO:0070851);2/105;0.2264222268250989;0.37818460423018724;"PTPRJ;PGF"
transmitter-gated ion channel activity involved in regulation of postsynaptic membrane potential (GO:1904315);1/30;0.22724250341901603;0.37818460423018724;CHRNA1
O-acyltransferase activity (GO:0008374);1/30;0.22724250341901603;0.37818460423018724;PLA2G15
protein serine/threonine kinase inhibitor activity (GO:0030291);1/30;0.22724250341901603;0.37818460423018724;CIT
protein tyrosine kinase activity (GO:0004713);2/108;0.23588029489751133;0.3887645086731998;"MATK;ROR2"
SH2 domain binding (GO:0042169);1/32;0.24042015667947883;0.3887645086731998;LILRB1
neutral amino acid transmembrane transporter activity (GO:0015175);1/32;0.24042015667947883;0.3887645086731998;MFSD12
chemoattractant activity (GO:0042056);1/32;0.24042015667947883;0.3887645086731998;PGF
kinase activity (GO:0016301);2/112;0.24852388119153007;0.3990383444483723;"GLYCTK;CKB"
transmitter-gated ion channel activity (GO:0022824);1/34;0.2533743861607;0.4011761114211083;CHRNA1
retinoid binding (GO:0005501);1/34;0.2533743861607;0.4011761114211083;CRABP2
non-membrane spanning protein tyrosine kinase activity (GO:0004715);1/35;0.25976889637858536;0.408464195684948;MATK
phosphoric diester hydrolase activity (GO:0008081);1/36;0.26610895797554424;0.4155674138248225;PLCXD1
hydrolase activity	hydrolyzing O-glycosyl compounds (GO:0004553);1/37;0.272395031891726;0.4196355896710373;ACER2
sodium channel regulator activity (GO:0017080);1/37;0.272395031891726;0.4196355896710373;GPD1L
pentosyltransferase activity (GO:0016763);1/38;0.2786275751737094;0.42635628952755533;PARP15
signaling receptor complex adaptor activity (GO:0030159);1/39;0.28480704099292664;0.430039770505876;CD3E
phosphatidylinositol-3-phosphate binding (GO:0032266);1/39;0.28480704099292664;0.430039770505876;SNX20
regulatory RNA binding (GO:0061980);1/40;0.29093387874275356;0.43640081811413034;TLR7
carboxylic acid binding (GO:0031406);1/41;0.29700853397468296;0.44260095258972365;PCK1
protein kinase inhibitor activity (GO:0004860);1/43;0.30900306074226336;0.4574850509690652;CIT
single-stranded RNA binding (GO:0003727);1/45;0.3207941115421065;0.46885293225384794;TLR7
protein kinase C binding (GO:0005080);1/45;0.3207941115421065;0.46885293225384794;TOP2A
zinc ion binding (GO:0008270);4/336;0.323906866854758;0.4703870423113683;"PLA2G15;ADAMDEC1;MMP8;RASGRP1"
cation transmembrane transporter activity (GO:0008324);1/48;0.33810666167795217;0.48790075229476637;MFSD12
amino acid transmembrane transporter activity (GO:0015171);1/49;0.3437794549959414;0.48988572336921654;PDPN
lipase activity (GO:0016298);1/49;0.3437794549959414;0.48988572336921654;PLA2G15
calcium ion binding (GO:0005509);4/348;0.34715928836657506;0.4916293027799945;"TRPM2;LCP1;RASGRP1;ASPN"
potassium channel regulator activity (GO:0015459);1/50;0.3494039111808349;0.4917536527730269;KCNAB2
inorganic cation transmembrane transporter activity (GO:0022890);1/51;0.3549804396255481;0.4965370566541409;TRPM2
purine ribonucleoside triphosphate binding (GO:0035639);5/460;0.35783512817168367;0.49747810501916995;"P2RX6;PCK1;RUNX3;MAP3K5;RHOB"
transcription coregulator binding (GO:0001221);1/53;0.3659913340474585;0.5057334797746699;CIT
iron ion binding (GO:0005506);1/54;0.37142650185754833;0.5101520627922953;ACP5
calcium ion transmembrane transporter activity (GO:0015085);1/55;0.37681534567949654;0.5144544839217079;TRPM2
hydrolase activity	acting on carbon-nitrogen (but not peptide) bonds	in linear amides (GO:0016811);1/57;0.3874556279461807;0.5258326379269596;ACER2
ubiquitin protein ligase binding (GO:0031625);3/265;0.39561793084724123;0.5337330664684674;"LAPTM5;PTPN22;CKB"
transmembrane receptor protein kinase activity (GO:0019199);1/60;0.4030783273306628;0.5343131315778553;ROR2
transmembrane receptor protein tyrosine kinase activity (GO:0004714);1/60;0.4030783273306628;0.5343131315778553;ROR2
nuclease activity (GO:0004518);1/60;0.4030783273306628;0.5343131315778553;AZGP1
PDZ domain binding (GO:0030165);1/63;0.41830484599402384;0.548123591302514;CIT
protein kinase activator activity (GO:0030295);1/63;0.41830484599402384;0.548123591302514;TPX2
ATP binding (GO:0005524);3/278;0.42534515559169034;0.5541639741423166;"P2RX6;RUNX3;MAP3K5"
ribonuclease activity (GO:0004540);1/66;0.4331451732041908;0.5595596832765295;AZGP1
ubiquitin-like protein ligase binding (GO:0044389);3/282;0.43439501728046376;0.5595596832765295;"LAPTM5;PTPN22;CKB"
protein tyrosine kinase binding (GO:1990782);1/72;0.46170596440418255;0.5906783295966843;TREM2
double-stranded RNA binding (GO:0003725);1/73;0.46632499705001396;0.5906783295966843;TLR7
phospholipase activity (GO:0004620);1/73;0.46632499705001396;0.5906783295966843;PLA2G15
ubiquitin binding (GO:0043130);1/74;0.47090462403463723;0.5923579287645818;TOP2A
phosphatidylinositol-4	5-bisphosphate binding (GO:0005546);1/75;0.4754451796663091;0.5923579287645818;SNX20
phosphotransferase activity	alcohol group as acceptor (GO:0016773);1/75;0.4754451796663091;0.5923579287645818;GLYCTK
acyltransferase activity	transferring groups other than amino-acyl groups (GO:0016747);1/76;0.4799469951933051;0.5940133757595575;PLA2G15
GTP binding (GO:0005525);2/189;0.48198453734876373;0.5940133757595575;"PCK1;RHOB"
adenyl ribonucleotide binding (GO:0032559);3/306;0.4874923008046729;0.5970117454364311;"P2RX6;RUNX3;MAP3K5"
receptor ligand activity (GO:0048018);3/307;0.48965437016058166;0.5970117454364311;"SFRP2;IL18;PGF"
voltage-gated potassium channel activity (GO:0005249);1/82;0.5061625570839136;0.6138567181655973;KCNJ5
calcium channel activity (GO:0005262);1/84;0.514605734944529;0.6207942199330826;TRPM2
cadherin binding (GO:0045296);3/322;0.5215386597581437;0.6258150569309484;"ANLN;PTPRO;PTPRJ"
oxidoreductase activity	acting on the CH-OH group of donors	NAD or NADP as acceptor (GO:0016616);1/87;0.5270021532050092;0.6258150569309484;KCNAB2
growth factor activity (GO:0008083);1/87;0.5270021532050092;0.6258150569309484;PGF
cytokine receptor activity (GO:0004896);1/88;0.531063943313161;0.6273708760383456;IL2RG
guanyl ribonucleotide binding (GO:0032561);2/214;0.5482893417207851;0.6440807964085513;"PCK1;RHOB"
histone deacetylase binding (GO:0042826);1/93;0.5508585758757346;0.6440807964085513;TOP2A
phosphatidylinositol bisphosphate binding (GO:1902936);1/94;0.5547166646644444;0.6452826507321088;SNX20
cation channel activity (GO:0005261);1/98;0.5698223191759351;0.6528617526236844;TRPM2
cysteine-type peptidase activity (GO:0008234);1/98;0.5698223191759351;0.6528617526236844;CTSS
protein kinase regulator activity (GO:0019887);1/98;0.5698223191759351;0.6528617526236844;TPX2
phosphatidylinositol phosphate binding (GO:1901981);1/102;0.5844184274950692;0.6662370073443789;SNX20
serine-type endopeptidase activity (GO:0004252);1/105;0.5950414216667956;0.6716309115843039;MMP8
cysteine-type endopeptidase activity (GO:0004197);1/105;0.5950414216667956;0.6716309115843039;CTSS
protease binding (GO:0002020);1/118;0.638040770760794;0.716617220361877;COL3A1
G protein-coupled receptor binding (GO:0001664);1/143;0.7083796243256313;0.7917184036580586;CCL19
guanyl-nucleotide exchange factor activity (GO:0005085);1/149;0.7231285355597956;0.8042600297933338;RASGRP1
DNA-binding transcription activator activity	RNA polymerase II-specific (GO:0001228);2/333;0.7806843229293624;0.8640583768344399;"IRF5;KLF15"
protein serine/threonine kinase activity (GO:0004674);2/344;0.7957874945423211;0.8765195592060349;"MAP3K5;CIT"
double-stranded DNA binding (GO:0003690);4/651;0.8115214454072353;0.8895523536194695;"IRF5;RUNX3;KLF15;RUNX2"
GTPase binding (GO:0051020);1/201;0.8235394118409826;0.8984066310992537;LCP1
DNA-binding transcription factor binding (GO:0140297);1/208;0.8339367550057943;0.9054170482920052;TXLNG
transcription regulatory region nucleic acid binding (GO:0001067);1/212;0.8396022211706438;0.9072478977578521;KLF15
GTPase activity (GO:0003924);1/216;0.8450754919537532;0.9088547743653572;RHOB
sequence-specific DNA binding (GO:0043565);4/707;0.8586213369048136;0.9174858516207187;"IRF5;RUNX3;KLF15;RUNX2"
sequence-specific double-stranded DNA binding (GO:1990837);4/712;0.8622981531157793;0.9174858516207187;"IRF5;RUNX3;KLF15;RUNX2"
microtubule binding (GO:0008017);1/232;0.8651730618353269;0.9174858516207187;TPX2
ubiquitin protein ligase activity (GO:0061630);1/263;0.8970273416861262;0.9468621940020221;MARCHF1
ubiquitin-like protein ligase activity (GO:0061659);1/270;0.9031131708510814;0.9488931011707215;MARCHF1
nucleoside-triphosphatase activity (GO:0017111);1/278;0.9096316267708834;0.9510226490511096;RHOB
G protein-coupled receptor activity (GO:0004930);1/283;0.9134822813254079;0.9510226490511096;CCR7
tubulin binding (GO:0015631);1/307;0.929811890163453;0.9636232316239423;TPX2
GTPase activator activity (GO:0005096);1/336;0.9455059431905972;0.9754540952373584;RASGRP1
transcription cis-regulatory region binding (GO:0000976);2/549;0.9507321439153466;0.9764276072644099;"RUNX3;KLF15"
ubiquitin-protein transferase activity (GO:0004842);1/392;0.9666079500884315;0.9841476149054172;MARCHF1
RNA polymerase II cis-regulatory region sequence-specific DNA binding (GO:0000978);5/1149;0.9711983041829775;0.9841476149054172;"IRF5;MKX;RUNX3;KLF15;RUNX2"
cis-regulatory region sequence-specific DNA binding (GO:0000987);5/1149;0.9711983041829775;0.9841476149054172;"IRF5;MKX;RUNX3;KLF15;RUNX2"
RNA polymerase II transcription regulatory region sequence-specific DNA binding (GO:0000977);5/1359;0.991990924711814;0.9975954836363391;"IRF5;MKX;RUNX3;KLF15;RUNX2"
DNA binding (GO:0003677);2/811;0.9932200648484604;0.9975954836363391;"TOP2A;IRF5"
RNA binding (GO:0003723);2/1406;0.9999451863638429;0.9999451863638429;"TOP2A;TLR7"
KEGG;;;;
Term;Overlap;P-value;Adjusted P-value;Genes
Lysosome;7/128;1.1720644706520426E-4;0.013864072325503157;"PLA2G15;GM2A;LAPTM5;ACP5;AP1S3;CD68;CTSS"
Rheumatoid arthritis;6/93;1.47490131122374E-4;0.013864072325503157;"HLA-DRB5;ITGB2;IL18;ACP5;LTB;HLA-DQB1"
Osteoclast differentiation;6/127;7.880735269489114E-4;0.04345242654555393;"TYROBP;ACP5;TREM2;LILRB1;FCGR1A;LILRB4"
Tuberculosis;7/180;9.2451971373519E-4;0.04345242654555393;"HLA-DRB5;ITGB2;IL18;LSP1;FCGR1A;CTSS;HLA-DQB1"
Th1 and Th2 cell differentiation;5/92;0.0011634289147964595;0.04374492719634688;"HLA-DRB5;CD3E;IL2RG;RUNX3;HLA-DQB1"
Hematopoietic cell lineage;5/99;0.0016130379868875252;0.04529128763323932;"HLA-DRB5;CD3E;FCGR1A;CD22;HLA-DQB1"
Viral protein interaction with cytokine and cytokine receptor;5/100;0.0016863777310248684;0.04529128763323932;"CCL22;IL18;CCR7;CCL19;IL2RG"
Phagosome;6/152;0.001984467776146777;0.04663499273944925;"MSR1;HLA-DRB5;ITGB2;FCGR1A;CTSS;HLA-DQB1"
Inflammatory bowel disease;4/65;0.0023280170725982997;0.04862968996094226;"HLA-DRB5;IL18;IL2RG;HLA-DQB1"
Human T-cell leukemia virus 1 infection;7/219;0.002827509960515972;0.05315718725770028;"HLA-DRB5;MMP7;ITGB2;CD3E;IL2RG;ADCY7;HLA-DQB1"
Platelet activation;5/124;0.004282421107939621;0.06510814877927687;"COL3A1;RASGRP1;ADCY7;PIK3R5;FERMT3"
Leishmaniasis;4/77;0.004299468423858435;0.06510814877927687;"HLA-DRB5;ITGB2;FCGR1A;HLA-DQB1"
Antigen processing and presentation;4/78;0.0045021592240989325;0.06510814877927687;"HLA-DRB5;IFI30;CTSS;HLA-DQB1"
B cell receptor signaling pathway;4/81;0.005148630941677376;0.06913875835966762;"LILRB1;PIK3AP1;LILRB4;CD22"
Cell adhesion molecules;5/148;0.008933594982410207;0.09488443899242525;"HLA-DRB5;ITGB2;SDC1;CD22;HLA-DQB1"
Malaria;3/50;0.008968225376846163;0.09488443899242525;"ITGB2;IL18;SDC1"
Staphylococcus aureus infection;4/95;0.008987532156599205;0.09488443899242525;"HLA-DRB5;ITGB2;FCGR1A;HLA-DQB1"
Nitrogen metabolism;2/17;0.009084680329061992;0.09488443899242525;"CA3;GLUL"
Th17 cell differentiation;4/107;0.013470336396987036;0.12850838319948676;"HLA-DRB5;CD3E;IL2RG;HLA-DQB1"
Cytokine-cytokine receptor interaction;7/295;0.01367110459569008;0.12850838319948676;"CCL22;IL18;TNFSF8;CCR7;LTB;CCL19;IL2RG"
Viral myocarditis;3/60;0.014717950446994386;0.13176069923975928;"HLA-DRB5;ITGB2;HLA-DQB1"
Proximal tubule bicarbonate reclamation;2/23;0.016343513159366902;0.13966274881640806;"PCK1;PCK2"
Chemokine signaling pathway;5/192;0.02479976952589619;0.19510750492042758;"CCL22;CCR7;CCL19;ADCY7;PIK3R5"
Purine metabolism;4/129;0.02490734105367161;0.19510750492042758;"RRM2;PDE6G;URAD;ADCY7"
Citrate cycle (TCA cycle);2/30;0.02702842478635271;0.19543630230131961;"PCK1;PCK2"
Glyoxylate and dicarboxylate metabolism;2/30;0.02702842478635271;0.19543630230131961;"GLYCTK;GLUL"
Asthma;2/31;0.02873279586360795;0.20006539342067758;"HLA-DRB5;HLA-DQB1"
Fructose and mannose metabolism;2/33;0.032266428350829;0.2130208510867392;"PFKFB3;PMM1"
PI3K-Akt signaling pathway;7/354;0.032859599369762967;0.2130208510867392;"SPP1;PCK1;IL2RG;PIK3AP1;PGF;PIK3R5;PCK2"
GABAergic synapse;3/89;0.040879733616392744;0.245521925491437;"SLC6A12;GLUL;ADCY7"
Allograft rejection;2/38;0.04179096604109566;0.245521925491437;"HLA-DRB5;HLA-DQB1"
Primary immunodeficiency;2/38;0.04179096604109566;0.245521925491437;"CD3E;IL2RG"
Oxytocin signaling pathway;4/154;0.04338276846907764;0.2471503173389878;"TRPM2;KCNJ5;ADCY7;PIK3R5"
Glycine	serine and threonine metabolism;2/40;0.045860394876127454;0.2535810069621165;"SDS;GLYCTK"
Graft-versus-host disease;2/42;0.05006905068469823;0.26894232939209334;"HLA-DRB5;HLA-DQB1"
Type I diabetes mellitus;2/43;0.05222375131618391;0.27272403465118267;"HLA-DRB5;HLA-DQB1"
Toll-like receptor signaling pathway;3/104;0.05984134116718236;0.29104492548860494;"SPP1;IRF5;TLR7"
Influenza A;4/172;0.060401304679418434;0.29104492548860494;"HLA-DRB5;IL18;TLR7;HLA-DQB1"
Pyruvate metabolism;2/47;0.06116173877831866;0.29104492548860494;"PCK1;PCK2"
Amino sugar and nucleotide sugar metabolism;2/48;0.06347256353740853;0.29104492548860494;"PMM1;NPL"
Intestinal immune network for IgA production;2/48;0.06347256353740853;0.29104492548860494;"HLA-DRB5;HLA-DQB1"
Riboflavin metabolism;1/8;0.06639876568595054;0.2972135225942548;ACP5
Cysteine and methionine metabolism;2/50;0.06818108212725724;0.298094033486613;"SDS;BCAT1"
Toxoplasmosis;3/112;0.07136178903243841;0.30490946222950954;"HLA-DRB5;PIK3R5;HLA-DQB1"
Autoimmune thyroid disease;2/53;0.07545125163527173;0.3152185623873575;"HLA-DRB5;HLA-DQB1"
AMPK signaling pathway;3/120;0.08379615372746355;0.34202193516102714;"PFKFB3;PCK1;PCK2"
Legionellosis;2/57;0.08550548379025678;0.34202193516102714;"ITGB2;IL18"
Epstein-Barr virus infection;4/202;0.09545510460548062;0.37386582637146576;"HLA-DRB5;CD3E;RUNX3;HLA-DQB1"
Natural killer cell mediated cytotoxicity;3/131;0.10227952740121031;0.3900140377427188;"TYROBP;ITGB2;CD48"
GnRH secretion;2/64;0.10398516781647432;0.3900140377427188;"KCNJ5;SPP1"
Vascular smooth muscle contraction;3/133;0.10580168045148224;0.3900140377427188;"MYH11;ADCY7;ACTG2"
Systemic lupus erythematosus;3/135;0.1093710615805217;0.39336097147370575;"HLA-DRB5;FCGR1A;HLA-DQB1"
Glycolysis / Gluconeogenesis;2/67;0.11221045361049178;0.39336097147370575;"PCK1;PCK2"
Apelin signaling pathway;3/137;0.11298666201904314;0.39336097147370575;"SPP1;ADCY7;PIK3R5"
Measles;3/139;0.11664746646679294;0.39542167133485284;"TLR7;CD3E;IL2RG"
Adipocytokine signaling pathway;2/69;0.11778517869548807;0.39542167133485284;"PCK1;PCK2"
Apoptosis;3/142;0.12222119598083066;0.40311552358589764;"SPTA1;CTSS;MAP3K5"
PPAR signaling pathway;2/74;0.13201209600497132;0.4279012767057691;"PCK1;PCK2"
Pantothenate and CoA biosynthesis;1/21;0.16507394925133972;0.5138040529886603;BCAT1
Wnt signaling pathway;3/166;0.16997193692372245;0.5138040529886603;"SFRP2;MMP7;ROR2"
Arginine biosynthesis;1/22;0.17222006006501586;0.5138040529886603;GLUL
Histidine metabolism;1/22;0.17222006006501586;0.5138040529886603;HDC
ECM-receptor interaction;2/88;0.17362622782113976;0.5138040529886603;"SPP1;SDC1"
PD-L1 expression and PD-1 checkpoint pathway in cancer;2/89;0.17667787254693948;0.5138040529886603;"CD3E;RASGRP1"
[truncated: 681 more rows]
[truncated: 2 more columns]
