# Supplementary material for: RNA-seq dataset of subcutaneous adipose tissue: Transcriptional differences between obesity and healthy women
Source: Data Brief. 2021 Nov 27;39:107647. doi: 10.1016/j.dib.2021.107647 (PMC8640228; doi:10.1016/j.dib.2021.107647)
Supplement: Supplementary file 1 [file mmc1.zip › Messa_et_al_Supplementary_tables/SupplementaryTable1_ObesityassociatedDERNAs.xlsx]

## Sheet: Foglio1
Gene	Log2FC		gene_name	Association with Obesity	Related Article
COL4A2-AS2	5.93		AASS	NO
TM4SF19	4.98		ABCC3	YES	https://europepmc.org/article/PMC/3100907
DCSTAMP	4.63		AC015813.6	NO
CHRNA1	4.39		AC134669.1	NO
PDE6G	4.32		ACER2	NO
URAD	4.18		ACP5	YES	https://pubmed.ncbi.nlm.nih.gov/23592636/
TM4SF19-TCTEX1D2	4.12		ACTG2	NO
SDS	4.10		ADAMDEC1	YES	https://www.nature.com/articles/s41598-017-02203-3
ACTG2	-3.57		ADAMTS2	YES	https://www.nature.com/articles/s41467-018-08000-4
ANLN	3.49		ADCY7	NO
COL11A1	3.49		ADGRE4P	NO
SIGLEC15	3.35		AL121832.2	NO
FCMR	3.27		AL158206.1	NO
RRM2	3.27		ANLN	NO
ST14	3.21		AP1S3	NO
CCL22	3.15		APOC1	YES	https://www.ncbi.nlm.nih.gov/pmc/articles/PMC2842156/, https://pubmed.ncbi.nlm.nih.gov/11723061/
SLAMF7	3.09		APOC4-APOC2	YES	https://www.ncbi.nlm.nih.gov/pmc/articles/PMC5705268/
MYH11	-3.00		ARHGEF26	YES	https://www.ncbi.nlm.nih.gov/pmc/articles/PMC3925764/
ADGRE4P	2.97		ASPM	NO
CILP2	2.94		ASPN	YES	https://pubmed.ncbi.nlm.nih.gov/28482007/
ASPM	2.91		AZGP1	YES	https://www.ncbi.nlm.nih.gov/pmc/articles/PMC2807359/
SPOCD1	2.88		BCAT1	YES	https://www.sciencedirect.com/science/article/pii/S1550413109000400
GZMK	2.86		BTBD8	NO
SLC6A12	2.82		BTG2	YES	https://pubmed.ncbi.nlm.nih.gov/26738493/
UBD	2.80		BUB1	NO
SMIM25	2.74		C11orf45	YES	https://www.ncbi.nlm.nih.gov/pmc/articles/PMC5220399/
IGHGP	2.66		CA3	YES	https://www.tandfonline.com/doi/full/10.3109/14756366.2012.700640
BUB1	2.60		CCL19	YES	https://pubmed.ncbi.nlm.nih.gov/30339734/
NCAPH	2.49		CCL22	NO
FCGBP	2.48		CCR7	YES	https://pubmed.ncbi.nlm.nih.gov/26097021/
AP1S3	2.47		CD22	NO
TYROBP	2.47		CD248	YES	https://www.sciencedirect.com/science/article/pii/S2352396419303652
AL121832.2	2.36		CD300LB	YES	https://bmcgenomics.biomedcentral.com/articles/10.1186/1471-2164-13-450
CRABP2	2.34		CD3E	YES	https://pubmed.ncbi.nlm.nih.gov/20551286/
MXRA5Y	2.33		CD48	NO
PTPN7	2.28		CD52	YES	https://academic.oup.com/edrv/article/38/1/46/2959893
ITGB2-AS1	2.23		CD68	YES	https://academic.oup.com/jcem/article/91/7/2776/2656639
SPINT1	2.22		CD84	YES	https://academic.oup.com/edrv/article/38/1/46/2959893
CD48	2.12		CHRNA1	NO
ROR2	2.10		CIDEA	YES	https://diabetes.diabetesjournals.org/content/54/10/3032
LGALS9	2.09		CILP2	NO
HAVCR2	2.07		CIT	NO
SPTA1	2.03		CKB	NO
SLC19A2	-2.01		CNN1	YES	https://pubmed.ncbi.nlm.nih.gov/31606201/
NPL	1.97		COL11A1	NO
LILRB1	1.96		COL3A1	YES	https://www.frontiersin.org/articles/10.3389/fphys.2018.00674/full
KCNJ5	1.95		COL4A2-AS2	NO
PARP15	1.95		CRABP2	NO
RUNX2	1.93		CSMD2	YES	https://www.ncbi.nlm.nih.gov/pmc/articles/PMC4844195/
TPX2	1.92		CTSS	YES	https://pubmed.ncbi.nlm.nih.gov/17378727/
CD22	1.92		DCSTAMP	NO
AC134669.1	1.90		DES	YES	https://www.ncbi.nlm.nih.gov/pmc/articles/PMC2670630/
CIT	1.84		DOK2	NO
DOK2	1.82		DOK3	NO
MKX	-1.82		ECHDC3	YES	https://diabetes.diabetesjournals.org/content/diabetes/64/9/3135.full.pdf
SNX20	1.81		EVI2B	YES	https://www.ncbi.nlm.nih.gov/pmc/articles/PMC4422777/
RASGRP1	1.78		FAT2	NO
GAPT	1.78		FCGBP	NO
LINC01094	1.74		FCGR1A	YES	https://www.ncbi.nlm.nih.gov/pmc/articles/PMC6458173/https://www.ncbi.nlm.nih.gov/pmc/articles/PMC6458173/
TNFSF8	1.70		FCMR	NO
PTPN22	1.67		FERMT3	YES	https://watermark.silverchair.com/jn227496.pdf?token=AQECAHi208BE49Ooan9kkhW_Ercy7Dm3ZL_9Cf3qfKAc485ysgAAAqMwggKfBgkqhkiG9w0BBwagggKQMIICjAIBADCCAoUGCSqGSIb3DQEHATAeBglghkgBZQMEAS4wEQQMwanPsPPctd52VJOqAgEQgIICVqz6xd-WD9Yf712nH_J98y9g4BG7ufEBXrSTZpoAKBOc_V9ll6FtQPTAHY2L39mEki-XtKxlymhx8hDG0YU1TexjLDM1n6Z-KVC-_Ksd_aYlT6azq7GMk7ku02lYrDi0547maSFJFuGHb71clgYFsoqD9gOKyb4A4AQJc1OES-P0YNwiCXgZia2VXbvHkh…
MFSD12	1.66		GAPT	NO
SPTB	-1.64		GLUL	YES	https://linkinghub.elsevier.com/retrieve/pii/S1550413119306631
DOK3	1.62		GLULP4	NO
GPR137B	1.58		GLYCTK	NO
GLULP4	-1.54		GM2A	YES	https://pubmed.ncbi.nlm.nih.gov/21036149/
PLCXD1	-1.49		GPD1L	YES	https://www.nature.com/articles/s41598-017-01517-6
FAT2	1.48		GPR137B	NO
PGF	1.46		GPRIN3	YES	https://www.ncbi.nlm.nih.gov/pmc/articles/PMC3279563/
HLA-DRB5	1.37		GZMK	NO
GLYCTK	-1.36		HAVCR2	NO
BTBD8	-1.35		HDC	YES	https://pubmed.ncbi.nlm.nih.gov/16926531/, https://www.ncbi.nlm.nih.gov/pmc/articles/PMC6045700/
RUNX3	1.33		HLA-DQB1	YES	https://www.ncbi.nlm.nih.gov/pmc/articles/PMC4185013/
MOCS1	-1.31		HLA-DRB5	NO
TENM4	1.30		IFI30	YES	https://pubmed.ncbi.nlm.nih.gov/21701784/
CKB	-1.24		IGHGP	NO
AASS	-1.16		IGSF6	YES	https://academic.oup.com/ajcn/article/96/1/196/4571426
ACER2	-1.15		IL18	YES	https://www.ncbi.nlm.nih.gov/pmc/articles/PMC2858122/
AC015813.6	-1.08		IL2RG	YES	https://www.sciencedirect.com/science/article/pii/S221112471930782X
AL158206.1	-1.07		IRF5	YES	https://www.ncbi.nlm.nih.gov/pmc/articles/PMC6912676/; https://www.ncbi.nlm.nih.gov/pmc/articles/PMC7140673/
ADCY7	1.06		ITGB2	YES	https://onlinelibrary.wiley.com/doi/full/10.1038/oby.2008.68
			ITGB2-AS1	NO
			KCNAB2	YES	https://europepmc.org/article/pat/wo2005123949
			KCNJ5	NO
			KLF15	YES	https://www.cell.com/cell-reports/pdf/S2211-1247(17)31669-8.pdf, https://pubmed.ncbi.nlm.nih.gov/21862590/
			KLHL6	YES	https://www.nature.com/articles/s41598-017-13099-4
			KYNU	YES	https://pubmed.ncbi.nlm.nih.gov/26347385/
			LAPTM5	YES	https://www.sciencedirect.com/science/article/pii/S155041311300449X#fig1
			LCP1	YES	https://www.nature.com/articles/s41598-019-40992-x, https://www.nature.com/articles/srep14841
			LGALS9	NO
			LILRB1	NO
			LILRB4	YES	https://www.ncbi.nlm.nih.gov/pmc/articles/PMC5900726/
			LINC01094	NO
			LSP1	YES	https://www.nature.com/articles/s41366-018-0219-6
			LTB	YES	https://pubmed.ncbi.nlm.nih.gov/22922363/
			LYZ	YES	https://www.nature.com/articles/ijo2014194
			MAP3K5	YES	https://www.ncbi.nlm.nih.gov/pmc/articles/PMC5485239/, https://www.nature.com/articles/s41467-020-15483-7
			MARCHF1	YES	https://pubmed.ncbi.nlm.nih.gov/27577745/
			MATK	YES	https://pubmed.ncbi.nlm.nih.gov/23251661/
			MFSD12	NO
			MKX	NO
			MMP7	YES	https://pubmed.ncbi.nlm.nih.gov/30259506/
			MMP8	YES	https://pubmed.ncbi.nlm.nih.gov/27296149/
			MOCS1	NO
			MSR1	YES	https://www.ncbi.nlm.nih.gov/pmc/articles/PMC6260912/
			MXRA5	YES	https://pubmed.ncbi.nlm.nih.gov/29453465/
			MXRA5Y	NO
			MYH11	NO
			NCAPH	NO
			NLRC3	YES	http://europepmc.org/article/PMC/4382211
			NPL	NO
			ORMDL3	YES	https://www.cell.com/iscience/pdf/S2589-0042(20)30511-3.pdf
			P2RX6	YES	https://diabetes.diabetesjournals.org/content/diabetes/early/2019/09/04/db19-0560.full.pdf
			PARP15	NO
			PARVG	YES	https://www.ncbi.nlm.nih.gov/pmc/articles/PMC4112000/
			PCK1	YES	https://pubmed.ncbi.nlm.nih.gov/17709878/
			PCK2	YES	https://pubmed.ncbi.nlm.nih.gov/17709878/
			PDE6G	NO
			PDPN	YES	https://www.ncbi.nlm.nih.gov/pmc/articles/PMC6689341/
			PFKFB3	YES	https://faseb.onlinelibrary.wiley.com/doi/abs/10.1096/fasebj.2020.34.s1.05669
			PGF	NO
			PIK3AP1	YES	https://www.frontiersin.org/articles/10.3389/fphys.2018.00674/full
			PIK3R5	YES	https://core.ac.uk/download/pdf/192592559.pdf
			PLA2G15	YES	https://diabetes.diabetesjournals.org/content/64/9/3135.figures-only
			PLA2G7	YES	https://link.springer.com/article/10.1007/s00125-018-4558-6
			PLCXD1	NO
			PMM1	YES	https://www.cell.com/cell-metabolism/pdf/S1550-4131(16)30248-0.pdf
			PTPN22	NO
			PTPN7	NO
			PTPRJ	YES	https://www.ncbi.nlm.nih.gov/pmc/articles/PMC5599550/
			PTPRO	YES	https://www.oncotarget.com/article/3353/text/
			RASGRP1	NO
			RHOB	YES	https://www.ncbi.nlm.nih.gov/pmc/articles/PMC4425045/
			ROR2	NO
			RRM2	NO
			RUNX2	NO
			RUNX3	NO
			SDC1	YES	https://www.jimmunol.org/content/196/1_Supplement/117.13
			SDS	NO
			SFRP2	YES	https://pubmed.ncbi.nlm.nih.gov/23393180/
			SIGLEC15	NO
			SIGLEC7	YES	https://pubmed.ncbi.nlm.nih.gov/28786023/
			SLAMF7	NO
			SLAMF8	YES	https://bmcgenomics.biomedcentral.com/articles/10.1186/1471-2164-11-713
			SLC19A2	NO
			SLC6A12	NO
			SMIM25	NO
			SNX20	NO
			SPINT1	NO
			SPOCD1	NO
			SPON2	YES	https://pubmed.ncbi.nlm.nih.gov/24445216/
			SPP1	YES	https://www.jax.org/news-and-insights/2014/june/osteopontin-deletion-prevents-the-development-of-obesity-and-hepatic-steato ; https://pubmed.ncbi.nlm.nih.gov/21562757/
			SPTA1	NO
			SPTB	NO
			ST14	NO
			TENM4	NO
			TLR7	YES	https://www.longdom.org/open-access/increased-adipose-tissue-expression-of-tolllike-receptor-tlr7-inobese-individuals-significance-in-metabolic-disease-2153-0637-1000136.pdf
			TM4SF19	NO
			TM4SF19-TCTEX1D2	NO
			TMEM100	YES	https://bmcgenomics.biomedcentral.com/articles/10.1186/1471-2164-11-713
			TNFSF8	NO
			TNNI2	YES	https://www.frontiersin.org/articles/10.3389/fendo.2020.00097/full
			TOP2A	YES	https://pubmed.ncbi.nlm.nih.gov/29330624/
			TPX2	NO
			TREM2	YES	https://pubmed.ncbi.nlm.nih.gov/31477129/
			TRPM2	YES	https://www.ncbi.nlm.nih.gov/pmc/articles/PMC3330711/
			TSPAN8	YES	https://pubmed.ncbi.nlm.nih.gov/20733586/
			TXLNG	YES	https://www.ncbi.nlm.nih.gov/pmc/articles/PMC5206674/
			TYROBP	NO
			UBD	NO
			URAD	NO

## Sheet: Foglio2
gene_name	Association with Obesity	Related Article
AASS	NO
ABCC3	YES	https://europepmc.org/article/PMC/3100907
AC015813.6	NO
AC134669.1	NO
ACER2	NO
ACP5	YES	https://pubmed.ncbi.nlm.nih.gov/23592636/
ACTG2	NO
ADAMDEC1	YES	https://www.nature.com/articles/s41598-017-02203-3
ADAMTS2	YES	https://www.nature.com/articles/s41467-018-08000-4
ADCY7	NO
ADGRE4P	NO
AL121832.2	NO
AL158206.1	NO
ANLN	NO
AP1S3	NO
APOC1	YES	https://www.ncbi.nlm.nih.gov/pmc/articles/PMC2842156/, https://pubmed.ncbi.nlm.nih.gov/11723061/
APOC4-APOC2	YES	https://www.ncbi.nlm.nih.gov/pmc/articles/PMC5705268/
ARHGEF26	YES	https://www.ncbi.nlm.nih.gov/pmc/articles/PMC3925764/
ASPM	NO
ASPN	YES	https://pubmed.ncbi.nlm.nih.gov/28482007/
AZGP1	YES	https://www.ncbi.nlm.nih.gov/pmc/articles/PMC2807359/
BCAT1	YES	https://www.sciencedirect.com/science/article/pii/S1550413109000400
BTBD8	NO
BTG2	YES	https://pubmed.ncbi.nlm.nih.gov/26738493/
BUB1	NO
C11orf45	YES	https://www.ncbi.nlm.nih.gov/pmc/articles/PMC5220399/
CA3	YES	https://www.tandfonline.com/doi/full/10.3109/14756366.2012.700640
CCL19	YES	https://pubmed.ncbi.nlm.nih.gov/30339734/
CCL22	NO
CCR7	YES	https://pubmed.ncbi.nlm.nih.gov/26097021/
CD22	NO
CD248	YES	https://www.sciencedirect.com/science/article/pii/S2352396419303652
CD300LB	YES	https://bmcgenomics.biomedcentral.com/articles/10.1186/1471-2164-13-450
CD3E	YES	https://pubmed.ncbi.nlm.nih.gov/20551286/
CD48	NO
CD52	YES	https://academic.oup.com/edrv/article/38/1/46/2959893
CD68	YES	https://academic.oup.com/jcem/article/91/7/2776/2656639
CD84	YES	https://academic.oup.com/edrv/article/38/1/46/2959893
CHRNA1	NO
CIDEA	YES	https://diabetes.diabetesjournals.org/content/54/10/3032
CILP2	NO
CIT	NO
CKB	NO
CNN1	YES	https://pubmed.ncbi.nlm.nih.gov/31606201/
COL11A1	NO
COL3A1	YES	https://www.frontiersin.org/articles/10.3389/fphys.2018.00674/full
COL4A2-AS2	NO
CRABP2	NO
CSMD2	YES	https://www.ncbi.nlm.nih.gov/pmc/articles/PMC4844195/
CTSS	YES	https://pubmed.ncbi.nlm.nih.gov/17378727/
DCSTAMP	NO
DES	YES	https://www.ncbi.nlm.nih.gov/pmc/articles/PMC2670630/
DOK2	NO
DOK3	NO
ECHDC3	YES	https://diabetes.diabetesjournals.org/content/diabetes/64/9/3135.full.pdf
EVI2B	YES	https://www.ncbi.nlm.nih.gov/pmc/articles/PMC4422777/
FAT2	NO
FCGBP	NO
FCGR1A	YES	https://www.ncbi.nlm.nih.gov/pmc/articles/PMC6458173/https://www.ncbi.nlm.nih.gov/pmc/articles/PMC6458173/
FCMR	NO
FERMT3	YES	https://watermark.silverchair.com/jn227496.pdf?token=AQECAHi208BE49Ooan9kkhW_Ercy7Dm3ZL_9Cf3qfKAc485ysgAAAqMwggKfBgkqhkiG9w0BBwagggKQMIICjAIBADCCAoUGCSqGSIb3DQEHATAeBglghkgBZQMEAS4wEQQMwanPsPPctd52VJOqAgEQgIICVqz6xd-WD9Yf712nH_J98y9g4BG7ufEBXrSTZpoAKBOc_V9ll6FtQPTAHY2L39mEki-XtKxlymhx8hDG0YU1TexjLDM1n6Z-KVC-_Ksd_aYlT6azq7GMk7ku02lYrDi0547maSFJFuGHb71clgYFsoqD9gOKyb4A4AQJc1OES-P0YNwiCXgZia2VXbvHkh…
GAPT	NO
GLUL	YES	https://linkinghub.elsevier.com/retrieve/pii/S1550413119306631
GLULP4	NO
GLYCTK	NO
GM2A	YES	https://pubmed.ncbi.nlm.nih.gov/21036149/
GPD1L	YES	https://www.nature.com/articles/s41598-017-01517-6
GPR137B	NO
GPRIN3	YES	https://www.ncbi.nlm.nih.gov/pmc/articles/PMC3279563/
GZMK	NO
HAVCR2	NO
HDC	YES	https://pubmed.ncbi.nlm.nih.gov/16926531/, https://www.ncbi.nlm.nih.gov/pmc/articles/PMC6045700/
HLA-DQB1	YES	https://www.ncbi.nlm.nih.gov/pmc/articles/PMC4185013/
HLA-DRB5	NO
IFI30	YES	https://pubmed.ncbi.nlm.nih.gov/21701784/
IGHGP	NO
IGSF6	YES	https://academic.oup.com/ajcn/article/96/1/196/4571426
IL18	YES	https://www.ncbi.nlm.nih.gov/pmc/articles/PMC2858122/
IL2RG	YES	https://www.sciencedirect.com/science/article/pii/S221112471930782X
IRF5	YES	https://www.ncbi.nlm.nih.gov/pmc/articles/PMC6912676/; https://www.ncbi.nlm.nih.gov/pmc/articles/PMC7140673/
ITGB2	YES	https://onlinelibrary.wiley.com/doi/full/10.1038/oby.2008.68
ITGB2-AS1	NO
KCNAB2	YES	https://europepmc.org/article/pat/wo2005123949
KCNJ5	NO
KLF15	YES	https://www.cell.com/cell-reports/pdf/S2211-1247(17)31669-8.pdf, https://pubmed.ncbi.nlm.nih.gov/21862590/
KLHL6	YES	https://www.nature.com/articles/s41598-017-13099-4
KYNU	YES	https://pubmed.ncbi.nlm.nih.gov/26347385/
LAPTM5	YES	https://www.sciencedirect.com/science/article/pii/S155041311300449X#fig1
LCP1	YES	https://www.nature.com/articles/s41598-019-40992-x, https://www.nature.com/articles/srep14841
LGALS9	NO
LILRB1	NO
LILRB4	YES	https://www.ncbi.nlm.nih.gov/pmc/articles/PMC5900726/
LINC01094	NO
LSP1	YES	https://www.nature.com/articles/s41366-018-0219-6
LTB	YES	https://pubmed.ncbi.nlm.nih.gov/22922363/
LYZ	YES	https://www.nature.com/articles/ijo2014194
MAP3K5	YES	https://www.ncbi.nlm.nih.gov/pmc/articles/PMC5485239/, https://www.nature.com/articles/s41467-020-15483-7
MARCHF1	YES	https://pubmed.ncbi.nlm.nih.gov/27577745/
MATK	YES	https://pubmed.ncbi.nlm.nih.gov/23251661/
MFSD12	NO
MKX	NO
MMP7	YES	https://pubmed.ncbi.nlm.nih.gov/30259506/
MMP8	YES	https://pubmed.ncbi.nlm.nih.gov/27296149/
MOCS1	NO
MSR1	YES	https://www.ncbi.nlm.nih.gov/pmc/articles/PMC6260912/
MXRA5	YES	https://pubmed.ncbi.nlm.nih.gov/29453465/
MXRA5Y	NO
MYH11	NO
NCAPH	NO
NLRC3	YES	http://europepmc.org/article/PMC/4382211
NPL	NO
ORMDL3	YES	https://www.cell.com/iscience/pdf/S2589-0042(20)30511-3.pdf
P2RX6	YES	https://diabetes.diabetesjournals.org/content/diabetes/early/2019/09/04/db19-0560.full.pdf
PARP15	NO
PARVG	YES	https://www.ncbi.nlm.nih.gov/pmc/articles/PMC4112000/
PCK1	YES	https://pubmed.ncbi.nlm.nih.gov/17709878/
PCK2	YES	https://pubmed.ncbi.nlm.nih.gov/17709878/
PDE6G	NO
PDPN	YES	https://www.ncbi.nlm.nih.gov/pmc/articles/PMC6689341/
PFKFB3	YES	https://faseb.onlinelibrary.wiley.com/doi/abs/10.1096/fasebj.2020.34.s1.05669
PGF	NO
PIK3AP1	YES	https://www.frontiersin.org/articles/10.3389/fphys.2018.00674/full
PIK3R5	YES	https://core.ac.uk/download/pdf/192592559.pdf
PLA2G15	YES	https://diabetes.diabetesjournals.org/content/64/9/3135.figures-only
PLA2G7	YES	https://link.springer.com/article/10.1007/s00125-018-4558-6
PLCXD1	NO
PMM1	YES	https://www.cell.com/cell-metabolism/pdf/S1550-4131(16)30248-0.pdf
PTPN22	NO
PTPN7	NO
PTPRJ	YES	https://www.ncbi.nlm.nih.gov/pmc/articles/PMC5599550/
PTPRO	YES	https://www.oncotarget.com/article/3353/text/
RASGRP1	NO
RHOB	YES	https://www.ncbi.nlm.nih.gov/pmc/articles/PMC4425045/
ROR2	NO
RRM2	NO
RUNX2	NO
RUNX3	NO
SDC1	YES	https://www.jimmunol.org/content/196/1_Supplement/117.13
SDS	NO
SFRP2	YES	https://pubmed.ncbi.nlm.nih.gov/23393180/
SIGLEC15	NO
SIGLEC7	YES	https://pubmed.ncbi.nlm.nih.gov/28786023/
SLAMF7	NO
SLAMF8	YES	https://bmcgenomics.biomedcentral.com/articles/10.1186/1471-2164-11-713
SLC19A2	NO
SLC6A12	NO
SMIM25	NO
SNX20	NO
SPINT1	NO
SPOCD1	NO
SPON2	YES	https://pubmed.ncbi.nlm.nih.gov/24445216/
SPP1	YES	https://www.jax.org/news-and-insights/2014/june/osteopontin-deletion-prevents-the-development-of-obesity-and-hepatic-steato ; https://pubmed.ncbi.nlm.nih.gov/21562757/
SPTA1	NO
SPTB	NO
ST14	NO
TENM4	NO
TLR7	YES	https://www.longdom.org/open-access/increased-adipose-tissue-expression-of-tolllike-receptor-tlr7-inobese-individuals-significance-in-metabolic-disease-2153-0637-1000136.pdf
TM4SF19	NO
TM4SF19-TCTEX1D2	NO
TMEM100	YES	https://bmcgenomics.biomedcentral.com/articles/10.1186/1471-2164-11-713
TNFSF8	NO
TNNI2	YES	https://www.frontiersin.org/articles/10.3389/fendo.2020.00097/full
TOP2A	YES	https://pubmed.ncbi.nlm.nih.gov/29330624/
TPX2	NO
TREM2	YES	https://pubmed.ncbi.nlm.nih.gov/31477129/
TRPM2	YES	https://www.ncbi.nlm.nih.gov/pmc/articles/PMC3330711/
TSPAN8	YES	https://pubmed.ncbi.nlm.nih.gov/20733586/
TXLNG	YES	https://www.ncbi.nlm.nih.gov/pmc/articles/PMC5206674/
TYROBP	NO
UBD	NO
URAD	NO
