# Supplementary material for: RNA-seq dataset of subcutaneous adipose tissue: Transcriptional differences between obesity and healthy women
Source: Data Brief. 2021 Nov 27;39:107647. doi: 10.1016/j.dib.2021.107647 (PMC8640228; doi:10.1016/j.dib.2021.107647)
Supplement: Supplementary file 1 [file mmc1.zip › Messa_et_al_Supplementary_tables/SupplementaryTable4_GSEA.csv]

GO_BP: go_bp_msig
ID	Description	setSize	enrichmentScore	NES	pvalue	p.adjust	leading_edge
GOBP_ADAPTIVE_IMMUNE_RESPONSE_BASED_ON_SOMATIC_RECOMBINATION_OF_IMMUNE_RECEPTORS_BUILT_FROM_IMMUNOGLOBULIN_SUPERFAMILY_DOMAINS	GOBP_ADAPTIVE_IMMUNE_RESPONSE_BASED_ON_SOMATIC_RECOMBINATION_OF_IMMUNE_RECEPTORS_BUILT_FROM_IMMUNOGLOBULIN_SUPERFAMILY_DOMAINS	347	0,572606428635142	2,20945810495684	1E-10	3,23101265822785E-09	tags=45%, list=15%, signal=38%
GOBP_AEROBIC_RESPIRATION	GOBP_AEROBIC_RESPIRATION	86	-0,617526329620591	-2,50351519603354	1E-10	3,23101265822785E-09	tags=62%, list=16%, signal=52%
GOBP_ALPHA_BETA_T_CELL_ACTIVATION	GOBP_ALPHA_BETA_T_CELL_ACTIVATION	146	0,582630042427552	2,09927052593372	1E-10	3,23101265822785E-09	tags=32%, list=5%, signal=30%
GOBP_ANTIGEN_PROCESSING_AND_PRESENTATION	GOBP_ANTIGEN_PROCESSING_AND_PRESENTATION	230	0,534510758106735	2,00333698616014	1E-10	3,23101265822785E-09	tags=31%, list=10%, signal=28%
GOBP_ANTIGEN_RECEPTOR_MEDIATED_SIGNALING_PATHWAY	GOBP_ANTIGEN_RECEPTOR_MEDIATED_SIGNALING_PATHWAY	303	0,61387753951957	2,35393734873024	1E-10	3,23101265822785E-09	tags=41%, list=11%, signal=37%
GOBP_ATP_METABOLIC_PROCESS	GOBP_ATP_METABOLIC_PROCESS	307	-0,405837969013044	-1,88642749875881	1E-10	3,23101265822785E-09	tags=45%, list=16%, signal=38%
GOBP_ATP_SYNTHESIS_COUPLED_ELECTRON_TRANSPORT	GOBP_ATP_SYNTHESIS_COUPLED_ELECTRON_TRANSPORT	98	-0,620412553800541	-2,54609764305673	1E-10	3,23101265822785E-09	tags=63%, list=19%, signal=51%
GOBP_B_CELL_ACTIVATION	GOBP_B_CELL_ACTIVATION	311	0,550019032532989	2,11086304291941	1E-10	3,23101265822785E-09	tags=42%, list=14%, signal=37%
GOBP_B_CELL_MEDIATED_IMMUNITY	GOBP_B_CELL_MEDIATED_IMMUNITY	211	0,621801262914467	2,30944011756452	1E-10	3,23101265822785E-09	tags=53%, list=16%, signal=45%
GOBP_B_CELL_RECEPTOR_SIGNALING_PATHWAY	GOBP_B_CELL_RECEPTOR_SIGNALING_PATHWAY	117	0,729691523040434	2,57495100569809	1E-10	3,23101265822785E-09	tags=68%, list=18%, signal=55%
GOBP_CELLULAR_AMINO_ACID_METABOLIC_PROCESS	GOBP_CELLULAR_AMINO_ACID_METABOLIC_PROCESS	328	-0,422790075647769	-2,01663647661089	1E-10	3,23101265822785E-09	tags=33%, list=11%, signal=29%
GOBP_CELLULAR_PROTEIN_COMPLEX_DISASSEMBLY	GOBP_CELLULAR_PROTEIN_COMPLEX_DISASSEMBLY	221	-0,47643761045595	-2,18899603929495	1E-10	3,23101265822785E-09	tags=47%, list=14%, signal=41%
GOBP_CELLULAR_RESPIRATION	GOBP_CELLULAR_RESPIRATION	184	-0,603566880326715	-2,71696925772451	1E-10	3,23101265822785E-09	tags=50%, list=12%, signal=44%
GOBP_CELL_CHEMOTAXIS	GOBP_CELL_CHEMOTAXIS	295	0,538030436006073	2,05966966532738	1E-10	3,23101265822785E-09	tags=40%, list=13%, signal=35%
GOBP_CELL_KILLING	GOBP_CELL_KILLING	173	0,572293182587837	2,0844625010684	1E-10	3,23101265822785E-09	tags=38%, list=12%, signal=34%
GOBP_CELL_RECOGNITION	GOBP_CELL_RECOGNITION	218	0,536289391585334	1,99850156865761	1E-10	3,23101265822785E-09	tags=41%, list=13%, signal=35%
GOBP_COLLAGEN_CATABOLIC_PROCESS	GOBP_COLLAGEN_CATABOLIC_PROCESS	47	0,759013054256461	2,34961408965008	1E-10	3,23101265822785E-09	tags=49%, list=11%, signal=44%
GOBP_COLLAGEN_FIBRIL_ORGANIZATION	GOBP_COLLAGEN_FIBRIL_ORGANIZATION	52	0,748658230805307	2,33949446314542	1E-10	3,23101265822785E-09	tags=46%, list=7%, signal=43%
GOBP_COMPLEMENT_ACTIVATION	GOBP_COMPLEMENT_ACTIVATION	161	0,628274623607147	2,28050364338066	1E-10	3,23101265822785E-09	tags=55%, list=16%, signal=46%
GOBP_COTRANSLATIONAL_PROTEIN_TARGETING_TO_MEMBRANE	GOBP_COTRANSLATIONAL_PROTEIN_TARGETING_TO_MEMBRANE	106	-0,620097824960876	-2,57253857850813	1E-10	3,23101265822785E-09	tags=65%, list=17%, signal=54%
GOBP_COVALENT_CHROMATIN_MODIFICATION	GOBP_COVALENT_CHROMATIN_MODIFICATION	459	-0,434151852538272	-2,12581796012528	1E-10	3,23101265822785E-09	tags=39%, list=13%, signal=35%
GOBP_CYTOPLASMIC_TRANSLATION	GOBP_CYTOPLASMIC_TRANSLATION	101	-0,681136207658059	-2,79791575451658	1E-10	3,23101265822785E-09	tags=69%, list=18%, signal=57%
GOBP_DEFENSE_RESPONSE_TO_BACTERIUM	GOBP_DEFENSE_RESPONSE_TO_BACTERIUM	318	0,525160574342486	2,01559260825349	1E-10	3,23101265822785E-09	tags=38%, list=18%, signal=31%
GOBP_DETECTION_OF_CHEMICAL_STIMULUS	GOBP_DETECTION_OF_CHEMICAL_STIMULUS	486	0,447604145761139	1,76563815469233	1E-10	3,23101265822785E-09	tags=43%, list=28%, signal=31%
GOBP_DIVALENT_INORGANIC_CATION_HOMEOSTASIS	GOBP_DIVALENT_INORGANIC_CATION_HOMEOSTASIS	494	0,438550975815405	1,72885114088203	1E-10	3,23101265822785E-09	tags=37%, list=18%, signal=31%
GOBP_DNA_TEMPLATED_TRANSCRIPTION_ELONGATION	GOBP_DNA_TEMPLATED_TRANSCRIPTION_ELONGATION	116	-0,5973244043525	-2,51267512671343	1E-10	3,23101265822785E-09	tags=46%, list=12%, signal=40%
GOBP_DNA_TEMPLATED_TRANSCRIPTION_INITIATION	GOBP_DNA_TEMPLATED_TRANSCRIPTION_INITIATION	247	-0,532026129316244	-2,44469920770495	1E-10	3,23101265822785E-09	tags=46%, list=13%, signal=40%
GOBP_ENERGY_DERIVATION_BY_OXIDATION_OF_ORGANIC_COMPOUNDS	GOBP_ENERGY_DERIVATION_BY_OXIDATION_OF_ORGANIC_COMPOUNDS	273	-0,56567703835363	-2,65665261691286	1E-10	3,23101265822785E-09	tags=47%, list=12%, signal=42%
GOBP_ESTABLISHMENT_OF_PROTEIN_LOCALIZATION_TO_ENDOPLASMIC_RETICULUM	GOBP_ESTABLISHMENT_OF_PROTEIN_LOCALIZATION_TO_ENDOPLASMIC_RETICULUM	120	-0,617653841410267	-2,62495566143629	1E-10	3,23101265822785E-09	tags=62%, list=17%, signal=51%
GOBP_ESTABLISHMENT_OF_PROTEIN_LOCALIZATION_TO_MEMBRANE	GOBP_ESTABLISHMENT_OF_PROTEIN_LOCALIZATION_TO_MEMBRANE	350	-0,3876263180792	-1,84903992300413	1E-10	3,23101265822785E-09	tags=45%, list=16%, signal=38%
GOBP_ESTABLISHMENT_OF_RNA_LOCALIZATION	GOBP_ESTABLISHMENT_OF_RNA_LOCALIZATION	199	-0,501516060149052	-2,28793587934101	1E-10	3,23101265822785E-09	tags=48%, list=16%, signal=40%
GOBP_EXTERNAL_ENCAPSULATING_STRUCTURE_ORGANIZATION	GOBP_EXTERNAL_ENCAPSULATING_STRUCTURE_ORGANIZATION	394	0,566603351637464	2,20752969653587	1E-10	3,23101265822785E-09	tags=44%, list=15%, signal=38%
GOBP_EXTRACELLULAR_MATRIX_DISASSEMBLY	GOBP_EXTRACELLULAR_MATRIX_DISASSEMBLY	81	0,667544059795706	2,24779050981321	1E-10	3,23101265822785E-09	tags=54%, list=12%, signal=48%
GOBP_FATTY_ACID_BETA_OXIDATION	GOBP_FATTY_ACID_BETA_OXIDATION	75	-0,690112006893823	-2,74723043146244	1E-10	3,23101265822785E-09	tags=64%, list=16%, signal=54%
GOBP_FATTY_ACID_CATABOLIC_PROCESS	GOBP_FATTY_ACID_CATABOLIC_PROCESS	106	-0,658735302381334	-2,73283006355993	1E-10	3,23101265822785E-09	tags=62%, list=16%, signal=52%
GOBP_FATTY_ACID_METABOLIC_PROCESS	GOBP_FATTY_ACID_METABOLIC_PROCESS	385	-0,40273791192673	-1,93557654554008	1E-10	3,23101265822785E-09	tags=30%, list=10%, signal=27%
GOBP_FC_RECEPTOR_MEDIATED_STIMULATORY_SIGNALING_PATHWAY	GOBP_FC_RECEPTOR_MEDIATED_STIMULATORY_SIGNALING_PATHWAY	142	0,637133196852545	2,29987085129805	1E-10	3,23101265822785E-09	tags=54%, list=14%, signal=47%
GOBP_FC_RECEPTOR_SIGNALING_PATHWAY	GOBP_FC_RECEPTOR_SIGNALING_PATHWAY	236	0,514800151842511	1,93199324951296	1E-10	3,23101265822785E-09	tags=41%, list=14%, signal=35%
GOBP_HUMORAL_IMMUNE_RESPONSE	GOBP_HUMORAL_IMMUNE_RESPONSE	361	0,550523707313861	2,12682990552037	1E-10	3,23101265822785E-09	tags=44%, list=18%, signal=37%
GOBP_HUMORAL_IMMUNE_RESPONSE_MEDIATED_BY_CIRCULATING_IMMUNOGLOBULIN	GOBP_HUMORAL_IMMUNE_RESPONSE_MEDIATED_BY_CIRCULATING_IMMUNOGLOBULIN	141	0,680610102968682	2,45746043974453	1E-10	3,23101265822785E-09	tags=59%, list=16%, signal=50%
GOBP_IMMUNE_RESPONSE_REGULATING_SIGNALING_PATHWAY	GOBP_IMMUNE_RESPONSE_REGULATING_SIGNALING_PATHWAY	494	0,579312640464699	2,28376032576962	1E-10	3,23101265822785E-09	tags=44%, list=14%, signal=38%
GOBP_INTERFERON_GAMMA_PRODUCTION	GOBP_INTERFERON_GAMMA_PRODUCTION	109	0,660655394195549	2,3180256389166	1E-10	3,23101265822785E-09	tags=46%, list=12%, signal=40%
GOBP_LEUKOCYTE_CELL_CELL_ADHESION	GOBP_LEUKOCYTE_CELL_CELL_ADHESION	354	0,561868233255717	2,17102916305795	1E-10	3,23101265822785E-09	tags=42%, list=13%, signal=36%
GOBP_LEUKOCYTE_CHEMOTAXIS	GOBP_LEUKOCYTE_CHEMOTAXIS	221	0,562803544670479	2,10138762480531	1E-10	3,23101265822785E-09	tags=40%, list=12%, signal=36%
GOBP_LEUKOCYTE_MEDIATED_CYTOTOXICITY	GOBP_LEUKOCYTE_MEDIATED_CYTOTOXICITY	109	0,645023073240186	2,26317689161404	1E-10	3,23101265822785E-09	tags=48%, list=11%, signal=42%
GOBP_LEUKOCYTE_MIGRATION	GOBP_LEUKOCYTE_MIGRATION	499	0,581509126920409	2,29450265608179	1E-10	3,23101265822785E-09	tags=44%, list=14%, signal=38%
GOBP_LEUKOCYTE_PROLIFERATION	GOBP_LEUKOCYTE_PROLIFERATION	307	0,593026820547105	2,27717086374151	1E-10	3,23101265822785E-09	tags=42%, list=12%, signal=37%
GOBP_LIPID_MODIFICATION	GOBP_LIPID_MODIFICATION	270	-0,437061015120455	-2,04767948562689	1E-10	3,23101265822785E-09	tags=41%, list=14%, signal=35%
GOBP_LIPID_OXIDATION	GOBP_LIPID_OXIDATION	110	-0,605250092491324	-2,55097409160967	1E-10	3,23101265822785E-09	tags=47%, list=10%, signal=42%
GOBP_LYMPHOCYTE_MEDIATED_IMMUNITY	GOBP_LYMPHOCYTE_MEDIATED_IMMUNITY	340	0,601227532310063	2,3145247711327	1E-10	3,23101265822785E-09	tags=47%, list=15%, signal=41%
GOBP_MACROAUTOPHAGY	GOBP_MACROAUTOPHAGY	310	-0,445923361446461	-2,09659044860393	1E-10	3,23101265822785E-09	tags=43%, list=15%, signal=37%
GOBP_MACROMOLECULE_METHYLATION	GOBP_MACROMOLECULE_METHYLATION	298	-0,424409480829339	-1,98340013070218	1E-10	3,23101265822785E-09	tags=41%, list=15%, signal=35%
GOBP_MEMBRANE_INVAGINATION	GOBP_MEMBRANE_INVAGINATION	129	0,630324295867622	2,24903231746638	1E-10	3,23101265822785E-09	tags=44%, list=11%, signal=39%
GOBP_METHYLATION	GOBP_METHYLATION	351	-0,395186483764182	-1,88658959578896	1E-10	3,23101265822785E-09	tags=39%, list=16%, signal=34%
GOBP_MITOCHONDRIAL_GENE_EXPRESSION	GOBP_MITOCHONDRIAL_GENE_EXPRESSION	165	-0,704318026184511	-3,13285421233134	1E-10	3,23101265822785E-09	tags=60%, list=13%, signal=52%
GOBP_MITOCHONDRIAL_RESPIRATORY_CHAIN_COMPLEX_ASSEMBLY	GOBP_MITOCHONDRIAL_RESPIRATORY_CHAIN_COMPLEX_ASSEMBLY	100	-0,62593052268768	-2,57318261285939	1E-10	3,23101265822785E-09	tags=56%, list=16%, signal=47%
GOBP_MITOCHONDRIAL_TRANSLATION	GOBP_MITOCHONDRIAL_TRANSLATION	134	-0,722560556523023	-3,07856009522946	1E-10	3,23101265822785E-09	tags=63%, list=13%, signal=54%
GOBP_MITOCHONDRIAL_TRANSLATIONAL_TERMINATION	GOBP_MITOCHONDRIAL_TRANSLATIONAL_TERMINATION	89	-0,763235106795011	-3,09982727141923	1E-10	3,23101265822785E-09	tags=71%, list=13%, signal=61%
GOBP_MITOCHONDRIAL_TRANSPORT	GOBP_MITOCHONDRIAL_TRANSPORT	268	-0,484453543253057	-2,26747142143124	1E-10	3,23101265822785E-09	tags=47%, list=15%, signal=40%
GOBP_MONOCARBOXYLIC_ACID_CATABOLIC_PROCESS	GOBP_MONOCARBOXYLIC_ACID_CATABOLIC_PROCESS	131	-0,593014158501266	-2,53915527825403	1E-10	3,23101265822785E-09	tags=44%, list=10%, signal=40%
GOBP_MONONUCLEAR_CELL_DIFFERENTIATION	GOBP_MONONUCLEAR_CELL_DIFFERENTIATION	407	0,509996426240025	1,98904533253422	1E-10	3,23101265822785E-09	tags=35%, list=12%, signal=31%
GOBP_MONONUCLEAR_CELL_MIGRATION	GOBP_MONONUCLEAR_CELL_MIGRATION	187	0,572040979344267	2,10911546451485	1E-10	3,23101265822785E-09	tags=40%, list=12%, signal=35%
GOBP_MRNA_3_END_PROCESSING	GOBP_MRNA_3_END_PROCESSING	99	-0,597446792078429	-2,43460972350778	1E-10	3,23101265822785E-09	tags=46%, list=14%, signal=40%
GOBP_MYELOID_LEUKOCYTE_MIGRATION	GOBP_MYELOID_LEUKOCYTE_MIGRATION	213	0,539999340716737	2,01082834377829	1E-10	3,23101265822785E-09	tags=38%, list=13%, signal=33%
GOBP_NCRNA_METABOLIC_PROCESS	GOBP_NCRNA_METABOLIC_PROCESS	489	-0,505356878124553	-2,44646618612666	1E-10	3,23101265822785E-09	tags=51%, list=19%, signal=41%
GOBP_NCRNA_PROCESSING	GOBP_NCRNA_PROCESSING	397	-0,514948289367786	-2,50920059879376	1E-10	3,23101265822785E-09	tags=52%, list=19%, signal=42%
GOBP_NCRNA_TRANSCRIPTION	GOBP_NCRNA_TRANSCRIPTION	109	-0,58268783420042	-2,45730639934387	1E-10	3,23101265822785E-09	tags=57%, list=16%, signal=48%
GOBP_NEGATIVE_REGULATION_OF_CELLULAR_AMIDE_METABOLIC_PROCESS	GOBP_NEGATIVE_REGULATION_OF_CELLULAR_AMIDE_METABOLIC_PROCESS	183	-0,481489144130768	-2,16907446584486	1E-10	3,23101265822785E-09	tags=39%, list=16%, signal=33%
GOBP_NEGATIVE_REGULATION_OF_CELL_ACTIVATION	GOBP_NEGATIVE_REGULATION_OF_CELL_ACTIVATION	193	0,560530208141762	2,07151353383251	1E-10	3,23101265822785E-09	tags=34%, list=7%, signal=32%
GOBP_NEGATIVE_REGULATION_OF_IMMUNE_SYSTEM_PROCESS	GOBP_NEGATIVE_REGULATION_OF_IMMUNE_SYSTEM_PROCESS	385	0,518726783422632	2,01802330220851	1E-10	3,23101265822785E-09	tags=43%, list=18%, signal=36%
GOBP_NUCLEAR_EXPORT	GOBP_NUCLEAR_EXPORT	200	-0,511215689976482	-2,31956768484881	1E-10	3,23101265822785E-09	tags=50%, list=16%, signal=42%
GOBP_NUCLEAR_TRANSCRIBED_MRNA_CATABOLIC_PROCESS	GOBP_NUCLEAR_TRANSCRIBED_MRNA_CATABOLIC_PROCESS	207	-0,643742939915893	-2,94935539601214	1E-10	3,23101265822785E-09	tags=64%, list=17%, signal=53%
GOBP_NUCLEAR_TRANSCRIBED_MRNA_CATABOLIC_PROCESS_NONSENSE_MEDIATED_DECAY	GOBP_NUCLEAR_TRANSCRIBED_MRNA_CATABOLIC_PROCESS_NONSENSE_MEDIATED_DECAY	120	-0,703031183378769	-2,98779925137801	1E-10	3,23101265822785E-09	tags=71%, list=17%, signal=59%
GOBP_NUCLEAR_TRANSPORT	GOBP_NUCLEAR_TRANSPORT	341	-0,474985510242224	-2,26447088252981	1E-10	3,23101265822785E-09	tags=44%, list=15%, signal=38%
GOBP_NUCLEIC_ACID_PHOSPHODIESTER_BOND_HYDROLYSIS	GOBP_NUCLEIC_ACID_PHOSPHODIESTER_BOND_HYDROLYSIS	298	-0,404213760629858	-1,88901912393249	1E-10	3,23101265822785E-09	tags=39%, list=15%, signal=33%
GOBP_NUCLEOBASE_CONTAINING_COMPOUND_TRANSPORT	GOBP_NUCLEOBASE_CONTAINING_COMPOUND_TRANSPORT	251	-0,462901702974278	-2,12789537849007	1E-10	3,23101265822785E-09	tags=47%, list=16%, signal=40%
GOBP_ORGANIC_ACID_CATABOLIC_PROCESS	GOBP_ORGANIC_ACID_CATABOLIC_PROCESS	257	-0,479641114025221	-2,21643601213309	1E-10	3,23101265822785E-09	tags=38%, list=11%, signal=34%
GOBP_OXIDATIVE_PHOSPHORYLATION	GOBP_OXIDATIVE_PHOSPHORYLATION	144	-0,56444533174059	-2,47861028055107	1E-10	3,23101265822785E-09	tags=61%, list=19%, signal=50%
GOBP_PEPTIDYL_LYSINE_ACETYLATION	GOBP_PEPTIDYL_LYSINE_ACETYLATION	168	-0,531360168678497	-2,37275945106179	1E-10	3,23101265822785E-09	tags=45%, list=13%, signal=39%
GOBP_PEPTIDYL_LYSINE_MODIFICATION	GOBP_PEPTIDYL_LYSINE_MODIFICATION	388	-0,453206100996244	-2,16363265497806	1E-10	3,23101265822785E-09	tags=42%, list=13%, signal=36%
GOBP_PHAGOCYTOSIS	GOBP_PHAGOCYTOSIS	363	0,546255779713024	2,11226327892349	1E-10	3,23101265822785E-09	tags=44%, list=15%, signal=38%
GOBP_PHAGOCYTOSIS_RECOGNITION	GOBP_PHAGOCYTOSIS_RECOGNITION	84	0,658969160427603	2,24268000321477	1E-10	3,23101265822785E-09	tags=57%, list=16%, signal=48%
GOBP_POSITIVE_REGULATION_OF_B_CELL_ACTIVATION	GOBP_POSITIVE_REGULATION_OF_B_CELL_ACTIVATION	136	0,587582349150984	2,10930445900024	1E-10	3,23101265822785E-09	tags=49%, list=15%, signal=41%
GOBP_POSITIVE_REGULATION_OF_CATABOLIC_PROCESS	GOBP_POSITIVE_REGULATION_OF_CATABOLIC_PROCESS	449	-0,429837036913349	-2,10251554588854	1E-10	3,23101265822785E-09	tags=42%, list=15%, signal=36%
GOBP_POSITIVE_REGULATION_OF_CELL_ACTIVATION	GOBP_POSITIVE_REGULATION_OF_CELL_ACTIVATION	391	0,596552896972244	2,32426340314391	1E-10	3,23101265822785E-09	tags=46%, list=13%, signal=40%
GOBP_POSITIVE_REGULATION_OF_CELL_ADHESION	GOBP_POSITIVE_REGULATION_OF_CELL_ADHESION	420	0,509035219102974	1,98968494257244	1E-10	3,23101265822785E-09	tags=36%, list=12%, signal=32%
GOBP_POSITIVE_REGULATION_OF_CELL_CELL_ADHESION	GOBP_POSITIVE_REGULATION_OF_CELL_CELL_ADHESION	271	0,574508364420571	2,18561100043688	1E-10	3,23101265822785E-09	tags=41%, list=12%, signal=36%
GOBP_POSITIVE_REGULATION_OF_CYTOKINE_PRODUCTION	GOBP_POSITIVE_REGULATION_OF_CYTOKINE_PRODUCTION	428	0,50215944607477	1,96669821563119	1E-10	3,23101265822785E-09	tags=35%, list=12%, signal=31%
GOBP_POSITIVE_REGULATION_OF_IMMUNE_EFFECTOR_PROCESS	GOBP_POSITIVE_REGULATION_OF_IMMUNE_EFFECTOR_PROCESS	213	0,575148427167871	2,14171513189926	1E-10	3,23101265822785E-09	tags=37%, list=10%, signal=34%
GOBP_POSITIVE_REGULATION_OF_INTERFERON_GAMMA_PRODUCTION	GOBP_POSITIVE_REGULATION_OF_INTERFERON_GAMMA_PRODUCTION	65	0,71092217660333	2,31135602882679	1E-10	3,23101265822785E-09	tags=52%, list=12%, signal=46%
GOBP_POSITIVE_REGULATION_OF_LEUKOCYTE_CELL_CELL_ADHESION	GOBP_POSITIVE_REGULATION_OF_LEUKOCYTE_CELL_CELL_ADHESION	229	0,60409116673769	2,26459597508819	1E-10	3,23101265822785E-09	tags=45%, list=12%, signal=39%
GOBP_POSITIVE_REGULATION_OF_LEUKOCYTE_PROLIFERATION	GOBP_POSITIVE_REGULATION_OF_LEUKOCYTE_PROLIFERATION	146	0,639946403658986	2,30578673523455	1E-10	3,23101265822785E-09	tags=47%, list=13%, signal=41%
GOBP_POSITIVE_REGULATION_OF_RESPONSE_TO_EXTERNAL_STIMULUS	GOBP_POSITIVE_REGULATION_OF_RESPONSE_TO_EXTERNAL_STIMULUS	496	0,439767474444237	1,73420104843214	1E-10	3,23101265822785E-09	tags=30%, list=13%, signal=26%
GOBP_POSITIVE_REGULATION_OF_T_CELL_PROLIFERATION	GOBP_POSITIVE_REGULATION_OF_T_CELL_PROLIFERATION	97	0,690547652434195	2,38117380191142	1E-10	3,23101265822785E-09	tags=51%, list=10%, signal=46%
GOBP_PRODUCTION_OF_MOLECULAR_MEDIATOR_OF_IMMUNE_RESPONSE	GOBP_PRODUCTION_OF_MOLECULAR_MEDIATOR_OF_IMMUNE_RESPONSE	280	0,542132221373744	2,06611237642837	1E-10	3,23101265822785E-09	tags=39%, list=15%, signal=33%
GOBP_PROTEASOMAL_PROTEIN_CATABOLIC_PROCESS	GOBP_PROTEASOMAL_PROTEIN_CATABOLIC_PROCESS	480	-0,462587519908897	-2,21669966680476	1E-10	3,23101265822785E-09	tags=47%, list=15%, signal=40%
GOBP_PROTEIN_ACETYLATION	GOBP_PROTEIN_ACETYLATION	198	-0,520733175575985	-2,36386267822814	1E-10	3,23101265822785E-09	tags=43%, list=13%, signal=37%
GOBP_PROTEIN_ACYLATION	GOBP_PROTEIN_ACYLATION	240	-0,510134128600825	-2,35410535887446	1E-10	3,23101265822785E-09	tags=42%, list=13%, signal=37%
GOBP_PROTEIN_CONTAINING_COMPLEX_DISASSEMBLY	GOBP_PROTEIN_CONTAINING_COMPLEX_DISASSEMBLY	328	-0,459977798630914	-2,19401556606802	1E-10	3,23101265822785E-09	tags=43%, list=14%, signal=37%
GOBP_PROTEIN_FOLDING	GOBP_PROTEIN_FOLDING	225	-0,448971743170405	-2,05395139382775	1E-10	3,23101265822785E-09	tags=32%, list=8%, signal=29%
GOBP_PROTEIN_IMPORT	GOBP_PROTEIN_IMPORT	193	-0,517339932735813	-2,34297444650186	1E-10	3,23101265822785E-09	tags=45%, list=12%, signal=40%
GOBP_PROTEIN_LOCALIZATION_TO_ENDOPLASMIC_RETICULUM	GOBP_PROTEIN_LOCALIZATION_TO_ENDOPLASMIC_RETICULUM	147	-0,615807112905011	-2,71594482667227	1E-10	3,23101265822785E-09	tags=59%, list=16%, signal=49%
GOBP_PROTEIN_LOCALIZATION_TO_NUCLEUS	GOBP_PROTEIN_LOCALIZATION_TO_NUCLEUS	274	-0,452790770905396	-2,12678351523972	1E-10	3,23101265822785E-09	tags=43%, list=13%, signal=37%
GOBP_PROTEIN_MODIFICATION_BY_SMALL_PROTEIN_REMOVAL	GOBP_PROTEIN_MODIFICATION_BY_SMALL_PROTEIN_REMOVAL	298	-0,463022974411706	-2,16385323478571	1E-10	3,23101265822785E-09	tags=46%, list=19%, signal=38%
GOBP_PROTEIN_POLYUBIQUITINATION	GOBP_PROTEIN_POLYUBIQUITINATION	335	-0,440604675191914	-2,10126314620233	1E-10	3,23101265822785E-09	tags=44%, list=15%, signal=38%
GOBP_PROTEIN_STABILIZATION	GOBP_PROTEIN_STABILIZATION	188	-0,479391390307817	-2,16609659396026	1E-10	3,23101265822785E-09	tags=44%, list=12%, signal=39%
GOBP_PROTEIN_TARGETING	GOBP_PROTEIN_TARGETING	436	-0,452738429852497	-2,19284739079391	1E-10	3,23101265822785E-09	tags=47%, list=16%, signal=39%
GOBP_PROTEIN_TARGETING_TO_MITOCHONDRION	GOBP_PROTEIN_TARGETING_TO_MITOCHONDRION	100	-0,593365716216446	-2,43930961774948	1E-10	3,23101265822785E-09	tags=49%, list=12%, signal=43%
GOBP_RECEPTOR_MEDIATED_ENDOCYTOSIS	GOBP_RECEPTOR_MEDIATED_ENDOCYTOSIS	321	0,492979325553673	1,89317410766248	1E-10	3,23101265822785E-09	tags=39%, list=14%, signal=33%
GOBP_REGULATION_OF_ANTIGEN_RECEPTOR_MEDIATED_SIGNALING_PATHWAY	GOBP_REGULATION_OF_ANTIGEN_RECEPTOR_MEDIATED_SIGNALING_PATHWAY	63	0,7037133693746	2,27376889540507	1E-10	3,23101265822785E-09	tags=41%, list=5%, signal=39%
GOBP_REGULATION_OF_B_CELL_ACTIVATION	GOBP_REGULATION_OF_B_CELL_ACTIVATION	179	0,598606643444908	2,19345115970995	1E-10	3,23101265822785E-09	tags=45%, list=12%, signal=40%
GOBP_REGULATION_OF_CELLULAR_AMIDE_METABOLIC_PROCESS	GOBP_REGULATION_OF_CELLULAR_AMIDE_METABOLIC_PROCESS	441	-0,492888092440087	-2,41289483429371	1E-10	3,23101265822785E-09	tags=42%, list=16%, signal=36%
GOBP_REGULATION_OF_CELL_CELL_ADHESION	GOBP_REGULATION_OF_CELL_CELL_ADHESION	425	0,521547275511147	2,04220468239887	1E-10	3,23101265822785E-09	tags=38%, list=13%, signal=33%
GOBP_REGULATION_OF_CELL_KILLING	GOBP_REGULATION_OF_CELL_KILLING	96	0,638975973358257	2,19312351471901	1E-10	3,23101265822785E-09	tags=49%, list=11%, signal=43%
GOBP_REGULATION_OF_COMPLEMENT_ACTIVATION	GOBP_REGULATION_OF_COMPLEMENT_ACTIVATION	110	0,646487233282733	2,27050305177452	1E-10	3,23101265822785E-09	tags=61%, list=17%, signal=50%
GOBP_REGULATION_OF_CYTOSOLIC_CALCIUM_ION_CONCENTRATION	GOBP_REGULATION_OF_CYTOSOLIC_CALCIUM_ION_CONCENTRATION	340	0,482319262971874	1,85676773226538	1E-10	3,23101265822785E-09	tags=41%, list=18%, signal=34%
GOBP_REGULATION_OF_HUMORAL_IMMUNE_RESPONSE	GOBP_REGULATION_OF_HUMORAL_IMMUNE_RESPONSE	133	0,643584696623666	2,3094417563132	1E-10	3,23101265822785E-09	tags=54%, list=16%, signal=46%
GOBP_REGULATION_OF_IMMUNE_EFFECTOR_PROCESS	GOBP_REGULATION_OF_IMMUNE_EFFECTOR_PROCESS	455	0,564110796022129	2,21752137141636	1E-10	3,23101265822785E-09	tags=39%, list=12%, signal=34%
GOBP_REGULATION_OF_LEUKOCYTE_DIFFERENTIATION	GOBP_REGULATION_OF_LEUKOCYTE_DIFFERENTIATION	275	0,500201766285456	1,90633490622889	1E-10	3,23101265822785E-09	tags=32%, list=11%, signal=29%
GOBP_REGULATION_OF_LEUKOCYTE_MEDIATED_IMMUNITY	GOBP_REGULATION_OF_LEUKOCYTE_MEDIATED_IMMUNITY	206	0,587124877901618	2,18155813748342	1E-10	3,23101265822785E-09	tags=41%, list=12%, signal=36%
GOBP_REGULATION_OF_LEUKOCYTE_MIGRATION	GOBP_REGULATION_OF_LEUKOCYTE_MIGRATION	201	0,543895564201638	2,01452075516467	1E-10	3,23101265822785E-09	tags=40%, list=13%, signal=35%
GOBP_REGULATION_OF_LEUKOCYTE_PROLIFERATION	GOBP_REGULATION_OF_LEUKOCYTE_PROLIFERATION	236	0,603435636185389	2,26463331732347	1E-10	3,23101265822785E-09	tags=43%, list=12%, signal=38%
GOBP_REGULATION_OF_LYMPHOCYTE_ACTIVATION	GOBP_REGULATION_OF_LYMPHOCYTE_ACTIVATION	487	0,559213095935693	2,20522891992792	1E-10	3,23101265822785E-09	tags=41%, list=12%, signal=36%
GOBP_REGULATION_OF_MRNA_CATABOLIC_PROCESS	GOBP_REGULATION_OF_MRNA_CATABOLIC_PROCESS	209	-0,50612003775128	-2,31948820722911	1E-10	3,23101265822785E-09	tags=45%, list=16%, signal=38%
GOBP_REGULATION_OF_MRNA_METABOLIC_PROCESS	GOBP_REGULATION_OF_MRNA_METABOLIC_PROCESS	333	-0,509547021243772	-2,41927557647945	1E-10	3,23101265822785E-09	tags=45%, list=16%, signal=38%
GOBP_REGULATION_OF_MRNA_PROCESSING	GOBP_REGULATION_OF_MRNA_PROCESSING	139	-0,559717053895607	-2,4115223167516	1E-10	3,23101265822785E-09	tags=45%, list=13%, signal=40%
GOBP_REGULATION_OF_PROTEIN_MODIFICATION_BY_SMALL_PROTEIN_CONJUGATION_OR_REMOVAL	GOBP_REGULATION_OF_PROTEIN_MODIFICATION_BY_SMALL_PROTEIN_CONJUGATION_OR_REMOVAL	234	-0,430357502676918	-1,98859434039465	1E-10	3,23101265822785E-09	tags=44%, list=16%, signal=37%
GOBP_REGULATION_OF_PROTEIN_STABILITY	GOBP_REGULATION_OF_PROTEIN_STABILITY	290	-0,462194585816244	-2,16720801826121	1E-10	3,23101265822785E-09	tags=42%, list=12%, signal=37%
GOBP_REGULATION_OF_RNA_SPLICING	GOBP_REGULATION_OF_RNA_SPLICING	144	-0,544343386033912	-2,39033797766213	1E-10	3,23101265822785E-09	tags=48%, list=15%, signal=41%
GOBP_REGULATION_OF_TRANSLATIONAL_INITIATION	GOBP_REGULATION_OF_TRANSLATIONAL_INITIATION	80	-0,630938211511429	-2,52911781365616	1E-10	3,23101265822785E-09	tags=54%, list=15%, signal=46%
GOBP_REGULATION_OF_T_CELL_ACTIVATION	GOBP_REGULATION_OF_T_CELL_ACTIVATION	320	0,555435771693568	2,13207741249472	1E-10	3,23101265822785E-09	tags=41%, list=12%, signal=36%
GOBP_RESPIRATORY_ELECTRON_TRANSPORT_CHAIN	GOBP_RESPIRATORY_ELECTRON_TRANSPORT_CHAIN	114	-0,652918324514843	-2,73763333399848	1E-10	3,23101265822785E-09	tags=65%, list=19%, signal=53%
GOBP_RESPONSE_TO_STARVATION	GOBP_RESPONSE_TO_STARVATION	196	-0,500194520152138	-2,27097060135787	1E-10	3,23101265822785E-09	tags=45%, list=16%, signal=38%
GOBP_RIBONUCLEOPROTEIN_COMPLEX_BIOGENESIS	GOBP_RIBONUCLEOPROTEIN_COMPLEX_BIOGENESIS	467	-0,585371577776473	-2,86442688804047	1E-10	3,23101265822785E-09	tags=56%, list=19%, signal=46%
GOBP_RIBONUCLEOPROTEIN_COMPLEX_SUBUNIT_ORGANIZATION	GOBP_RIBONUCLEOPROTEIN_COMPLEX_SUBUNIT_ORGANIZATION	226	-0,574692987444144	-2,64514330631663	1E-10	3,23101265822785E-09	tags=55%, list=19%, signal=45%
GOBP_RIBOSOMAL_SMALL_SUBUNIT_BIOGENESIS	GOBP_RIBOSOMAL_SMALL_SUBUNIT_BIOGENESIS	75	-0,644559286059469	-2,56589201152201	1E-10	3,23101265822785E-09	tags=69%, list=18%, signal=57%
GOBP_RIBOSOME_BIOGENESIS	GOBP_RIBOSOME_BIOGENESIS	306	-0,596831957905502	-2,77065311981408	1E-10	3,23101265822785E-09	tags=57%, list=18%, signal=47%
GOBP_RNA_3_END_PROCESSING	GOBP_RNA_3_END_PROCESSING	152	-0,540945383834569	-2,39046552918574	1E-10	3,23101265822785E-09	tags=43%, list=14%, signal=37%
GOBP_RNA_CATABOLIC_PROCESS	GOBP_RNA_CATABOLIC_PROCESS	412	-0,546075415090165	-2,64519934893382	1E-10	3,23101265822785E-09	tags=52%, list=16%, signal=44%
GOBP_RNA_LOCALIZATION	GOBP_RNA_LOCALIZATION	232	-0,518785715919916	-2,39185021463459	1E-10	3,23101265822785E-09	tags=49%, list=16%, signal=41%
GOBP_RNA_SPLICING	GOBP_RNA_SPLICING	475	-0,514420118682616	-2,46597879349328	1E-10	3,23101265822785E-09	tags=48%, list=18%, signal=40%
GOBP_RNA_SPLICING_VIA_TRANSESTERIFICATION_REACTIONS	GOBP_RNA_SPLICING_VIA_TRANSESTERIFICATION_REACTIONS	381	-0,543580463949097	-2,60953627037441	1E-10	3,23101265822785E-09	tags=50%, list=18%, signal=42%
GOBP_RRNA_METABOLIC_PROCESS	GOBP_RRNA_METABOLIC_PROCESS	237	-0,566129776063124	-2,61470878306329	1E-10	3,23101265822785E-09	tags=54%, list=18%, signal=44%
GOBP_SMALL_MOLECULE_CATABOLIC_PROCESS	GOBP_SMALL_MOLECULE_CATABOLIC_PROCESS	429	-0,399447624488789	-1,94001737656299	1E-10	3,23101265822785E-09	tags=32%, list=11%, signal=29%
GOBP_SNRNA_TRANSCRIPTION	GOBP_SNRNA_TRANSCRIPTION	75	-0,671134972105574	-2,67168575618016	1E-10	3,23101265822785E-09	tags=56%, list=12%, signal=50%
GOBP_TRANSCRIPTION_COUPLED_NUCLEOTIDE_EXCISION_REPAIR	GOBP_TRANSCRIPTION_COUPLED_NUCLEOTIDE_EXCISION_REPAIR	73	-0,645653594435143	-2,53878047874213	1E-10	3,23101265822785E-09	tags=60%, list=16%, signal=51%
GOBP_TRANSCRIPTION_ELONGATION_FROM_RNA_POLYMERASE_II_PROMOTER	GOBP_TRANSCRIPTION_ELONGATION_FROM_RNA_POLYMERASE_II_PROMOTER	87	-0,635805887468623	-2,56805166215958	1E-10	3,23101265822785E-09	tags=60%, list=12%, signal=53%
GOBP_TRANSCRIPTION_INITIATION_FROM_RNA_POLYMERASE_II_PROMOTER	GOBP_TRANSCRIPTION_INITIATION_FROM_RNA_POLYMERASE_II_PROMOTER	186	-0,52059506374901	-2,3511429023251	1E-10	3,23101265822785E-09	tags=46%, list=13%, signal=40%
GOBP_TRANSLATIONAL_ELONGATION	GOBP_TRANSLATIONAL_ELONGATION	132	-0,727252939963138	-3,1100497994416	1E-10	3,23101265822785E-09	tags=64%, list=13%, signal=56%
GOBP_TRANSLATIONAL_INITIATION	GOBP_TRANSLATIONAL_INITIATION	193	-0,694492384120486	-3,14527800063598	1E-10	3,23101265822785E-09	tags=68%, list=17%, signal=57%
GOBP_TRANSLATIONAL_TERMINATION	GOBP_TRANSLATIONAL_TERMINATION	105	-0,721425425925367	-2,97242816241582	1E-10	3,23101265822785E-09	tags=65%, list=14%, signal=56%
GOBP_TRNA_METABOLIC_PROCESS	GOBP_TRNA_METABOLIC_PROCESS	178	-0,519783250968856	-2,31920111052089	1E-10	3,23101265822785E-09	tags=52%, list=19%, signal=42%
GOBP_TRNA_PROCESSING	GOBP_TRNA_PROCESSING	129	-0,531423196937787	-2,26769579589392	1E-10	3,23101265822785E-09	tags=58%, list=20%, signal=46%
GOBP_T_CELL_ACTIVATION	GOBP_T_CELL_ACTIVATION	467	0,552822885559756	2,17502814267642	1E-10	3,23101265822785E-09	tags=40%, list=12%, signal=35%
GOBP_T_CELL_DIFFERENTIATION	GOBP_T_CELL_DIFFERENTIATION	244	0,530845749434544	2,00264121772942	1E-10	3,23101265822785E-09	tags=37%, list=11%, signal=33%
GOBP_T_CELL_PROLIFERATION	GOBP_T_CELL_PROLIFERATION	190	0,608421898438163	2,24754798118192	1E-10	3,23101265822785E-09	tags=42%, list=10%, signal=38%
GOBP_T_CELL_RECEPTOR_SIGNALING_PATHWAY	GOBP_T_CELL_RECEPTOR_SIGNALING_PATHWAY	201	0,560934825103637	2,07763203423923	1E-10	3,23101265822785E-09	tags=32%, list=8%, signal=29%
GOBP_VIRAL_GENE_EXPRESSION	GOBP_VIRAL_GENE_EXPRESSION	198	-0,579002458905424	-2,62837546636999	1E-10	3,23101265822785E-09	tags=62%, list=18%, signal=51%
GOBP_IMMUNOGLOBULIN_PRODUCTION	GOBP_IMMUNOGLOBULIN_PRODUCTION	192	0,53597020003968	1,98184872477164	1,28241488218891E-10	4,1174389770908E-09	tags=40%, list=16%, signal=34%
GOBP_REGULATION_OF_LEUKOCYTE_MEDIATED_CYTOTOXICITY	GOBP_REGULATION_OF_LEUKOCYTE_MEDIATED_CYTOTOXICITY	77	0,670873299698548	2,23956950226421	1,301988960295E-10	4,15415852644124E-09	tags=53%, list=11%, signal=47%
GOBP_MRNA_TRANSPORT	GOBP_MRNA_TRANSPORT	150	-0,500301619394407	-2,21056309574704	1,38753219496898E-10	4,3995974256625E-09	tags=47%, list=16%, signal=40%
GOBP_REGULATION_OF_DNA_METABOLIC_PROCESS	GOBP_REGULATION_OF_DNA_METABOLIC_PROCESS	347	-0,380205657555989	-1,80095802873008	1,58920574392288E-10	5,00796007575697E-09	tags=36%, list=14%, signal=32%
GOBP_LYMPHOCYTE_MIGRATION	GOBP_LYMPHOCYTE_MIGRATION	115	0,598245495641002	2,11397066810752	1,60224832657082E-10	5,01808448291045E-09	tags=46%, list=14%, signal=40%
GOBP_REGULATION_OF_LYMPHOCYTE_MEDIATED_IMMUNITY	GOBP_REGULATION_OF_LYMPHOCYTE_MEDIATED_IMMUNITY	154	0,570992322020952	2,0690439322817	1,71367696923517E-10	5,33434202923509E-09	tags=40%, list=12%, signal=35%
GOBP_RNA_EXPORT_FROM_NUCLEUS	GOBP_RNA_EXPORT_FROM_NUCLEUS	141	-0,516896124150747	-2,22303872133874	1,90548333379675E-10	5,89544995092874E-09	tags=48%, list=16%, signal=41%
GOBP_RESPONSE_TO_HEAT	GOBP_RESPONSE_TO_HEAT	159	-0,493237028905523	-2,15861221096159	1,94353687199165E-10	5,97696128404661E-09	tags=47%, list=12%, signal=42%
GOBP_POSITIVE_REGULATION_OF_LEUKOCYTE_MIGRATION	GOBP_POSITIVE_REGULATION_OF_LEUKOCYTE_MIGRATION	133	0,576277416586559	2,06791605839491	1,97023276613296E-10	6,02277740784957E-09	tags=34%, list=8%, signal=31%
GOBP_REGULATION_OF_LIPID_METABOLIC_PROCESS	GOBP_REGULATION_OF_LIPID_METABOLIC_PROCESS	391	-0,366652287012827	-1,76155508767145	1,98337525839772E-10	6,02686350840497E-09	tags=34%, list=13%, signal=29%
GOBP_COLLAGEN_METABOLIC_PROCESS	GOBP_COLLAGEN_METABOLIC_PROCESS	103	0,617127623587074	2,15053402965788	2,34757681208798E-10	7,0666378628245E-09	tags=43%, list=12%, signal=38%
GOBP_RHYTHMIC_PROCESS	GOBP_RHYTHMIC_PROCESS	292	-0,396642388548792	-1,85831944818245	2,35323885735586E-10	7,0666378628245E-09	tags=42%, list=15%, signal=36%
GOBP_METAL_ION_TRANSPORT	GOBP_METAL_ION_TRANSPORT	479	0,432323031671805	1,70523603933264	2,45629168128882E-10	7,30464643544064E-09	tags=36%, list=16%, signal=30%
GOBP_NUCLEOTIDE_EXCISION_REPAIR	GOBP_NUCLEOTIDE_EXCISION_REPAIR	107	-0,563165961776787	-2,34082523415946	2,46111495963916E-10	7,30464643544064E-09	tags=51%, list=16%, signal=43%
GOBP_RIBOSOMAL_LARGE_SUBUNIT_BIOGENESIS	GOBP_RIBOSOMAL_LARGE_SUBUNIT_BIOGENESIS	72	-0,636612287875495	-2,50041792416208	2,80689197509375E-10	8,28276504789226E-09	tags=62%, list=17%, signal=52%
GOBP_REGULATION_OF_CELLULAR_RESPONSE_TO_HEAT	GOBP_REGULATION_OF_CELLULAR_RESPONSE_TO_HEAT	79	-0,609444509918441	-2,4217031998667	3,15233130256394E-10	9,24865017217755E-09	tags=57%, list=14%, signal=49%
GOBP_INTERLEUKIN_6_PRODUCTION	GOBP_INTERLEUKIN_6_PRODUCTION	144	0,567708421202652	2,04301232616209	3,44646334811632E-10	1,00538259383622E-08	tags=39%, list=12%, signal=34%
GOBP_PROTEIN_LOCALIZATION_TO_MITOCHONDRION	GOBP_PROTEIN_LOCALIZATION_TO_MITOCHONDRION	146	-0,501468111285399	-2,20189192013843	3,64143564081616E-10	1,05622323558901E-08	tags=44%, list=12%, signal=38%
GOBP_POSITIVE_REGULATION_OF_HEMOPOIESIS	GOBP_POSITIVE_REGULATION_OF_HEMOPOIESIS	153	0,557542277820638	2,01766502317295	5,06393784760335E-10	1,46053122666752E-08	tags=34%, list=9%, signal=31%
GOBP_SENSORY_PERCEPTION_OF_SMELL	GOBP_SENSORY_PERCEPTION_OF_SMELL	432	0,441448057316414	1,72960939460128	5,65348324620301E-10	1,62140629055429E-08	tags=45%, list=30%, signal=32%
GOBP_B_CELL_PROLIFERATION	GOBP_B_CELL_PROLIFERATION	96	0,619798501169356	2,12730168891655	5,76827304832365E-10	1,64508569339063E-08	tags=49%, list=15%, signal=41%
GOBP_NEGATIVE_REGULATION_OF_CATABOLIC_PROCESS	GOBP_NEGATIVE_REGULATION_OF_CATABOLIC_PROCESS	307	-0,388812821806679	-1,80729072912977	6,11577343114344E-10	1,7345012981104E-08	tags=40%, list=14%, signal=34%
GOBP_REGULATION_OF_PROTEIN_CATABOLIC_PROCESS	GOBP_REGULATION_OF_PROTEIN_CATABOLIC_PROCESS	382	-0,364966565870572	-1,74398555193915	6,66264670110423E-10	1,87916085133354E-08	tags=40%, list=15%, signal=35%
GOBP_CELLULAR_RESPONSE_TO_HEAT	GOBP_CELLULAR_RESPONSE_TO_HEAT	118	-0,52915005158446	-2,25047373091775	7,22251984055539E-10	2,02587713110084E-08	tags=51%, list=14%, signal=44%
GOBP_CIRCADIAN_RHYTHM	GOBP_CIRCADIAN_RHYTHM	210	-0,440165639731498	-2,01043765800705	7,51074401676188E-10	2,09521028445734E-08	tags=36%, list=10%, signal=33%
GOBP_CYTOPLASMIC_TRANSLATIONAL_INITIATION	GOBP_CYTOPLASMIC_TRANSLATIONAL_INITIATION	34	-0,78686227602862	-2,63960538041893	9,29879477252897E-10	2,57991018009567E-08	tags=85%, list=18%, signal=70%
GOBP_RESPONSE_TO_TOPOLOGICALLY_INCORRECT_PROTEIN	GOBP_RESPONSE_TO_TOPOLOGICALLY_INCORRECT_PROTEIN	204	-0,435878824398966	-1,9867404386611	9,49327378968145E-10	2,6196304160175E-08	tags=37%, list=14%, signal=32%
GOBP_RESPONSE_TO_TEMPERATURE_STIMULUS	GOBP_RESPONSE_TO_TEMPERATURE_STIMULUS	226	-0,423147959865564	-1,94762598130488	1,02939774557786E-09	2,82530940385752E-08	tags=38%, list=12%, signal=34%
GOBP_REGULATION_OF_UBIQUITIN_DEPENDENT_PROTEIN_CATABOLIC_PROCESS	GOBP_REGULATION_OF_UBIQUITIN_DEPENDENT_PROTEIN_CATABOLIC_PROCESS	160	-0,473095525048915	-2,07805592595976	1,22137663430201E-09	3,33429289738597E-08	tags=45%, list=12%, signal=39%
GOBP_REGULATION_OF_RESPONSE_TO_BIOTIC_STIMULUS	GOBP_REGULATION_OF_RESPONSE_TO_BIOTIC_STIMULUS	411	0,441474709624326	1,7243737060206	1,36516754499918E-09	3,70701080703236E-08	tags=29%, list=12%, signal=26%
GOBP_PROTEIN_TARGETING_TO_MEMBRANE	GOBP_PROTEIN_TARGETING_TO_MEMBRANE	207	-0,437079336020208	-2,00251096865626	1,42354978623927E-09	3,84509082473622E-08	tags=49%, list=16%, signal=41%
GOBP_RESPONSE_TO_PEPTIDE_HORMONE	GOBP_RESPONSE_TO_PEPTIDE_HORMONE	432	-0,345015338688519	-1,6771230308183	1,46524559934122E-09	3,93688357086154E-08	tags=30%, list=11%, signal=27%
GOBP_POSITIVE_REGULATION_OF_LEUKOCYTE_MEDIATED_IMMUNITY	GOBP_POSITIVE_REGULATION_OF_LEUKOCYTE_MEDIATED_IMMUNITY	122	0,583600106901153	2,06903248788661	1,57401303150884E-09	4,19565791579635E-08	tags=43%, list=13%, signal=37%
GOBP_AMINOGLYCAN_METABOLIC_PROCESS	GOBP_AMINOGLYCAN_METABOLIC_PROCESS	172	0,538167073634	1,95909560370714	1,57799474991753E-09	4,19565791579635E-08	tags=40%, list=14%, signal=35%
GOBP_REGULATION_OF_DNA_TEMPLATED_TRANSCRIPTION_IN_RESPONSE_TO_STRESS	GOBP_REGULATION_OF_DNA_TEMPLATED_TRANSCRIPTION_IN_RESPONSE_TO_STRESS	115	-0,523331489106702	-2,19432979797292	1,60234675813318E-09	4,23833170998439E-08	tags=43%, list=16%, signal=37%
GOBP_INTEGRIN_MEDIATED_SIGNALING_PATHWAY	GOBP_INTEGRIN_MEDIATED_SIGNALING_PATHWAY	106	0,599211183005134	2,09706184769561	1,61482452191205E-09	4,24931916719641E-08	tags=45%, list=13%, signal=40%
GOBP_PURINE_CONTAINING_COMPOUND_METABOLIC_PROCESS	GOBP_PURINE_CONTAINING_COMPOUND_METABOLIC_PROCESS	456	-0,337755096581313	-1,63644041099462	1,79644139054835E-09	4,70299143525605E-08	tags=33%, list=14%, signal=28%
GOBP_REGULATION_OF_MRNA_SPLICING_VIA_SPLICEOSOME	GOBP_REGULATION_OF_MRNA_SPLICING_VIA_SPLICEOSOME	100	-0,548453092583078	-2,25467509675657	1,8825742964293E-09	4,90333764452631E-08	tags=50%, list=15%, signal=42%
GOBP_IMPORT_INTO_NUCLEUS	GOBP_IMPORT_INTO_NUCLEUS	161	-0,472765776174442	-2,09231445671089	1,97102742613581E-09	5,10766244183925E-08	tags=43%, list=12%, signal=38%
GOBP_REGULATION_OF_HEMOPOIESIS	GOBP_REGULATION_OF_HEMOPOIESIS	409	0,43894707608383	1,71344972092934	2,0537655241211E-09	5,2951883841607E-08	tags=29%, list=12%, signal=25%
GOBP_PEROXISOME_ORGANIZATION	GOBP_PEROXISOME_ORGANIZATION	83	-0,586398629656952	-2,36020261888453	2,22459182175063E-09	5,69556900497419E-08	tags=56%, list=18%, signal=46%
GOBP_REGULATION_OF_CELLULAR_PROTEIN_CATABOLIC_PROCESS	GOBP_REGULATION_OF_CELLULAR_PROTEIN_CATABOLIC_PROCESS	250	-0,399696631782981	-1,83747773795744	2,23136885601339E-09	5,69556900497419E-08	tags=44%, list=15%, signal=38%
GOBP_TUMOR_NECROSIS_FACTOR_SUPERFAMILY_CYTOKINE_PRODUCTION	GOBP_TUMOR_NECROSIS_FACTOR_SUPERFAMILY_CYTOKINE_PRODUCTION	153	0,546619662925107	1,97813765652652	2,2628592992013E-09	5,74721229971275E-08	tags=36%, list=12%, signal=32%
GOBP_POSITIVE_REGULATION_OF_CHROMOSOME_ORGANIZATION	GOBP_POSITIVE_REGULATION_OF_CHROMOSOME_ORGANIZATION	164	-0,461046457564534	-2,06174170339274	2,33540919846912E-09	5,90211087038853E-08	tags=40%, list=13%, signal=35%
GOBP_CELLULAR_LIPID_CATABOLIC_PROCESS	GOBP_CELLULAR_LIPID_CATABOLIC_PROCESS	230	-0,406803419900569	-1,87806418535599	2,35107748649385E-09	5,91243870371974E-08	tags=31%, list=10%, signal=28%
GOBP_CELLULAR_RESPONSE_TO_STARVATION	GOBP_CELLULAR_RESPONSE_TO_STARVATION	157	-0,476669484883269	-2,09267564412068	2,48519687569853E-09	6,2190833580593E-08	tags=43%, list=16%, signal=37%
GOBP_NEGATIVE_REGULATION_OF_LEUKOCYTE_PROLIFERATION	GOBP_NEGATIVE_REGULATION_OF_LEUKOCYTE_PROLIFERATION	85	0,627881233520261	2,13904949053655	2,53984307804592E-09	6,32482873825582E-08	tags=42%, list=8%, signal=39%
GOBP_GOLGI_ORGANIZATION	GOBP_GOLGI_ORGANIZATION	149	-0,47320592083374	-2,09230552455793	2,72032561331598E-09	6,74138944464956E-08	tags=44%, list=16%, signal=37%
GOBP_T_CELL_SELECTION	GOBP_T_CELL_SELECTION	48	0,718653335651327	2,24701371520776	2,76618917143624E-09	6,82193029960484E-08	tags=46%, list=3%, signal=44%
GOBP_LYMPHOCYTE_COSTIMULATION	GOBP_LYMPHOCYTE_COSTIMULATION	58	0,687339640917339	2,18412550963154	2,89672759485365E-09	7,10951652486918E-08	tags=53%, list=13%, signal=46%
GOBP_NLS_BEARING_PROTEIN_IMPORT_INTO_NUCLEUS	GOBP_NLS_BEARING_PROTEIN_IMPORT_INTO_NUCLEUS	20	-0,866598500930127	-2,60542302868184	2,95170455522465E-09	7,20978552843151E-08	tags=80%, list=8%, signal=73%
GOBP_ELECTRON_TRANSPORT_CHAIN	GOBP_ELECTRON_TRANSPORT_CHAIN	173	-0,454871221445787	-2,04130518160467	3,72246926459366E-09	9,02598698155191E-08	tags=55%, list=19%, signal=45%
GOBP_CELL_SUBSTRATE_ADHESION	GOBP_CELL_SUBSTRATE_ADHESION	353	0,446648783181532	1,72547460254318	3,73062341451019E-09	9,02598698155191E-08	tags=37%, list=16%, signal=31%
GOBP_CELLULAR_DEFENSE_RESPONSE	GOBP_CELLULAR_DEFENSE_RESPONSE	53	0,699845462402539	2,19435263077394	4,18630863928413E-09	1,00807101903516E-07	tags=66%, list=21%, signal=52%
GOBP_GRANULOCYTE_MIGRATION	GOBP_GRANULOCYTE_MIGRATION	144	0,550620669158364	1,98151863195384	4,37429950742637E-09	1,04839431856393E-07	tags=40%, list=13%, signal=35%
GOBP_ANTIGEN_PROCESSING_AND_PRESENTATION_OF_PEPTIDE_ANTIGEN	GOBP_ANTIGEN_PROCESSING_AND_PRESENTATION_OF_PEPTIDE_ANTIGEN	190	0,517482854078773	1,91161354804394	4,49374910806057E-09	1,07199014937613E-07	tags=31%, list=11%, signal=28%
GOBP_NEGATIVE_REGULATION_OF_MRNA_METABOLIC_PROCESS	GOBP_NEGATIVE_REGULATION_OF_MRNA_METABOLIC_PROCESS	88	-0,567692432393498	-2,29490023327369	4,87382992416176E-09	1,15725124478352E-07	tags=42%, list=10%, signal=38%
GOBP_CALCIUM_ION_TRANSPORT	GOBP_CALCIUM_ION_TRANSPORT	402	0,433204728856697	1,68841195884381	5,2005329841173E-09	1,22910744832958E-07	tags=35%, list=16%, signal=30%
GOBP_REGULATION_OF_RESPONSE_TO_DNA_DAMAGE_STIMULUS	GOBP_REGULATION_OF_RESPONSE_TO_DNA_DAMAGE_STIMULUS	220	-0,418577816643701	-1,91589413093297	5,29854506481355E-09	1,24650103944116E-07	tags=39%, list=13%, signal=34%
GOBP_NEGATIVE_REGULATION_OF_LYMPHOCYTE_ACTIVATION	GOBP_NEGATIVE_REGULATION_OF_LYMPHOCYTE_ACTIVATION	148	0,548674536533279	1,9806991108157	5,8778331817123E-09	1,37643754094685E-07	tags=47%, list=17%, signal=39%
GOBP_RESPONSE_TO_INSULIN	GOBP_RESPONSE_TO_INSULIN	276	-0,386458706978853	-1,81135048119123	6,10690536374606E-09	1,42355031424309E-07	tags=36%, list=14%, signal=31%
GOBP_TISSUE_REMODELING	GOBP_TISSUE_REMODELING	164	0,533780535942909	1,93701405819004	6,15592091116759E-09	1,42845346597775E-07	tags=35%, list=10%, signal=32%
GOBP_DICARBOXYLIC_ACID_METABOLIC_PROCESS	GOBP_DICARBOXYLIC_ACID_METABOLIC_PROCESS	95	-0,549222507369947	-2,24478685029063	6,19277737456561E-09	1,43050355190758E-07	tags=38%, list=8%, signal=35%
GOBP_PROTEIN_CONTAINING_COMPLEX_LOCALIZATION	GOBP_PROTEIN_CONTAINING_COMPLEX_LOCALIZATION	282	-0,385944050996058	-1,79770151704717	6,24710577289715E-09	1,4365529266054E-07	tags=40%, list=16%, signal=34%
GOBP_SKELETAL_SYSTEM_DEVELOPMENT	GOBP_SKELETAL_SYSTEM_DEVELOPMENT	484	0,416313896468418	1,64242000389581	6,57002839931553E-09	1,50403564926035E-07	tags=35%, list=17%, signal=29%
GOBP_NEUTROPHIL_MIGRATION	GOBP_NEUTROPHIL_MIGRATION	119	0,570614845551561	2,01819323797945	7,76957112627486E-09	1,7706991339122E-07	tags=42%, list=13%, signal=36%
GOBP_NUCLEAR_TRANSCRIBED_MRNA_CATABOLIC_PROCESS_DEADENYLATION_DEPENDENT_DECAY	GOBP_NUCLEAR_TRANSCRIBED_MRNA_CATABOLIC_PROCESS_DEADENYLATION_DEPENDENT_DECAY	76	-0,584830819909988	-2,31576372536738	8,30272691406786E-09	1,88379648428073E-07	tags=61%, list=18%, signal=49%
GOBP_MYELOID_LEUKOCYTE_DIFFERENTIATION	GOBP_MYELOID_LEUKOCYTE_DIFFERENTIATION	202	0,498249726993066	1,84570735113865	8,48161602007993E-09	1,91586945940301E-07	tags=32%, list=11%, signal=29%
GOBP_REGULATION_OF_MYELOID_LEUKOCYTE_MEDIATED_IMMUNITY	GOBP_REGULATION_OF_MYELOID_LEUKOCYTE_MEDIATED_IMMUNITY	52	0,683740046985697	2,1366305589577	9,09211058016131E-09	2,04472354677196E-07	tags=38%, list=4%, signal=37%
GOBP_POSITIVE_REGULATION_OF_ALPHA_BETA_T_CELL_ACTIVATION	GOBP_POSITIVE_REGULATION_OF_ALPHA_BETA_T_CELL_ACTIVATION	64	0,665698826517211	2,15175249422173	9,36303469102924E-09	2,09641632007475E-07	tags=38%, list=5%, signal=36%
GOBP_RESPONSE_TO_INTERFERON_GAMMA	GOBP_RESPONSE_TO_INTERFERON_GAMMA	191	0,508229118980941	1,87978521489581	1,07150836657385E-08	2,38866821456747E-07	tags=31%, list=9%, signal=29%
GOBP_POSITIVE_REGULATION_OF_AUTOPHAGY	GOBP_POSITIVE_REGULATION_OF_AUTOPHAGY	120	-0,494846915027071	-2,10304077147604	1,39600172116793E-08	3,09851686372274E-07	tags=42%, list=13%, signal=36%
GOBP_POSITIVE_REGULATION_OF_ANTIGEN_RECEPTOR_MEDIATED_SIGNALING_PATHWAY	GOBP_POSITIVE_REGULATION_OF_ANTIGEN_RECEPTOR_MEDIATED_SIGNALING_PATHWAY	21	0,848875738779563	2,20549273357328	1,4460131511701E-08	3,195626466114E-07	tags=57%, list=4%, signal=55%
GOBP_NEGATIVE_REGULATION_OF_CYTOKINE_PRODUCTION	GOBP_NEGATIVE_REGULATION_OF_CYTOKINE_PRODUCTION	303	0,455318532989769	1,74593665898329	1,46650959656425E-08	3,22695322864676E-07	tags=29%, list=13%, signal=25%
GOBP_REGULATION_OF_CHROMOSOME_ORGANIZATION	GOBP_REGULATION_OF_CHROMOSOME_ORGANIZATION	273	-0,387458990946844	-1,81966718189799	1,48046431597986E-08	3,24367825453957E-07	tags=39%, list=14%, signal=33%
GOBP_INTERLEUKIN_10_PRODUCTION	GOBP_INTERLEUKIN_10_PRODUCTION	60	0,669248875827674	2,13705762732495	1,50318467825005E-08	3,27938366772074E-07	tags=47%, list=12%, signal=41%
GOBP_LIPID_CATABOLIC_PROCESS	GOBP_LIPID_CATABOLIC_PROCESS	340	-0,353085761510916	-1,68526442783656	1,60935479181803E-08	3,49606647328981E-07	tags=25%, list=8%, signal=23%
GOBP_REGULATION_OF_LEUKOCYTE_CHEMOTAXIS	GOBP_REGULATION_OF_LEUKOCYTE_CHEMOTAXIS	117	0,571095554704568	2,01529417089685	1,68091097375743E-08	3,63603835636936E-07	tags=44%, list=13%, signal=39%
GOBP_POSITIVE_REGULATION_OF_DEFENSE_RESPONSE	GOBP_POSITIVE_REGULATION_OF_DEFENSE_RESPONSE	349	0,439743748197769	1,69794344459157	2,31918943414301E-08	4,98873346718549E-07	tags=29%, list=12%, signal=25%
GOBP_RESPONSE_TO_EXTRACELLULAR_STIMULUS	GOBP_RESPONSE_TO_EXTRACELLULAR_STIMULUS	475	-0,322423476227501	-1,5456033425317	2,32579542642536E-08	4,98873346718549E-07	tags=27%, list=10%, signal=25%
GOBP_INTERLEUKIN_1_BETA_PRODUCTION	GOBP_INTERLEUKIN_1_BETA_PRODUCTION	101	0,589418396551069	2,05280049831507	2,51918574345893E-08	5,38093858592378E-07	tags=39%, list=13%, signal=33%
GOBP_INTRINSIC_APOPTOTIC_SIGNALING_PATHWAY	GOBP_INTRINSIC_APOPTOTIC_SIGNALING_PATHWAY	278	-0,370039626542471	-1,74148385494276	2,55557752490145E-08	5,41361231429297E-07	tags=31%, list=10%, signal=28%
GOBP_CHAPERONE_MEDIATED_PROTEIN_FOLDING	GOBP_CHAPERONE_MEDIATED_PROTEIN_FOLDING	60	-0,621204085433069	-2,35159080582658	2,55814184672967E-08	5,41361231429297E-07	tags=43%, list=5%, signal=41%
GOBP_NADH_DEHYDROGENASE_COMPLEX_ASSEMBLY	GOBP_NADH_DEHYDROGENASE_COMPLEX_ASSEMBLY	65	-0,60223412769988	-2,34350409951175	2,57630399656146E-08	5,41361231429297E-07	tags=51%, list=15%, signal=43%
GOBP_ENDOMEMBRANE_SYSTEM_ORGANIZATION	GOBP_ENDOMEMBRANE_SYSTEM_ORGANIZATION	477	-0,323538568158489	-1,57182487045053	2,58664275458465E-08	5,41361231429297E-07	tags=35%, list=15%, signal=30%
GOBP_CELL_CELL_ADHESION_VIA_PLASMA_MEMBRANE_ADHESION_MOLECULES	GOBP_CELL_CELL_ADHESION_VIA_PLASMA_MEMBRANE_ADHESION_MOLECULES	272	0,46762662799697	1,78032573242729	2,58750520017137E-08	5,41361231429297E-07	tags=41%, list=20%, signal=33%
GOBP_SIGNAL_TRANSDUCTION_BY_P53_CLASS_MEDIATOR	GOBP_SIGNAL_TRANSDUCTION_BY_P53_CLASS_MEDIATOR	262	-0,378094873612113	-1,75504672065703	2,62077774316169E-08	5,46084505258793E-07	tags=41%, list=16%, signal=34%
GOBP_POSITIVE_REGULATION_OF_CELL_KILLING	GOBP_POSITIVE_REGULATION_OF_CELL_KILLING	61	0,667589608299782	2,13281827630685	2,90019698418323E-08	6,01849821311194E-07	tags=54%, list=11%, signal=48%
GOBP_MRNA_EXPORT_FROM_NUCLEUS	GOBP_MRNA_EXPORT_FROM_NUCLEUS	113	-0,511691593687019	-2,12359066817057	2,93049256146953E-08	6,05542973352799E-07	tags=45%, list=14%, signal=39%
GOBP_CELLULAR_KETONE_METABOLIC_PROCESS	GOBP_CELLULAR_KETONE_METABOLIC_PROCESS	247	-0,382490785483961	-1,75757330082422	2,94171708896169E-08	6,05542973352799E-07	tags=41%, list=17%, signal=34%
GOBP_MITOCHONDRIAL_TRANSMEMBRANE_TRANSPORT	GOBP_MITOCHONDRIAL_TRANSMEMBRANE_TRANSPORT	108	-0,512514927351816	-2,14564632501719	2,97733158306581E-08	6,0857402021002E-07	tags=51%, list=15%, signal=43%
GOBP_REGULATION_OF_ADAPTIVE_IMMUNE_RESPONSE	GOBP_REGULATION_OF_ADAPTIVE_IMMUNE_RESPONSE	167	0,517569724619124	1,88280640091264	2,98028413423124E-08	6,0857402021002E-07	tags=28%, list=5%, signal=26%
GOBP_REGULATION_OF_AUTOPHAGY	GOBP_REGULATION_OF_AUTOPHAGY	326	-0,354396198191201	-1,6937213390482	3,11002119097351E-08	6,32536182466923E-07	tags=33%, list=12%, signal=30%
GOBP_PEROXISOMAL_TRANSPORT	GOBP_PEROXISOMAL_TRANSPORT	72	-0,584920427926704	-2,29738814353913	3,16449783665844E-08	6,40435124933847E-07	tags=57%, list=18%, signal=47%
GOBP_NATURAL_KILLER_CELL_ACTIVATION	GOBP_NATURAL_KILLER_CELL_ACTIVATION	82	0,604952877264571	2,0442973430944	3,17394880721378E-08	6,40435124933847E-07	tags=51%, list=21%, signal=40%
GOBP_GENE_SILENCING	GOBP_GENE_SILENCING	405	-0,334021013534356	-1,62220715625116	3,6891230144773E-08	7,41455629484512E-07	tags=27%, list=15%, signal=23%
GOBP_AMINOGLYCAN_BIOSYNTHETIC_PROCESS	GOBP_AMINOGLYCAN_BIOSYNTHETIC_PROCESS	114	0,565254771583372	1,99790916122491	3,72627671212464E-08	7,45985984917501E-07	tags=42%, list=14%, signal=36%
GOBP_REGULATION_OF_GENERATION_OF_PRECURSOR_METABOLITES_AND_ENERGY	GOBP_REGULATION_OF_GENERATION_OF_PRECURSOR_METABOLITES_AND_ENERGY	158	-0,449873711657464	-1,97910601712268	3,83169629820643E-08	7,64094125091556E-07	tags=39%, list=12%, signal=35%
GOBP_REGULATION_OF_SMALL_MOLECULE_METABOLIC_PROCESS	GOBP_REGULATION_OF_SMALL_MOLECULE_METABOLIC_PROCESS	425	-0,328429796744729	-1,59277836123741	3,9810652181782E-08	7,90528114350099E-07	tags=29%, list=12%, signal=26%
GOBP_REGULATION_OF_PRODUCTION_OF_MOLECULAR_MEDIATOR_OF_IMMUNE_RESPONSE	GOBP_REGULATION_OF_PRODUCTION_OF_MOLECULAR_MEDIATOR_OF_IMMUNE_RESPONSE	146	0,536623789325306	1,93350569385642	4,00615308167255E-08	7,90528114350099E-07	tags=32%, list=12%, signal=28%
GOBP_NEGATIVE_REGULATION_OF_IMMUNE_RESPONSE	GOBP_NEGATIVE_REGULATION_OF_IMMUNE_RESPONSE	145	0,530231632049309	1,90954436717395	4,0107107074765E-08	7,90528114350099E-07	tags=44%, list=18%, signal=36%
GOBP_RIBOSOME_ASSEMBLY	GOBP_RIBOSOME_ASSEMBLY	64	-0,608308698125059	-2,37025276060637	4,07142088482054E-08	7,99407831423417E-07	tags=59%, list=15%, signal=50%
GOBP_NEGATIVE_REGULATION_OF_CELLULAR_CATABOLIC_PROCESS	GOBP_NEGATIVE_REGULATION_OF_CELLULAR_CATABOLIC_PROCESS	250	-0,381672332148655	-1,7546167711972	4,15146489710452E-08	8,12001084280405E-07	tags=40%, list=14%, signal=34%
GOBP_ALPHA_AMINO_ACID_METABOLIC_PROCESS	GOBP_ALPHA_AMINO_ACID_METABOLIC_PROCESS	188	-0,425115699754384	-1,92085566802885	4,18801191419454E-08	8,16022932135996E-07	tags=31%, list=8%, signal=29%
GOBP_FAT_CELL_DIFFERENTIATION	GOBP_FAT_CELL_DIFFERENTIATION	215	-0,407800591598092	-1,86301370628127	4,27592109403472E-08	8,29983923385827E-07	tags=40%, list=14%, signal=34%
GOBP_BONE_REMODELING	GOBP_BONE_REMODELING	89	0,602108697075993	2,05725230587216	4,30005063673903E-08	8,31506003808816E-07	tags=43%, list=10%, signal=38%
GOBP_NATURAL_KILLER_CELL_MEDIATED_IMMUNITY	GOBP_NATURAL_KILLER_CELL_MEDIATED_IMMUNITY	66	0,642622021168666	2,09766421659952	4,37939715760478E-08	8,43653678851789E-07	tags=45%, list=12%, signal=40%
GOBP_REGULATION_OF_PROTEASOMAL_PROTEIN_CATABOLIC_PROCESS	GOBP_REGULATION_OF_PROTEASOMAL_PROTEIN_CATABOLIC_PROCESS	181	-0,431512402447455	-1,93894463702229	4,60808716651357E-08	8,84371615979391E-07	tags=46%, list=15%, signal=39%
GOBP_GLYCEROLIPID_METABOLIC_PROCESS	GOBP_GLYCEROLIPID_METABOLIC_PROCESS	430	-0,324725943699527	-1,5787763234427	4,86914250011617E-08	9,30972751426705E-07	tags=32%, list=14%, signal=28%
GOBP_REGULATION_OF_FATTY_ACID_OXIDATION	GOBP_REGULATION_OF_FATTY_ACID_OXIDATION	33	-0,740980263968059	-2,47646806484505	4,8996903256229E-08	9,3331787732481E-07	tags=61%, list=12%, signal=54%
GOBP_REGULATION_OF_CHEMOTAXIS	GOBP_REGULATION_OF_CHEMOTAXIS	217	0,486911935871593	1,81409897794742	5,38228843043331E-08	1,02143429135175E-06	tags=36%, list=13%, signal=31%
GOBP_REGULATION_OF_CELL_CYCLE_PHASE_TRANSITION	GOBP_REGULATION_OF_CELL_CYCLE_PHASE_TRANSITION	450	-0,326756594564087	-1,60734063935705	6,24115639018474E-08	1,18004086562567E-06	tags=33%, list=15%, signal=28%
GOBP_CALCIUM_MEDIATED_SIGNALING	GOBP_CALCIUM_MEDIATED_SIGNALING	196	0,488061534821924	1,80316329906909	6,66218845555693E-08	1,254998969211E-06	tags=33%, list=10%, signal=29%
GOBP_NEGATIVE_REGULATION_OF_CELL_ADHESION	GOBP_NEGATIVE_REGULATION_OF_CELL_ADHESION	277	0,461315267496544	1,75839068061556	7,09123949006846E-08	1,33091094105881E-06	tags=37%, list=16%, signal=31%
GOBP_ANTIGEN_PROCESSING_AND_PRESENTATION_OF_PEPTIDE_OR_POLYSACCHARIDE_ANTIGEN_VIA_MHC_CLASS_II	GOBP_ANTIGEN_PROCESSING_AND_PRESENTATION_OF_PEPTIDE_OR_POLYSACCHARIDE_ANTIGEN_VIA_MHC_CLASS_II	101	0,581503084014108	2,02523339553159	7,33946342306018E-08	1,37245277563085E-06	tags=39%, list=11%, signal=35%
GOBP_ORGANELLE_DISASSEMBLY	GOBP_ORGANELLE_DISASSEMBLY	107	-0,512386087442246	-2,12975634985631	7,80200513139407E-08	1,45362175896959E-06	tags=45%, list=14%, signal=39%
GOBP_REGULATION_OF_LEUKOCYTE_DEGRANULATION	GOBP_REGULATION_OF_LEUKOCYTE_DEGRANULATION	43	0,699149079526385	2,14407965306998	7,92375875487979E-08	1,47093776158769E-06	tags=58%, list=16%, signal=49%
GOBP_REGULATION_OF_PROTEASOMAL_UBIQUITIN_DEPENDENT_PROTEIN_CATABOLIC_PROCESS	GOBP_REGULATION_OF_PROTEASOMAL_UBIQUITIN_DEPENDENT_PROTEIN_CATABOLIC_PROCESS	131	-0,473492060686431	-2,02738812871153	8,10551843835093E-08	1,49922723289063E-06	tags=45%, list=13%, signal=40%
GOBP_REGULATION_OF_CELLULAR_KETONE_METABOLIC_PROCESS	GOBP_REGULATION_OF_CELLULAR_KETONE_METABOLIC_PROCESS	178	-0,424408715225064	-1,89365309834443	8,14284176964107E-08	1,5006934019501E-06	tags=40%, list=16%, signal=34%
GOBP_REGULATION_OF_ALPHA_BETA_T_CELL_ACTIVATION	GOBP_REGULATION_OF_ALPHA_BETA_T_CELL_ACTIVATION	98	0,581104641479756	2,0067169721398	8,22452895516688E-08	1,51029569482471E-06	tags=32%, list=5%, signal=30%
GOBP_REGULATION_OF_T_CELL_RECEPTOR_SIGNALING_PATHWAY	GOBP_REGULATION_OF_T_CELL_RECEPTOR_SIGNALING_PATHWAY	40	0,720512734142136	2,17817250622093	8,48334319522959E-08	1,55223896099093E-06	tags=40%, list=5%, signal=38%
GOBP_POSITIVE_REGULATION_OF_ERK1_AND_ERK2_CASCADE	GOBP_POSITIVE_REGULATION_OF_ERK1_AND_ERK2_CASCADE	204	0,487903586694951	1,81049799860075	8,93995055029535E-08	1,6272282264536E-06	tags=34%, list=14%, signal=30%
GOBP_CELLULAR_RESPONSE_TO_OXYGEN_LEVELS	GOBP_CELLULAR_RESPONSE_TO_OXYGEN_LEVELS	223	-0,394829480482101	-1,81397372305572	8,95692716226171E-08	1,6272282264536E-06	tags=33%, list=12%, signal=29%
GOBP_LYMPHOCYTE_ACTIVATION_INVOLVED_IN_IMMUNE_RESPONSE	GOBP_LYMPHOCYTE_ACTIVATION_INVOLVED_IN_IMMUNE_RESPONSE	188	0,497736567036242	1,83643428873113	9,44286822150507E-08	1,70942703087884E-06	tags=41%, list=17%, signal=34%
GOBP_INTERLEUKIN_1_PRODUCTION	GOBP_INTERLEUKIN_1_PRODUCTION	117	0,556606193694584	1,96416380480856	1,05828595323681E-07	1,90902819479644E-06	tags=36%, list=13%, signal=31%
GOBP_REGULATION_OF_HISTONE_MODIFICATION	GOBP_REGULATION_OF_HISTONE_MODIFICATION	140	-0,457850733583538	-1,97098503571227	1,24329449610679E-07	2,23486563472717E-06	tags=41%, list=13%, signal=36%
GOBP_REGULATION_OF_MRNA_3_END_PROCESSING	GOBP_REGULATION_OF_MRNA_3_END_PROCESSING	28	-0,755302018176604	-2,44800180028476	1,39086210554599E-07	2,4913512451973E-06	tags=61%, list=11%, signal=54%
GOBP_TRICARBOXYLIC_ACID_CYCLE	GOBP_TRICARBOXYLIC_ACID_CYCLE	34	-0,72910711127054	-2,4458601110284	1,42153819027091E-07	2,52972837300074E-06	tags=71%, list=12%, signal=62%
GOBP_INTRACELLULAR_RECEPTOR_SIGNALING_PATHWAY	GOBP_INTRACELLULAR_RECEPTOR_SIGNALING_PATHWAY	269	-0,367792316440953	-1,7251214874506	1,42219792958122E-07	2,52972837300074E-06	tags=37%, list=15%, signal=32%
GOBP_PROTEIN_METHYLATION	GOBP_PROTEIN_METHYLATION	168	-0,430892542886253	-1,92412682355951	1,43727327056507E-07	2,54766668272037E-06	tags=41%, list=14%, signal=35%
GOBP_T_CELL_MIGRATION	GOBP_T_CELL_MIGRATION	66	0,631214057614657	2,06042603280993	1,48081005558412E-07	2,61575617085015E-06	tags=47%, list=12%, signal=42%
GOBP_DENDRITIC_CELL_DIFFERENTIATION	GOBP_DENDRITIC_CELL_DIFFERENTIATION	46	0,695253649118242	2,13929340554386	1,50111838386224E-07	2,64248598262647E-06	tags=46%, list=11%, signal=41%
GOBP_REGULATION_OF_INNATE_IMMUNE_RESPONSE	GOBP_REGULATION_OF_INNATE_IMMUNE_RESPONSE	308	0,44122175959405	1,69409043119652	1,51969008514294E-07	2,66598552737274E-06	tags=29%, list=12%, signal=25%
GOBP_MITOCHONDRIAL_ELECTRON_TRANSPORT_NADH_TO_UBIQUINONE	GOBP_MITOCHONDRIAL_ELECTRON_TRANSPORT_NADH_TO_UBIQUINONE	54	-0,627347382419062	-2,31923807067273	1,54097293657019E-07	2,69406398670918E-06	tags=54%, list=14%, signal=46%
GOBP_POSITIVE_REGULATION_OF_RESPONSE_TO_BIOTIC_STIMULUS	GOBP_POSITIVE_REGULATION_OF_RESPONSE_TO_BIOTIC_STIMULUS	251	0,45733528455194	1,72715204461757	1,55067089159971E-07	2,70176617802612E-06	tags=30%, list=12%, signal=27%
GOBP_ENDOPLASMIC_RETICULUM_TO_GOLGI_VESICLE_MEDIATED_TRANSPORT	GOBP_ENDOPLASMIC_RETICULUM_TO_GOLGI_VESICLE_MEDIATED_TRANSPORT	204	-0,397510915743521	-1,81185909227375	1,62412193928628E-07	2,82011649661784E-06	tags=47%, list=18%, signal=38%
GOBP_NUCLEUS_ORGANIZATION	GOBP_NUCLEUS_ORGANIZATION	123	-0,474636663395316	-2,03277772339523	1,72316835670987E-07	2,98195744440809E-06	tags=39%, list=12%, signal=34%
GOBP_REGULATION_OF_MONONUCLEAR_CELL_MIGRATION	GOBP_REGULATION_OF_MONONUCLEAR_CELL_MIGRATION	110	0,560814901115446	1,96961653519052	1,85870481191195E-07	3,20563785973327E-06	tags=41%, list=12%, signal=36%
GOBP_POSITIVE_REGULATION_OF_CALCIUM_ION_TRANSPORT	GOBP_POSITIVE_REGULATION_OF_CALCIUM_ION_TRANSPORT	117	0,553603031148448	1,9535661807794	1,8811280459381E-07	3,23338675909562E-06	tags=42%, list=14%, signal=36%
GOBP_POSITIVE_REGULATION_OF_TUMOR_NECROSIS_FACTOR_SUPERFAMILY_CYTOKINE_PRODUCTION	GOBP_POSITIVE_REGULATION_OF_TUMOR_NECROSIS_FACTOR_SUPERFAMILY_CYTOKINE_PRODUCTION	88	0,593267661963036	2,02654898714374	1,97873781870856E-07	3,38975052500242E-06	tags=35%, list=8%, signal=33%
GOBP_PROTEIN_TRANSMEMBRANE_IMPORT_INTO_INTRACELLULAR_ORGANELLE	GOBP_PROTEIN_TRANSMEMBRANE_IMPORT_INTO_INTRACELLULAR_ORGANELLE	36	-0,700422651939873	-2,37630601189711	2,07438270547839E-07	3,54171361587531E-06	tags=53%, list=10%, signal=47%
GOBP_REGULATION_OF_ANTIGEN_PROCESSING_AND_PRESENTATION	GOBP_REGULATION_OF_ANTIGEN_PROCESSING_AND_PRESENTATION	20	0,830015094145792	2,13211626946954	2,15319101047462E-07	3,66401336949098E-06	tags=70%, list=8%, signal=64%
GOBP_PROTEIN_TRANSMEMBRANE_TRANSPORT	GOBP_PROTEIN_TRANSMEMBRANE_TRANSPORT	60	-0,593228351170161	-2,24568763966656	2,24702474957862E-07	3,81098383607935E-06	tags=45%, list=12%, signal=40%
GOBP_ALPHA_BETA_T_CELL_DIFFERENTIATION	GOBP_ALPHA_BETA_T_CELL_DIFFERENTIATION	106	0,556559442261459	1,94779337476292	2,31262794228541E-07	3,90926014747253E-06	tags=34%, list=10%, signal=31%
GOBP_REGULATION_OF_INTRACELLULAR_TRANSPORT	GOBP_REGULATION_OF_INTRACELLULAR_TRANSPORT	347	-0,337547465481396	-1,59889471909473	2,37032507463486E-07	3,98745680727369E-06	tags=30%, list=12%, signal=27%
GOBP_AMINOGLYCAN_CATABOLIC_PROCESS	GOBP_AMINOGLYCAN_CATABOLIC_PROCESS	68	0,622302759159319	2,04758612686544	2,37450904879766E-07	3,98745680727369E-06	tags=43%, list=10%, signal=38%
GOBP_REGULATION_OF_NATURAL_KILLER_CELL_MEDIATED_IMMUNITY	GOBP_REGULATION_OF_NATURAL_KILLER_CELL_MEDIATED_IMMUNITY	47	0,670636846911851	2,07603515605697	2,4249119570662E-07	4,05874607895834E-06	tags=53%, list=12%, signal=47%
GOBP_DEPHOSPHORYLATION	GOBP_DEPHOSPHORYLATION	487	-0,313270516557661	-1,52035178350262	2,55617755450898E-07	4,26447268489161E-06	tags=33%, list=13%, signal=29%
GOBP_POSITIVE_REGULATION_OF_MRNA_METABOLIC_PROCESS	GOBP_POSITIVE_REGULATION_OF_MRNA_METABOLIC_PROCESS	84	-0,542989390186736	-2,18857314747432	2,81591586424308E-07	4,68249201529671E-06	tags=46%, list=16%, signal=39%
GOBP_REGULATION_OF_METAL_ION_TRANSPORT	GOBP_REGULATION_OF_METAL_ION_TRANSPORT	241	0,45909109001775	1,72661606597197	2,95368054185603E-07	4,88864985367277E-06	tags=34%, list=14%, signal=29%
GOBP_NEGATIVE_REGULATION_OF_IMMUNE_EFFECTOR_PROCESS	GOBP_NEGATIVE_REGULATION_OF_IMMUNE_EFFECTOR_PROCESS	124	0,541028118978627	1,92105848967163	2,95904565090085E-07	4,88864985367277E-06	tags=39%, list=18%, signal=32%
GOBP_REGULATION_OF_DNA_BIOSYNTHETIC_PROCESS	GOBP_REGULATION_OF_DNA_BIOSYNTHETIC_PROCESS	107	-0,49793523601951	-2,06969072096299	3,04364298676505E-07	5,01219272497922E-06	tags=38%, list=9%, signal=34%
GOBP_NEUTROPHIL_CHEMOTAXIS	GOBP_NEUTROPHIL_CHEMOTAXIS	99	0,563488360119459	1,95503121113526	3,0789804697244E-07	5,04383805288757E-06	tags=42%, list=13%, signal=37%
GOBP_POSITIVE_REGULATION_OF_LYMPHOCYTE_DIFFERENTIATION	GOBP_POSITIVE_REGULATION_OF_LYMPHOCYTE_DIFFERENTIATION	100	0,561491247987007	1,94879983981633	3,08261992654441E-07	5,04383805288757E-06	tags=37%, list=10%, signal=33%
GOBP_SULFUR_COMPOUND_METABOLIC_PROCESS	GOBP_SULFUR_COMPOUND_METABOLIC_PROCESS	375	-0,329612301029061	-1,58835210810028	3,45340902344083E-07	5,63247701746499E-06	tags=30%, list=12%, signal=27%
GOBP_PRODUCTION_OF_MOLECULAR_MEDIATOR_INVOLVED_IN_INFLAMMATORY_RESPONSE	GOBP_PRODUCTION_OF_MOLECULAR_MEDIATOR_INVOLVED_IN_INFLAMMATORY_RESPONSE	72	0,61573135392726	2,03835235251398	3,61167644349641E-07	5,87184975925133E-06	tags=33%, list=9%, signal=31%
GOBP_RNA_DEPENDENT_DNA_BIOSYNTHETIC_PROCESS	GOBP_RNA_DEPENDENT_DNA_BIOSYNTHETIC_PROCESS	70	-0,566260584368095	-2,21168832446718	3,64249460145593E-07	5,90315394934366E-06	tags=54%, list=14%, signal=46%
GOBP_CELLULAR_RESPONSE_TO_TOPOLOGICALLY_INCORRECT_PROTEIN	GOBP_CELLULAR_RESPONSE_TO_TOPOLOGICALLY_INCORRECT_PROTEIN	167	-0,417397575255019	-1,86967905464518	3,68275827187976E-07	5,93227261414639E-06	tags=37%, list=14%, signal=32%
GOBP_RESPIRATORY_BURST	GOBP_RESPIRATORY_BURST	36	0,719301375586719	2,11707608379597	3,68370307283919E-07	5,93227261414639E-06	tags=58%, list=11%, signal=52%
GOBP_INTERLEUKIN_4_PRODUCTION	GOBP_INTERLEUKIN_4_PRODUCTION	32	0,739078761197907	2,1318239219686	3,74327778560748E-07	6,00925569041703E-06	tags=50%, list=9%, signal=46%
GOBP_REGULATION_OF_FATTY_ACID_METABOLIC_PROCESS	GOBP_REGULATION_OF_FATTY_ACID_METABOLIC_PROCESS	92	-0,509236933641416	-2,053120775646	3,88905070576489E-07	6,2237002673761E-06	tags=42%, list=14%, signal=37%
GOBP_POSITIVE_REGULATION_OF_TRANSLATION	GOBP_POSITIVE_REGULATION_OF_TRANSLATION	131	-0,458445802708899	-1,96296338469163	3,91710880590296E-07	6,24901264191707E-06	tags=41%, list=16%, signal=35%
GOBP_REGULATION_OF_CIRCADIAN_RHYTHM	GOBP_REGULATION_OF_CIRCADIAN_RHYTHM	117	-0,467867495675142	-1,98319979558661	4,11873089753613E-07	6,55019353019376E-06	tags=42%, list=10%, signal=38%
GOBP_CELLULAR_CARBOHYDRATE_METABOLIC_PROCESS	GOBP_CELLULAR_CARBOHYDRATE_METABOLIC_PROCESS	285	-0,354778046434491	-1,66012059878696	4,1702910098033E-07	6,61159490839933E-06	tags=31%, list=12%, signal=28%
GOBP_POSITIVE_REGULATION_OF_LEUKOCYTE_CHEMOTAXIS	GOBP_POSITIVE_REGULATION_OF_LEUKOCYTE_CHEMOTAXIS	91	0,574571670839259	1,9754525202761	4,32648314339243E-07	6,83798651610475E-06	tags=43%, list=13%, signal=37%
GOBP_POSITIVE_REGULATION_OF_DNA_METABOLIC_PROCESS	GOBP_POSITIVE_REGULATION_OF_DNA_METABOLIC_PROCESS	198	-0,39406057102484	-1,78883374537554	4,53560755589402E-07	7,14638165828363E-06	tags=39%, list=14%, signal=34%
GOBP_GLUCOSE_METABOLIC_PROCESS	GOBP_GLUCOSE_METABOLIC_PROCESS	208	-0,391487534318348	-1,79095049405588	4,6775819925642E-07	7,34740186832008E-06	tags=35%, list=13%, signal=30%
GOBP_DETECTION_OF_BIOTIC_STIMULUS	GOBP_DETECTION_OF_BIOTIC_STIMULUS	36	0,716152139867427	2,10780712943298	4,75223974187291E-07	7,4335312641001E-06	tags=58%, list=17%, signal=48%
GOBP_POSITIVE_REGULATION_OF_INTERLEUKIN_4_PRODUCTION	GOBP_POSITIVE_REGULATION_OF_INTERLEUKIN_4_PRODUCTION	24	0,782109514952993	2,12131751018013	4,76153716623062E-07	7,4335312641001E-06	tags=46%, list=4%, signal=44%
GOBP_REGULATION_OF_CHROMATIN_ORGANIZATION	GOBP_REGULATION_OF_CHROMATIN_ORGANIZATION	183	-0,403992902294079	-1,81995938938688	4,8425108136735E-07	7,53689564140342E-06	tags=40%, list=14%, signal=35%
GOBP_INTERLEUKIN_12_PRODUCTION	GOBP_INTERLEUKIN_12_PRODUCTION	59	0,63004966766952	2,01024855645947	4,85773860654964E-07	7,53761567976775E-06	tags=32%, list=3%, signal=31%
GOBP_POSITIVE_REGULATION_OF_INTERLEUKIN_6_PRODUCTION	GOBP_POSITIVE_REGULATION_OF_INTERLEUKIN_6_PRODUCTION	83	0,589475186928861	1,99717737345622	5,12834547529169E-07	7,9333950458679E-06	tags=37%, list=7%, signal=35%
GOBP_NEGATIVE_REGULATION_OF_LEUKOCYTE_MEDIATED_IMMUNITY	GOBP_NEGATIVE_REGULATION_OF_LEUKOCYTE_MEDIATED_IMMUNITY	53	0,652458362874721	2,04577124802604	5,21860082953922E-07	8,048627563383E-06	tags=57%, list=18%, signal=46%
GOBP_REGULATION_OF_B_CELL_PROLIFERATION	GOBP_REGULATION_OF_B_CELL_PROLIFERATION	61	0,636317148805004	2,03290888238235	5,70728520385493E-07	8,77581053183115E-06	tags=44%, list=10%, signal=40%
GOBP_REGULATION_OF_TISSUE_REMODELING	GOBP_REGULATION_OF_TISSUE_REMODELING	75	0,59660337447179	1,97591956317911	5,73452361246114E-07	8,79121412661085E-06	tags=56%, list=21%, signal=44%
GOBP_NEGATIVE_REGULATION_OF_ANTIGEN_RECEPTOR_MEDIATED_SIGNALING_PATHWAY	GOBP_NEGATIVE_REGULATION_OF_ANTIGEN_RECEPTOR_MEDIATED_SIGNALING_PATHWAY	29	0,751513458127351	2,12595738771246	5,75614040016168E-07	8,79793315653455E-06	tags=38%, list=1%, signal=37%
GOBP_GRANULOCYTE_CHEMOTAXIS	GOBP_GRANULOCYTE_CHEMOTAXIS	120	0,53668969318272	1,90061707366774	5,79078941655847E-07	8,82447163329283E-06	tags=41%, list=13%, signal=35%
GOBP_MUSCLE_TISSUE_DEVELOPMENT	GOBP_MUSCLE_TISSUE_DEVELOPMENT	360	-0,333035914237725	-1,60591305833318	5,83405445630281E-07	8,86394285697198E-06	tags=32%, list=13%, signal=28%
GOBP_T_CELL_ACTIVATION_INVOLVED_IN_IMMUNE_RESPONSE	GOBP_T_CELL_ACTIVATION_INVOLVED_IN_IMMUNE_RESPONSE	110	0,549393579685069	1,92950414962756	5,91726507773627E-07	8,96369086701592E-06	tags=40%, list=14%, signal=34%
GOBP_BONE_RESORPTION	GOBP_BONE_RESORPTION	62	0,631712296087786	2,03373686150904	6,02680454073009E-07	9,10261455042222E-06	tags=42%, list=9%, signal=38%
GOBP_PROTEIN_SUMOYLATION	GOBP_PROTEIN_SUMOYLATION	80	-0,534229793944982	-2,1414618163884	6,05279405913012E-07	9,11490078815907E-06	tags=55%, list=15%, signal=47%
GOBP_REGULATION_OF_NEUTROPHIL_MIGRATION	GOBP_REGULATION_OF_NEUTROPHIL_MIGRATION	41	0,692934569431881	2,10349675941587	6,08776425438208E-07	9,14059897606485E-06	tags=51%, list=9%, signal=46%
GOBP_CIRCADIAN_REGULATION_OF_GENE_EXPRESSION	GOBP_CIRCADIAN_REGULATION_OF_GENE_EXPRESSION	67	-0,554564326794556	-2,16635610924354	6,23357346707806E-07	9,33207992652009E-06	tags=49%, list=10%, signal=44%
GOBP_CYTOKINE_PRODUCTION_INVOLVED_IN_IMMUNE_RESPONSE	GOBP_CYTOKINE_PRODUCTION_INVOLVED_IN_IMMUNE_RESPONSE	93	0,563729399496928	1,93159772591415	6,7096823670984E-07	1,00154761649232E-05	tags=37%, list=14%, signal=32%
GOBP_CELLULAR_MODIFIED_AMINO_ACID_BIOSYNTHETIC_PROCESS	GOBP_CELLULAR_MODIFIED_AMINO_ACID_BIOSYNTHETIC_PROCESS	47	-0,624895148101754	-2,27982124160292	7,22974743622546E-07	1,07603092308837E-05	tags=43%, list=9%, signal=39%
GOBP_ENERGY_RESERVE_METABOLIC_PROCESS	GOBP_ENERGY_RESERVE_METABOLIC_PROCESS	85	-0,521913418809365	-2,10553731016049	7,26861033381229E-07	1,07867022541022E-05	tags=44%, list=12%, signal=38%
GOBP_POSITIVE_REGULATION_OF_PROTEIN_CATABOLIC_PROCESS	GOBP_POSITIVE_REGULATION_OF_PROTEIN_CATABOLIC_PROCESS	225	-0,37658040791596	-1,72277624481512	7,41371561556504E-07	1,09701502079593E-05	tags=42%, list=15%, signal=36%
GOBP_PYRUVATE_METABOLIC_PROCESS	GOBP_PYRUVATE_METABOLIC_PROCESS	150	-0,425673171933724	-1,8808202257376	7,59096239283243E-07	1,11999604090779E-05	tags=35%, list=12%, signal=31%
GOBP_RESPONSE_TO_ENDOPLASMIC_RETICULUM_STRESS	GOBP_RESPONSE_TO_ENDOPLASMIC_RETICULUM_STRESS	295	-0,344433632157153	-1,6076745133704	7,69433424660592E-07	1,13197626308136E-05	tags=33%, list=15%, signal=28%
GOBP_CELLULAR_GLUCAN_METABOLIC_PROCESS	GOBP_CELLULAR_GLUCAN_METABOLIC_PROCESS	74	-0,544543407763548	-2,15185098923724	7,74698380485864E-07	1,13644690585642E-05	tags=47%, list=12%, signal=42%
GOBP_HISTONE_H3_ACETYLATION	GOBP_HISTONE_H3_ACETYLATION	60	-0,571919549857372	-2,16502239224564	8,29204981364423E-07	1,21258747707908E-05	tags=57%, list=13%, signal=49%
GOBP_DENDRITIC_CELL_MIGRATION	GOBP_DENDRITIC_CELL_MIGRATION	29	0,745299993052029	2,10838010837392	8,31352824637959E-07	1,21258747707908E-05	tags=52%, list=4%, signal=50%
GOBP_HISTONE_H4_K5_ACETYLATION	GOBP_HISTONE_H4_K5_ACETYLATION	16	-0,846068095625682	-2,39427148359043	8,75327224590674E-07	1,27308988077931E-05	tags=81%, list=12%, signal=71%
GOBP_GLYCEROPHOSPHOLIPID_METABOLIC_PROCESS	GOBP_GLYCEROPHOSPHOLIPID_METABOLIC_PROCESS	346	-0,331507963913315	-1,58040261571322	8,91286297413978E-07	1,29158233042391E-05	tags=33%, list=14%, signal=29%
GOBP_CELLULAR_RESPONSE_TO_CHEMICAL_STRESS	GOBP_CELLULAR_RESPONSE_TO_CHEMICAL_STRESS	334	-0,339440314732435	-1,61892123893413	8,93101983623191E-07	1,29158233042391E-05	tags=35%, list=14%, signal=30%
GOBP_SELECTIVE_AUTOPHAGY	GOBP_SELECTIVE_AUTOPHAGY	62	-0,572000986413986	-2,17355521638843	9,09401147122782E-07	1,31143865990446E-05	tags=48%, list=14%, signal=42%
GOBP_T_CELL_ACTIVATION_VIA_T_CELL_RECEPTOR_CONTACT_WITH_ANTIGEN_BOUND_TO_MHC_MOLECULE_ON_ANTIGEN_PRESENTING_CELL	GOBP_T_CELL_ACTIVATION_VIA_T_CELL_RECEPTOR_CONTACT_WITH_ANTIGEN_BOUND_TO_MHC_MOLECULE_ON_ANTIGEN_PRESENTING_CELL	10	0,927532112446532	2,04446492354307	9,15943506854767E-07	1,3171525640827E-05	tags=60%, list=1%, signal=59%
GOBP_CELLULAR_RESPONSE_TO_INSULIN_STIMULUS	GOBP_CELLULAR_RESPONSE_TO_INSULIN_STIMULUS	225	-0,374523175684518	-1,71336483959091	9,64433961786384E-07	1,38198886706149E-05	tags=36%, list=14%, signal=31%
GOBP_POSITIVE_T_CELL_SELECTION	GOBP_POSITIVE_T_CELL_SELECTION	36	0,706846532392181	2,08041849971576	9,66444712127235E-07	1,38198886706149E-05	tags=44%, list=3%, signal=43%
GOBP_NEGATIVE_REGULATION_OF_INTRACELLULAR_SIGNAL_TRANSDUCTION	GOBP_NEGATIVE_REGULATION_OF_INTRACELLULAR_SIGNAL_TRANSDUCTION	495	-0,302993641795746	-1,46840826655706	9,77888014430889E-07	1,39444645633232E-05	tags=36%, list=14%, signal=31%
GOBP_REGULATION_OF_PROTEIN_ACETYLATION	GOBP_REGULATION_OF_PROTEIN_ACETYLATION	74	-0,541973292219156	-2,14169476367688	9,83479212374579E-07	1,39851291898948E-05	tags=45%, list=13%, signal=39%
GOBP_MUSCLE_SYSTEM_PROCESS	GOBP_MUSCLE_SYSTEM_PROCESS	434	-0,316096672004232	-1,53260228150978	9,97940252966788E-07	1,41513471983207E-05	tags=26%, list=10%, signal=24%
GOBP_POSITIVE_REGULATION_OF_ALPHA_BETA_T_CELL_PROLIFERATION	GOBP_POSITIVE_REGULATION_OF_ALPHA_BETA_T_CELL_PROLIFERATION	21	0,806633744333196	2,09574238078661	1,00304944279964E-06	1,41843972451306E-05	tags=48%, list=5%, signal=45%
GOBP_CARBOHYDRATE_DERIVATIVE_CATABOLIC_PROCESS	GOBP_CARBOHYDRATE_DERIVATIVE_CATABOLIC_PROCESS	197	0,469463942815296	1,73510612894724	1,01153520316237E-06	1,42648818015025E-05	tags=38%, list=14%, signal=33%
GOBP_REGULATION_OF_LYMPHOCYTE_DIFFERENTIATION	GOBP_REGULATION_OF_LYMPHOCYTE_DIFFERENTIATION	173	0,489752644827741	1,78382523853639	1,05370239641348E-06	1,48185970625091E-05	tags=41%, list=17%, signal=34%
GOBP_REGULATION_OF_MRNA_POLYADENYLATION	GOBP_REGULATION_OF_MRNA_POLYADENYLATION	17	-0,83186121568489	-2,37318406118161	1,0601154831299E-06	1,48678284103795E-05	tags=65%, list=10%, signal=58%
GOBP_RESPONSE_TO_MOLECULE_OF_BACTERIAL_ORIGIN	GOBP_RESPONSE_TO_MOLECULE_OF_BACTERIAL_ORIGIN	334	0,424445259765101	1,63260026380343	1,14258984504155E-06	1,59504478998201E-05	tags=30%, list=13%, signal=26%
GOBP_RNA_PHOSPHODIESTER_BOND_HYDROLYSIS	GOBP_RNA_PHOSPHODIESTER_BOND_HYDROLYSIS	155	-0,420025578715342	-1,84742810889811	1,14355806686271E-06	1,59504478998201E-05	tags=39%, list=15%, signal=33%
GOBP_CD4_POSITIVE_ALPHA_BETA_T_CELL_ACTIVATION	GOBP_CD4_POSITIVE_ALPHA_BETA_T_CELL_ACTIVATION	97	0,548944507831993	1,89289222278149	1,19724984888146E-06	1,66538432657761E-05	tags=34%, list=10%, signal=31%
GOBP_REGULATION_OF_BINDING	GOBP_REGULATION_OF_BINDING	356	-0,328785194529187	-1,57194067439887	1,22088305423699E-06	1,6936434760543E-05	tags=34%, list=13%, signal=29%
GOBP_REGULATION_OF_TRANSCRIPTION_FROM_RNA_POLYMERASE_II_PROMOTER_IN_RESPONSE_TO_HYPOXIA	GOBP_REGULATION_OF_TRANSCRIPTION_FROM_RNA_POLYMERASE_II_PROMOTER_IN_RESPONSE_TO_HYPOXIA	77	-0,530051549194919	-2,0930853228463	1,22997911723095E-06	1,70163777600651E-05	tags=42%, list=16%, signal=35%
GOBP_MACROPHAGE_ACTIVATION	GOBP_MACROPHAGE_ACTIVATION	98	0,551399488194131	1,90413676368288	1,2396615646532E-06	1,71039791555529E-05	tags=30%, list=6%, signal=28%
GOBP_DNA_BIOSYNTHETIC_PROCESS	GOBP_DNA_BIOSYNTHETIC_PROCESS	189	-0,394025055552278	-1,77541545515249	1,24569615239308E-06	1,71088131986202E-05	tags=39%, list=14%, signal=34%
GOBP_CELLULAR_RESPONSE_TO_STEROID_HORMONE_STIMULUS	GOBP_CELLULAR_RESPONSE_TO_STEROID_HORMONE_STIMULUS	199	-0,385816662309024	-1,76011070170328	1,24671469341561E-06	1,71088131986202E-05	tags=39%, list=15%, signal=33%
GOBP_POSITIVE_REGULATION_OF_CHEMOTAXIS	GOBP_POSITIVE_REGULATION_OF_CHEMOTAXIS	139	0,509448890819058	1,83572920865917	1,25127410208552E-06	1,71253466250578E-05	tags=37%, list=13%, signal=32%
GOBP_POSITIVE_REGULATION_OF_CELLULAR_AMIDE_METABOLIC_PROCESS	GOBP_POSITIVE_REGULATION_OF_CELLULAR_AMIDE_METABOLIC_PROCESS	161	-0,416326486747317	-1,84253169504311	1,25671762693124E-06	1,71538595868556E-05	tags=39%, list=16%, signal=33%
GOBP_CELLULAR_RESPONSE_TO_PEPTIDE_HORMONE_STIMULUS	GOBP_CELLULAR_RESPONSE_TO_PEPTIDE_HORMONE_STIMULUS	323	-0,338199175362941	-1,60998108584324	1,27327892713324E-06	1,73335704613739E-05	tags=31%, list=12%, signal=27%
GOBP_CELL_CYCLE_G1_S_PHASE_TRANSITION	GOBP_CELL_CYCLE_G1_S_PHASE_TRANSITION	271	-0,349951351917773	-1,64040769490515	1,28389181075231E-06	1,74315630156663E-05	tags=35%, list=15%, signal=30%
GOBP_CELLULAR_RESPONSE_TO_EXTRACELLULAR_STIMULUS	GOBP_CELLULAR_RESPONSE_TO_EXTRACELLULAR_STIMULUS	234	-0,361798612211069	-1,67179767549143	1,34282421451491E-06	1,81833358490679E-05	tags=29%, list=10%, signal=27%
GOBP_GLYCEROLIPID_BIOSYNTHETIC_PROCESS	GOBP_GLYCEROLIPID_BIOSYNTHETIC_PROCESS	263	-0,355709886558778	-1,65451488109309	1,3709051485563E-06	1,85144729719046E-05	tags=30%, list=12%, signal=27%
GOBP_MATURATION_OF_SSU_RRNA	GOBP_MATURATION_OF_SSU_RRNA	50	-0,612404086672556	-2,24598509266073	1,40418950777979E-06	1,89139510216777E-05	tags=68%, list=24%, signal=52%
GOBP_CALCIUM_ION_TRANSPORT_INTO_CYTOSOL	GOBP_CALCIUM_ION_TRANSPORT_INTO_CYTOSOL	150	0,505761400781758	1,82796403481108	1,40966084274908E-06	1,89376805321949E-05	tags=46%, list=18%, signal=38%
GOBP_IN_UTERO_EMBRYONIC_DEVELOPMENT	GOBP_IN_UTERO_EMBRYONIC_DEVELOPMENT	334	-0,335928539396205	-1,6021722334936	1,41712948339608E-06	1,89677088663222E-05	tags=34%, list=14%, signal=30%
GOBP_REGULATION_OF_T_CELL_DIFFERENTIATION	GOBP_REGULATION_OF_T_CELL_DIFFERENTIATION	144	0,502410785528179	1,80802572112004	1,41932708852793E-06	1,89677088663222E-05	tags=35%, list=12%, signal=31%
GOBP_REGULATION_OF_PHAGOCYTOSIS	GOBP_REGULATION_OF_PHAGOCYTOSIS	91	0,562328936110762	1,93336039774045	1,46155330099279E-06	1,94587273270667E-05	tags=38%, list=11%, signal=34%
GOBP_MATURATION_OF_LSU_RRNA	GOBP_MATURATION_OF_LSU_RRNA	28	-0,725267233090658	-2,35065635939866	1,4672587839574E-06	1,94587273270667E-05	tags=71%, list=17%, signal=60%
GOBP_PEPTIDYL_TYROSINE_MODIFICATION	GOBP_PEPTIDYL_TYROSINE_MODIFICATION	368	0,412151781267265	1,59667035857776	1,46750441154176E-06	1,94587273270667E-05	tags=26%, list=12%, signal=23%
GOBP_POSITIVE_REGULATION_OF_RESPONSE_TO_DNA_DAMAGE_STIMULUS	GOBP_POSITIVE_REGULATION_OF_RESPONSE_TO_DNA_DAMAGE_STIMULUS	107	-0,477240917111787	-1,98367383217571	1,50610931188061E-06	1,99188809252604E-05	tags=42%, list=12%, signal=37%
GOBP_MITOCHONDRIAL_MEMBRANE_ORGANIZATION	GOBP_MITOCHONDRIAL_MEMBRANE_ORGANIZATION	140	-0,4332237643055	-1,86496928786789	1,53688854304613E-06	2,02734263882441E-05	tags=47%, list=15%, signal=40%
GOBP_POSITIVE_REGULATION_OF_ALPHA_BETA_T_CELL_DIFFERENTIATION	GOBP_POSITIVE_REGULATION_OF_ALPHA_BETA_T_CELL_DIFFERENTIATION	48	0,652788170063557	2,04107307166227	1,56822236393337E-06	2,06334411543295E-05	tags=33%, list=3%, signal=32%
GOBP_HOMOPHILIC_CELL_ADHESION_VIA_PLASMA_MEMBRANE_ADHESION_MOLECULES	GOBP_HOMOPHILIC_CELL_ADHESION_VIA_PLASMA_MEMBRANE_ADHESION_MOLECULES	167	0,48838881198406	1,77665256988204	1,61619923007644E-06	2,12100181736253E-05	tags=42%, list=20%, signal=34%
GOBP_INTERLEUKIN_2_PRODUCTION	GOBP_INTERLEUKIN_2_PRODUCTION	60	0,623388940257473	1,99061685074879	1,70862578589131E-06	2,23152078200439E-05	tags=38%, list=6%, signal=36%
GOBP_NEGATIVE_REGULATION_OF_CELL_CELL_ADHESION	GOBP_NEGATIVE_REGULATION_OF_CELL_CELL_ADHESION	180	0,477641483466134	1,75283829060994	1,70915695546271E-06	2,23152078200439E-05	tags=37%, list=16%, signal=31%
GOBP_PHOSPHOLIPID_METABOLIC_PROCESS	GOBP_PHOSPHOLIPID_METABOLIC_PROCESS	418	-0,306842632498732	-1,49221163742503	1,87202068316338E-06	2,43447619568094E-05	tags=30%, list=13%, signal=26%
GOBP_REGULATION_OF_LIPID_BIOSYNTHETIC_PROCESS	GOBP_REGULATION_OF_LIPID_BIOSYNTHETIC_PROCESS	193	-0,386798529907644	-1,75176709581568	1,87414132204233E-06	2,43447619568094E-05	tags=33%, list=13%, signal=29%
GOBP_REGULATION_OF_PEPTIDYL_TYROSINE_PHOSPHORYLATION	GOBP_REGULATION_OF_PEPTIDYL_TYROSINE_PHOSPHORYLATION	258	0,438888288788351	1,66327230253967	2,00897317974336E-06	2,60299697527662E-05	tags=27%, list=12%, signal=24%
GOBP_AMINO_SUGAR_CATABOLIC_PROCESS	GOBP_AMINO_SUGAR_CATABOLIC_PROCESS	13	0,878161054126314	2,05438591785966	2,03740680832798E-06	2,63315487506692E-05	tags=77%, list=9%, signal=70%
GOBP_CYTOSOLIC_CALCIUM_ION_TRANSPORT	GOBP_CYTOSOLIC_CALCIUM_ION_TRANSPORT	171	0,483258780332823	1,76106242665123	2,04702706886671E-06	2,63890737034459E-05	tags=42%, list=16%, signal=35%
GOBP_REGULATION_OF_MYELOID_LEUKOCYTE_DIFFERENTIATION	GOBP_REGULATION_OF_MYELOID_LEUKOCYTE_DIFFERENTIATION	116	0,528093261040069	1,86699530854961	2,09204271042744E-06	2,68828174860121E-05	tags=34%, list=10%, signal=30%
GOBP_T_CELL_MEDIATED_IMMUNITY	GOBP_T_CELL_MEDIATED_IMMUNITY	100	0,542045782459709	1,88130934866333	2,09585922809654E-06	2,68828174860121E-05	tags=36%, list=12%, signal=32%
GOBP_RESPONSE_TO_AMINO_ACID_STARVATION	GOBP_RESPONSE_TO_AMINO_ACID_STARVATION	49	-0,605307699907615	-2,19118018518054	2,11134733004251E-06	2,70136043104437E-05	tags=55%, list=17%, signal=46%
GOBP_RNA_POLYADENYLATION	GOBP_RNA_POLYADENYLATION	46	-0,627421999588823	-2,28141569325265	2,14876956424575E-06	2,74236715636864E-05	tags=51%, list=14%, signal=44%
GOBP_SUPEROXIDE_METABOLIC_PROCESS	GOBP_SUPEROXIDE_METABOLIC_PROCESS	67	0,606586179894195	1,98093792137012	2,16252354867573E-06	2,75303808378793E-05	tags=45%, list=14%, signal=38%
GOBP_POSITIVE_REGULATION_OF_PHAGOCYTOSIS	GOBP_POSITIVE_REGULATION_OF_PHAGOCYTOSIS	64	0,609103569562712	1,96881843986852	2,2331195301885E-06	2,83583960239112E-05	tags=47%, list=13%, signal=41%
GOBP_PROTEIN_LOCALIZATION_TO_NUCLEAR_BODY	GOBP_PROTEIN_LOCALIZATION_TO_NUCLEAR_BODY	12	-0,88854832662843	-2,29972517024671	2,24736467734291E-06	2,84684781087731E-05	tags=75%, list=5%, signal=71%
GOBP_CELLULAR_RESPONSE_TO_MOLECULE_OF_BACTERIAL_ORIGIN	GOBP_CELLULAR_RESPONSE_TO_MOLECULE_OF_BACTERIAL_ORIGIN	199	0,467624061127335	1,72945550168112	2,42107856879684E-06	3,0593084390366E-05	tags=30%, list=12%, signal=27%
GOBP_DENDRITIC_CELL_CHEMOTAXIS	GOBP_DENDRITIC_CELL_CHEMOTAXIS	24	0,763905698666125	2,07194325567595	2,45574708069956E-06	3,09545403628919E-05	tags=54%, list=4%, signal=52%
GOBP_NEGATIVE_REGULATION_OF_T_CELL_PROLIFERATION	GOBP_NEGATIVE_REGULATION_OF_T_CELL_PROLIFERATION	63	0,602335262607079	1,94620600421274	2,4807833994192E-06	3,11931016109237E-05	tags=40%, list=7%, signal=37%
GOBP_NEGATIVE_REGULATION_OF_LEUKOCYTE_CELL_CELL_ADHESION	GOBP_NEGATIVE_REGULATION_OF_LEUKOCYTE_CELL_CELL_ADHESION	129	0,511264849241321	1,82422155748506	2,55248519854372E-06	3,20158155738715E-05	tags=42%, list=17%, signal=35%
GOBP_PROTEIN_REFOLDING	GOBP_PROTEIN_REFOLDING	22	-0,771945725314941	-2,35981081472249	2,5705837446326E-06	3,21637990596799E-05	tags=68%, list=5%, signal=65%
GOBP_PROTEIN_MONOUBIQUITINATION	GOBP_PROTEIN_MONOUBIQUITINATION	66	-0,547510646722757	-2,12816034437854	2,61742268492422E-06	3,26697868130517E-05	tags=52%, list=11%, signal=46%
GOBP_MONOSACCHARIDE_METABOLIC_PROCESS	GOBP_MONOSACCHARIDE_METABOLIC_PROCESS	270	-0,350204225497548	-1,64074576208438	2,64538018071304E-06	3,28589544670181E-05	tags=32%, list=13%, signal=28%
GOBP_2_OXOGLUTARATE_METABOLIC_PROCESS	GOBP_2_OXOGLUTARATE_METABOLIC_PROCESS	16	-0,831747923417193	-2,35374710956409	2,64545157413211E-06	3,28589544670181E-05	tags=81%, list=8%, signal=75%
GOBP_REGULATION_OF_DNA_REPAIR	GOBP_REGULATION_OF_DNA_REPAIR	130	-0,434748708852822	-1,86251954576235	2,83236725840579E-06	3,50952302285474E-05	tags=32%, list=9%, signal=30%
GOBP_BONE_DEVELOPMENT	GOBP_BONE_DEVELOPMENT	192	0,46935881900306	1,73554085065302	2,89428674519848E-06	3,57756267172839E-05	tags=32%, list=12%, signal=28%
GOBP_CELLULAR_RESPONSE_TO_BIOTIC_STIMULUS	GOBP_CELLULAR_RESPONSE_TO_BIOTIC_STIMULUS	223	0,447297574258507	1,67052755117124	2,90340502884181E-06	3,58016489667571E-05	tags=29%, list=12%, signal=26%
GOBP_RNA_MODIFICATION	GOBP_RNA_MODIFICATION	167	-0,397437205399446	-1,78026913073958	2,99006885946522E-06	3,67814494640239E-05	tags=37%, list=15%, signal=31%
GOBP_POSITIVE_REGULATION_OF_FATTY_ACID_OXIDATION	GOBP_POSITIVE_REGULATION_OF_FATTY_ACID_OXIDATION	15	-0,852956359500409	-2,33662501423924	3,0551772058347E-06	3,74920183552551E-05	tags=67%, list=12%, signal=59%
GOBP_REGULATION_OF_LIPID_CATABOLIC_PROCESS	GOBP_REGULATION_OF_LIPID_CATABOLIC_PROCESS	60	-0,547924061385036	-2,0741865922307	3,19109683197652E-06	3,906606553295E-05	tags=47%, list=12%, signal=41%
GOBP_PURINE_CONTAINING_COMPOUND_BIOSYNTHETIC_PROCESS	GOBP_PURINE_CONTAINING_COMPOUND_BIOSYNTHETIC_PROCESS	204	-0,372329571271347	-1,69708224934795	3,20339997597073E-06	3,91228633428961E-05	tags=34%, list=13%, signal=29%
GOBP_PROTEIN_LOCALIZATION_TO_NUCLEOPLASM	GOBP_PROTEIN_LOCALIZATION_TO_NUCLEOPLASM	14	-0,855012422958833	-2,3067714369412	3,30001334448024E-06	4,0206606500171E-05	tags=71%, list=6%, signal=67%
GOBP_RESPONSE_TO_LEUKEMIA_INHIBITORY_FACTOR	GOBP_RESPONSE_TO_LEUKEMIA_INHIBITORY_FACTOR	80	-0,514152602379099	-2,06098233058293	3,37652624243489E-06	4,10408725419764E-05	tags=38%, list=10%, signal=34%
GOBP_RIBOSE_PHOSPHATE_BIOSYNTHETIC_PROCESS	GOBP_RIBOSE_PHOSPHATE_BIOSYNTHETIC_PROCESS	192	-0,387180434904248	-1,74405993704906	3,38776522588373E-06	4,10796709694453E-05	tags=34%, list=13%, signal=29%
GOBP_RESPONSE_TO_VIRUS	GOBP_RESPONSE_TO_VIRUS	351	0,410623061939304	1,58561395683587	3,43567313336856E-06	4,15397143904791E-05	tags=36%, list=18%, signal=29%
GOBP_REGULATION_OF_FATTY_ACID_BETA_OXIDATION	GOBP_REGULATION_OF_FATTY_ACID_BETA_OXIDATION	20	-0,772741607113166	-2,3232428584083	3,44197829327574E-06	4,15397143904791E-05	tags=70%, list=15%, signal=59%
GOBP_SPLICEOSOMAL_SNRNP_ASSEMBLY	GOBP_SPLICEOSOMAL_SNRNP_ASSEMBLY	50	-0,600986106336903	-2,20410977833762	3,56985255311839E-06	4,29422669684052E-05	tags=53%, list=15%, signal=45%
GOBP_THIOESTER_METABOLIC_PROCESS	GOBP_THIOESTER_METABOLIC_PROCESS	105	-0,468858186914336	-1,9317967303076	3,57501732841767E-06	4,29422669684052E-05	tags=35%, list=12%, signal=31%
GOBP_POSITIVE_REGULATION_OF_MONONUCLEAR_CELL_MIGRATION	GOBP_POSITIVE_REGULATION_OF_MONONUCLEAR_CELL_MIGRATION	63	0,598591856013015	1,93411067982803	3,64564832764349E-06	4,36878749122536E-05	tags=41%, list=12%, signal=36%
GOBP_GOLGI_VESICLE_TRANSPORT	GOBP_GOLGI_VESICLE_TRANSPORT	370	-0,318410192402141	-1,51980543534646	3,67792999882873E-06	4,39715050211256E-05	tags=42%, list=18%, signal=34%
GOBP_POSITIVE_REGULATION_OF_PROTEIN_MODIFICATION_BY_SMALL_PROTEIN_CONJUGATION_OR_REMOVAL	GOBP_POSITIVE_REGULATION_OF_PROTEIN_MODIFICATION_BY_SMALL_PROTEIN_CONJUGATION_OR_REMOVAL	136	-0,428989566705837	-1,83340818909111	3,69794347092749E-06	4,41074799511328E-05	tags=46%, list=13%, signal=40%
GOBP_REGULATION_OF_SIGNAL_TRANSDUCTION_BY_P53_CLASS_MEDIATOR	GOBP_REGULATION_OF_SIGNAL_TRANSDUCTION_BY_P53_CLASS_MEDIATOR	176	-0,392393941031626	-1,75087921311205	3,74040182338299E-06	4,45099098097206E-05	tags=45%, list=17%, signal=38%
GOBP_REGULATION_OF_T_CELL_MEDIATED_IMMUNITY	GOBP_REGULATION_OF_T_CELL_MEDIATED_IMMUNITY	76	0,572255489394479	1,90066932900775	3,86530766134552E-06	4,58892921189974E-05	tags=38%, list=11%, signal=34%
GOBP_TRNA_MODIFICATION	GOBP_TRNA_MODIFICATION	88	-0,486745480080734	-1,967671668746	3,89983247860515E-06	4,61917512837107E-05	tags=43%, list=16%, signal=36%
GOBP_PROTEIN_DEPHOSPHORYLATION	GOBP_PROTEIN_DEPHOSPHORYLATION	322	-0,324592610689034	-1,54451062512141	3,92105871041419E-06	4,63356590663529E-05	tags=34%, list=13%, signal=30%
GOBP_RESPONSE_TO_VITAMIN_D	GOBP_RESPONSE_TO_VITAMIN_D	33	0,705988032292355	2,04515913490653	4,06258759929209E-06	4,78972510262959E-05	tags=42%, list=13%, signal=37%
GOBP_ERAD_PATHWAY	GOBP_ERAD_PATHWAY	101	-0,468891802700028	-1,92607550030095	4,09208147261976E-06	4,81338154786265E-05	tags=43%, list=15%, signal=36%
GOBP_POSITIVE_REGULATION_OF_PROTEASOMAL_UBIQUITIN_DEPENDENT_PROTEIN_CATABOLIC_PROCESS	GOBP_POSITIVE_REGULATION_OF_PROTEASOMAL_UBIQUITIN_DEPENDENT_PROTEIN_CATABOLIC_PROCESS	88	-0,484672240862417	-1,95929058614871	4,20974857670805E-06	4,93501782887501E-05	tags=47%, list=13%, signal=41%
GOBP_NEGATIVE_REGULATION_OF_RNA_CATABOLIC_PROCESS	GOBP_NEGATIVE_REGULATION_OF_RNA_CATABOLIC_PROCESS	70	-0,529132904253947	-2,06667583571229	4,21482423778551E-06	4,93501782887501E-05	tags=37%, list=10%, signal=33%
GOBP_DNA_TEMPLATED_TRANSCRIPTION_TERMINATION	GOBP_DNA_TEMPLATED_TRANSCRIPTION_TERMINATION	74	-0,522000962671819	-2,06277088638614	4,23919990682809E-06	4,95220034882321E-05	tags=44%, list=14%, signal=38%
GOBP_NUCLEAR_TRANSCRIBED_MRNA_POLY_A_TAIL_SHORTENING	GOBP_NUCLEAR_TRANSCRIBED_MRNA_POLY_A_TAIL_SHORTENING	34	-0,671007316942843	-2,25095874851468	4,31700015480937E-06	5,03157209824243E-05	tags=62%, list=15%, signal=52%
GOBP_CELLULAR_AMINO_ACID_BIOSYNTHETIC_PROCESS	GOBP_CELLULAR_AMINO_ACID_BIOSYNTHETIC_PROCESS	75	-0,515999457784695	-2,05411498261663	4,46114556847408E-06	5,18773305855585E-05	tags=38%, list=10%, signal=34%
GOBP_AMINO_ACID_ACTIVATION	GOBP_AMINO_ACID_ACTIVATION	49	-0,593501810095885	-2,14844352112053	4,47713028074717E-06	5,19448865527597E-05	tags=55%, list=10%, signal=49%
GOBP_REGULATION_OF_INFLAMMATORY_RESPONSE	GOBP_REGULATION_OF_INFLAMMATORY_RESPONSE	337	0,415101117002726	1,59539760630617	4,6204624188485E-06	5,34863053247656E-05	tags=27%, list=13%, signal=24%
GOBP_BONE_CELL_DEVELOPMENT	GOBP_BONE_CELL_DEVELOPMENT	32	0,706077652703057	2,0366344019413	4,80283749420956E-06	5,54716864433027E-05	tags=53%, list=12%, signal=47%
GOBP_MICROGLIAL_CELL_ACTIVATION	GOBP_MICROGLIAL_CELL_ACTIVATION	44	0,663585319085853	2,02749594733349	4,83302543231138E-06	5,56943449931142E-05	tags=39%, list=4%, signal=37%
GOBP_POSITIVE_REGULATION_OF_CHROMATIN_ORGANIZATION	GOBP_POSITIVE_REGULATION_OF_CHROMATIN_ORGANIZATION	100	-0,470780906591244	-1,93536694472914	5,05357853518177E-06	5,81047712209525E-05	tags=40%, list=13%, signal=35%
GOBP_REGULATION_OF_APOPTOTIC_SIGNALING_PATHWAY	GOBP_REGULATION_OF_APOPTOTIC_SIGNALING_PATHWAY	339	-0,319667955578913	-1,52329598481386	5,07975217256403E-06	5,82744603167176E-05	tags=27%, list=10%, signal=24%
GOBP_CELLULAR_RESPONSE_TO_GLUCOSE_STARVATION	GOBP_CELLULAR_RESPONSE_TO_GLUCOSE_STARVATION	48	-0,604540990174277	-2,18744373607825	5,15445270219417E-06	5,8998836423097E-05	tags=52%, list=16%, signal=44%
GOBP_PLATELET_ACTIVATION	GOBP_PLATELET_ACTIVATION	157	0,483402719469178	1,75287113162863	5,26589106642275E-06	6,01395389129488E-05	tags=34%, list=12%, signal=30%
GOBP_ERK1_AND_ERK2_CASCADE	GOBP_ERK1_AND_ERK2_CASCADE	310	0,415956195468464	1,59601582874955	5,36500458682426E-06	6,11347062851291E-05	tags=30%, list=14%, signal=26%
GOBP_NUCLEOSIDE_PHOSPHATE_BIOSYNTHETIC_PROCESS	GOBP_NUCLEOSIDE_PHOSPHATE_BIOSYNTHETIC_PROCESS	263	-0,345067218489385	-1,60501259464923	5,41133264800426E-06	6,15252854522534E-05	tags=32%, list=12%, signal=29%
GOBP_STEROL_BIOSYNTHETIC_PROCESS	GOBP_STEROL_BIOSYNTHETIC_PROCESS	73	-0,513252739762612	-2,01816585178343	5,51253759601103E-06	6,24696726878382E-05	tags=44%, list=12%, signal=39%
GOBP_NEGATIVE_REGULATION_OF_PHOSPHORYLATION	GOBP_NEGATIVE_REGULATION_OF_PHOSPHORYLATION	391	-0,311396323004292	-1,49608170056553	5,52067851419688E-06	6,24696726878382E-05	tags=28%, list=11%, signal=26%
GOBP_FC_EPSILON_RECEPTOR_SIGNALING_PATHWAY	GOBP_FC_EPSILON_RECEPTOR_SIGNALING_PATHWAY	166	0,476307363059507	1,73083152165912	5,53110520174395E-06	6,24696726878382E-05	tags=38%, list=14%, signal=32%
GOBP_POSITIVE_REGULATION_OF_PROTEIN_ACETYLATION	GOBP_POSITIVE_REGULATION_OF_PROTEIN_ACETYLATION	43	-0,61105553682308	-2,16686415777221	5,69735609265271E-06	6,42053043112408E-05	tags=47%, list=12%, signal=41%
GOBP_ACETYL_COA_BIOSYNTHETIC_PROCESS	GOBP_ACETYL_COA_BIOSYNTHETIC_PROCESS	22	-0,754892975203991	-2,3076811599904	5,71966744183765E-06	6,43147627545841E-05	tags=50%, list=9%, signal=46%
GOBP_POSITIVE_REGULATION_OF_CD4_POSITIVE_ALPHA_BETA_T_CELL_ACTIVATION	GOBP_POSITIVE_REGULATION_OF_CD4_POSITIVE_ALPHA_BETA_T_CELL_ACTIVATION	37	0,680278820170986	2,01210204063642	6,08683722444397E-06	6,82929758918384E-05	tags=41%, list=5%, signal=39%
GOBP_ALCOHOL_METABOLIC_PROCESS	GOBP_ALCOHOL_METABOLIC_PROCESS	367	-0,315883627041341	-1,50467915559394	6,47534387372465E-06	7,24926106915885E-05	tags=27%, list=10%, signal=24%
GOBP_MITOCHONDRIAL_RNA_METABOLIC_PROCESS	GOBP_MITOCHONDRIAL_RNA_METABOLIC_PROCESS	47	-0,590614531878933	-2,15475437674178	6,53441467779966E-06	7,29938444861428E-05	tags=46%, list=13%, signal=40%
GOBP_ENDOSOMAL_TRANSPORT	GOBP_ENDOSOMAL_TRANSPORT	240	-0,346364188605819	-1,5983596211364	6,71320991667147E-06	7,48273725428119E-05	tags=35%, list=15%, signal=30%
GOBP_REGULATION_OF_MITOCHONDRIAL_GENE_EXPRESSION	GOBP_REGULATION_OF_MITOCHONDRIAL_GENE_EXPRESSION	29	-0,696732489269317	-2,26353200746035	6,84740861143709E-06	7,61569084126065E-05	tags=52%, list=13%, signal=45%
GOBP_NEGATIVE_REGULATION_OF_LYMPHOCYTE_MEDIATED_IMMUNITY	GOBP_NEGATIVE_REGULATION_OF_LYMPHOCYTE_MEDIATED_IMMUNITY	45	0,642500587052665	1,96979083286971	6,93789520259465E-06	7,69955543679254E-05	tags=56%, list=18%, signal=46%
GOBP_NCRNA_CATABOLIC_PROCESS	GOBP_NCRNA_CATABOLIC_PROCESS	37	-0,651741188118965	-2,21068836321147	6,99812735445592E-06	7,74955317668058E-05	tags=46%, list=9%, signal=42%
GOBP_RESPONSE_TO_OXIDATIVE_STRESS	GOBP_RESPONSE_TO_OXIDATIVE_STRESS	430	-0,296389824224979	-1,44100970703075	7,01917866539225E-06	7,75604049498429E-05	tags=32%, list=14%, signal=27%
GOBP_HISTONE_METHYLATION	GOBP_HISTONE_METHYLATION	129	-0,419309759199097	-1,78928391457553	7,07257820622986E-06	7,79816668311089E-05	tags=43%, list=13%, signal=38%
GOBP_POSITIVE_REGULATION_OF_ADAPTIVE_IMMUNE_RESPONSE	GOBP_POSITIVE_REGULATION_OF_ADAPTIVE_IMMUNE_RESPONSE	101	0,529878989296659	1,84543926629989	7,5214579843428E-06	8,27522478665302E-05	tags=30%, list=5%, signal=28%
GOBP_TELOMERE_ORGANIZATION	GOBP_TELOMERE_ORGANIZATION	172	-0,387655100521348	-1,73927118496755	7,55732331285768E-06	8,29680333594375E-05	tags=36%, list=10%, signal=33%
GOBP_REGULATION_OF_LYMPHOCYTE_MIGRATION	GOBP_REGULATION_OF_LYMPHOCYTE_MIGRATION	62	0,599724004058271	1,93075363791179	7,66454799429355E-06	8,39646298516493E-05	tags=53%, list=18%, signal=44%
GOBP_GLUCOSE_IMPORT	GOBP_GLUCOSE_IMPORT	71	-0,512016497268169	-2,01126654476779	7,74918236239885E-06	8,47100127624114E-05	tags=42%, list=14%, signal=37%
GOBP_CD4_POSITIVE_ALPHA_BETA_T_CELL_DIFFERENTIATION	GOBP_CD4_POSITIVE_ALPHA_BETA_T_CELL_DIFFERENTIATION	80	0,561563521495451	1,88080850029936	7,89982599245025E-06	8,61722472039712E-05	tags=35%, list=10%, signal=32%
GOBP_CELLULAR_RESPONSE_TO_PEPTIDE	GOBP_CELLULAR_RESPONSE_TO_PEPTIDE	386	-0,311249524987983	-1,49330413235461	8,03121318658794E-06	8,7418642468084E-05	tags=29%, list=12%, signal=26%
GOBP_NEGATIVE_REGULATION_OF_MRNA_PROCESSING	GOBP_NEGATIVE_REGULATION_OF_MRNA_PROCESSING	29	-0,691937109581207	-2,2479528639883	8,25524952688862E-06	8,96660613505668E-05	tags=52%, list=9%, signal=47%
GOBP_POSITIVE_REGULATION_OF_MACROAUTOPHAGY	GOBP_POSITIVE_REGULATION_OF_MACROAUTOPHAGY	60	-0,533398209013679	-2,01919844633101	8,40709256655492E-06	9,11214597712587E-05	tags=43%, list=13%, signal=38%
GOBP_POSITIVE_REGULATION_OF_PEPTIDYL_TYROSINE_PHOSPHORYLATION	GOBP_POSITIVE_REGULATION_OF_PEPTIDYL_TYROSINE_PHOSPHORYLATION	191	0,456802252984969	1,68957285055609	8,47300674826754E-06	9,16413123938682E-05	tags=29%, list=12%, signal=25%
GOBP_POSITIVE_REGULATION_OF_CD4_POSITIVE_ALPHA_BETA_T_CELL_DIFFERENTIATION	GOBP_POSITIVE_REGULATION_OF_CD4_POSITIVE_ALPHA_BETA_T_CELL_DIFFERENTIATION	31	0,706115860783977	2,02606067120775	8,64967668199422E-06	9,33543328997473E-05	tags=42%, list=3%, signal=41%
GOBP_ALPHA_BETA_T_CELL_PROLIFERATION	GOBP_ALPHA_BETA_T_CELL_PROLIFERATION	36	0,676436287225313	1,9909138707379	8,94793704079157E-06	9,63696594794113E-05	tags=36%, list=5%, signal=34%
GOBP_POSITIVE_REGULATION_OF_INTERLEUKIN_1_PRODUCTION	GOBP_POSITIVE_REGULATION_OF_INTERLEUKIN_1_PRODUCTION	63	0,588089593889553	1,90017681131429	8,97569800065006E-06	9,64651332490917E-05	tags=35%, list=8%, signal=32%
GOBP_CELLULAR_RESPONSE_TO_EXTERNAL_STIMULUS	GOBP_CELLULAR_RESPONSE_TO_EXTERNAL_STIMULUS	302	-0,328660806242783	-1,5350149095341	9,20771908803699E-06	9,87508528244303E-05	tags=28%, list=10%, signal=25%
GOBP_HISTONE_H4_ACETYLATION	GOBP_HISTONE_H4_ACETYLATION	68	-0,508170299197333	-1,9792463901072	9,56362381909687E-06	0,000102352829342745	tags=51%, list=12%, signal=45%
GOBP_SPLICEOSOMAL_COMPLEX_ASSEMBLY	GOBP_SPLICEOSOMAL_COMPLEX_ASSEMBLY	76	-0,488728517220318	-1,93522593748666	9,66590856582517E-06	0,000103231094620371	tags=51%, list=19%, signal=41%
GOBP_POTASSIUM_ION_TRANSPORT	GOBP_POTASSIUM_ION_TRANSPORT	226	0,441989408170568	1,65294186131521	9,75064418083305E-06	0,000103918660841655	tags=42%, list=21%, signal=33%
GOBP_NEGATIVE_REGULATION_OF_MITOTIC_CELL_CYCLE	GOBP_NEGATIVE_REGULATION_OF_MITOTIC_CELL_CYCLE	304	-0,323701669797376	-1,51497053167865	9,86439966544877E-06	0,000104912000608575	tags=36%, list=16%, signal=30%
GOBP_POSITIVE_REGULATION_OF_UBIQUITIN_DEPENDENT_PROTEIN_CATABOLIC_PROCESS	GOBP_POSITIVE_REGULATION_OF_UBIQUITIN_DEPENDENT_PROTEIN_CATABOLIC_PROCESS	104	-0,451005602208749	-1,85258877200733	9,94446338186641E-06	0,000105543629032075	tags=45%, list=13%, signal=39%
GOBP_MYELOID_CELL_DIFFERENTIATION	GOBP_MYELOID_CELL_DIFFERENTIATION	415	0,388589928610385	1,51927174101213	1,03630043542715E-05	0,000109757546117336	tags=26%, list=13%, signal=23%
GOBP_THIOESTER_BIOSYNTHETIC_PROCESS	GOBP_THIOESTER_BIOSYNTHETIC_PROCESS	53	-0,565938106241656	-2,08338714437197	1,04352872805782E-05	0,00011029428895932	tags=42%, list=9%, signal=38%
GOBP_REGULATION_OF_NUCLEAR_TRANSCRIBED_MRNA_POLY_A_TAIL_SHORTENING	GOBP_REGULATION_OF_NUCLEAR_TRANSCRIBED_MRNA_POLY_A_TAIL_SHORTENING	15	-0,831068316847292	-2,27666397706969	1,08649555509253E-05	0,000114598343155937	tags=67%, list=7%, signal=62%
GOBP_REGULATION_OF_INTRINSIC_APOPTOTIC_SIGNALING_PATHWAY	GOBP_REGULATION_OF_INTRINSIC_APOPTOTIC_SIGNALING_PATHWAY	155	-0,394241784514157	-1,73402142945968	1,11559574529502E-05	0,0001174250779326	tags=34%, list=9%, signal=31%
GOBP_POSITIVE_REGULATION_OF_BLOOD_VESSEL_ENDOTHELIAL_CELL_MIGRATION	GOBP_POSITIVE_REGULATION_OF_BLOOD_VESSEL_ENDOTHELIAL_CELL_MIGRATION	60	-0,529043445776073	-2,00271333068022	1,19299739109964E-05	0,000125313820608305	tags=35%, list=10%, signal=31%
GOBP_INORGANIC_ION_IMPORT_ACROSS_PLASMA_MEMBRANE	GOBP_INORGANIC_ION_IMPORT_ACROSS_PLASMA_MEMBRANE	96	0,525914916934594	1,80507001696616	1,24685393705234E-05	0,000130702040013392	tags=57%, list=26%, signal=42%
GOBP_REGULATION_OF_DNA_TEMPLATED_TRANSCRIPTION_INITIATION	GOBP_REGULATION_OF_DNA_TEMPLATED_TRANSCRIPTION_INITIATION	43	-0,597884953855085	-2,12015995095217	1,25126463715996E-05	0,000130895614194705	tags=56%, list=15%, signal=48%
GOBP_POSITIVE_REGULATION_OF_SYNAPTIC_TRANSMISSION	GOBP_POSITIVE_REGULATION_OF_SYNAPTIC_TRANSMISSION	143	0,482808874890442	1,74060719352352	1,28805596327401E-05	0,000134468828067768	tags=47%, list=21%, signal=37%
GOBP_TRANSCRIPTION_BY_RNA_POLYMERASE_I	GOBP_TRANSCRIPTION_BY_RNA_POLYMERASE_I	67	-0,506268963751989	-1,97769457852421	1,29542646003243E-05	0,000134962287315624	tags=55%, list=17%, signal=46%
GOBP_MAST_CELL_ACTIVATION	GOBP_MAST_CELL_ACTIVATION	60	0,599006041044625	1,91275693551969	1,29889195834956E-05	0,000135047728052434	tags=48%, list=17%, signal=40%
GOBP_RESPONSE_TO_CHEMOKINE	GOBP_RESPONSE_TO_CHEMOKINE	95	0,534429584213064	1,83307323137848	1,31379813541074E-05	0,000136319908155931	tags=37%, list=12%, signal=33%
GOBP_REGULATION_OF_MACROAUTOPHAGY	GOBP_REGULATION_OF_MACROAUTOPHAGY	160	-0,388648359123489	-1,70712463557459	1,36259511228036E-05	0,00014109630929394	tags=43%, list=15%, signal=37%
GOBP_REGULATION_OF_TRANS_SYNAPTIC_SIGNALING	GOBP_REGULATION_OF_TRANS_SYNAPTIC_SIGNALING	403	0,389604852251165	1,51906892855242	1,36645760641886E-05	0,000141209839691665	tags=43%, list=24%, signal=33%
GOBP_POSITIVE_REGULATION_OF_TELOMERASE_RNA_LOCALIZATION_TO_CAJAL_BODY	GOBP_POSITIVE_REGULATION_OF_TELOMERASE_RNA_LOCALIZATION_TO_CAJAL_BODY	15	-0,827403767262155	-2,26662515371	1,40294175051209E-05	0,000144528559644845	tags=73%, list=5%, signal=70%
GOBP_POSITIVE_REGULATION_OF_PROTEOLYSIS_INVOLVED_IN_CELLULAR_PROTEIN_CATABOLIC_PROCESS	GOBP_POSITIVE_REGULATION_OF_PROTEOLYSIS_INVOLVED_IN_CELLULAR_PROTEIN_CATABOLIC_PROCESS	127	-0,422019243724579	-1,80982039980813	1,40500661838816E-05	0,000144528559644845	tags=45%, list=14%, signal=38%
GOBP_ORGANIC_ACID_BIOSYNTHETIC_PROCESS	GOBP_ORGANIC_ACID_BIOSYNTHETIC_PROCESS	325	-0,320661608973636	-1,52761730974624	1,40706550721818E-05	0,000144528559644845	tags=27%, list=10%, signal=25%
GOBP_LYMPHOCYTE_CHEMOTAXIS	GOBP_LYMPHOCYTE_CHEMOTAXIS	61	0,598163727576067	1,91101616103225	1,41029835965083E-05	0,000144569741486295	tags=48%, list=15%, signal=40%
GOBP_MAST_CELL_ACTIVATION_INVOLVED_IN_IMMUNE_RESPONSE	GOBP_MAST_CELL_ACTIVATION_INVOLVED_IN_IMMUNE_RESPONSE	47	0,620166775750527	1,91979912079872	1,43594014800812E-05	0,000146903295703035	tags=32%, list=4%, signal=31%
GOBP_REGULATION_OF_CYCLIN_DEPENDENT_PROTEIN_KINASE_ACTIVITY	GOBP_REGULATION_OF_CYCLIN_DEPENDENT_PROTEIN_KINASE_ACTIVITY	101	-0,450402223494551	-1,85012551500909	1,47063716737287E-05	0,00015015205478877	tags=45%, list=15%, signal=38%
GOBP_ALTERNATIVE_MRNA_SPLICING_VIA_SPLICEOSOME	GOBP_ALTERNATIVE_MRNA_SPLICING_VIA_SPLICEOSOME	73	-0,499086400256721	-1,96246225700324	1,47420963175203E-05	0,000150216370660561	tags=44%, list=13%, signal=38%
GOBP_REGULATION_OF_CELL_MIGRATION_INVOLVED_IN_SPROUTING_ANGIOGENESIS	GOBP_REGULATION_OF_CELL_MIGRATION_INVOLVED_IN_SPROUTING_ANGIOGENESIS	51	-0,561469734319796	-2,06086995908018	1,50247924827303E-05	0,000152791963395096	tags=29%, list=8%, signal=27%
GOBP_SCF_DEPENDENT_PROTEASOMAL_UBIQUITIN_DEPENDENT_PROTEIN_CATABOLIC_PROCESS	GOBP_SCF_DEPENDENT_PROTEASOMAL_UBIQUITIN_DEPENDENT_PROTEIN_CATABOLIC_PROCESS	92	-0,46546081619638	-1,87662600422235	1,52440730572466E-05	0,000154713703692334	tags=49%, list=16%, signal=41%
GOBP_REGULATION_OF_TELOMERE_MAINTENANCE	GOBP_REGULATION_OF_TELOMERE_MAINTENANCE	79	-0,478952104960458	-1,90317547584579	1,53768865534495E-05	0,000155562098746558	tags=48%, list=16%, signal=40%
GOBP_POSITIVE_REGULATION_OF_MRNA_CATABOLIC_PROCESS	GOBP_POSITIVE_REGULATION_OF_MRNA_CATABOLIC_PROCESS	52	-0,561800839781961	-2,06371851259756	1,53943147692664E-05	0,000155562098746558	tags=50%, list=18%, signal=41%
GOBP_PROTEIN_QUALITY_CONTROL_FOR_MISFOLDED_OR_INCOMPLETELY_SYNTHESIZED_PROTEINS	GOBP_PROTEIN_QUALITY_CONTROL_FOR_MISFOLDED_OR_INCOMPLETELY_SYNTHESIZED_PROTEINS	28	-0,680328462430694	-2,20500576025985	1,54190836367793E-05	0,000155562098746558	tags=79%, list=14%, signal=68%
GOBP_POSITIVE_REGULATION_OF_VIRAL_TRANSCRIPTION	GOBP_POSITIVE_REGULATION_OF_VIRAL_TRANSCRIPTION	26	-0,709838776308232	-2,26036481309299	1,55514150973624E-05	0,000156587720063185	tags=65%, list=14%, signal=56%
GOBP_MYELOID_DENDRITIC_CELL_ACTIVATION	GOBP_MYELOID_DENDRITIC_CELL_ACTIVATION	29	0,699913674921509	1,97998669467367	1,58431731236521E-05	0,000158994994343364	tags=41%, list=8%, signal=38%
GOBP_REGULATION_OF_ATPASE_ACTIVITY	GOBP_REGULATION_OF_ATPASE_ACTIVITY	81	-0,484701448445942	-1,94346746744011	1,58527820021102E-05	0,000158994994343364	tags=49%, list=13%, signal=43%
GOBP_ENTRY_INTO_HOST	GOBP_ENTRY_INTO_HOST	153	0,471744062621635	1,70717366719118	1,66012198310784E-05	0,000166174955367951	tags=32%, list=9%, signal=29%
GOBP_TOR_SIGNALING	GOBP_TOR_SIGNALING	120	-0,418312078675595	-1,77777678296235	1,67260633007849E-05	0,000167096972897273	tags=50%, list=17%, signal=41%
GOBP_NUCLEOSIDE_BISPHOSPHATE_BIOSYNTHETIC_PROCESS	GOBP_NUCLEOSIDE_BISPHOSPHATE_BIOSYNTHETIC_PROCESS	67	-0,502639766855928	-1,96351744435318	1,71273954904434E-05	0,000170772175739675	tags=34%, list=9%, signal=31%
GOBP_POSITIVE_REGULATION_OF_DNA_BIOSYNTHETIC_PROCESS	GOBP_POSITIVE_REGULATION_OF_DNA_BIOSYNTHETIC_PROCESS	65	-0,512460360829942	-1,9941629031039	1,72143336712924E-05	0,000171304431563251	tags=38%, list=8%, signal=35%
GOBP_TELOMERE_MAINTENANCE_VIA_TELOMERE_LENGTHENING	GOBP_TELOMERE_MAINTENANCE_VIA_TELOMERE_LENGTHENING	80	-0,491860529835596	-1,97162448738299	1,75906145316544E-05	0,000174708340825089	tags=48%, list=14%, signal=41%
GOBP_NEGATIVE_REGULATION_OF_CELL_CYCLE_PROCESS	GOBP_NEGATIVE_REGULATION_OF_CELL_CYCLE_PROCESS	339	-0,311164665611483	-1,48277572859475	1,8022138848775E-05	0,000178646638491255	tags=40%, list=19%, signal=33%
GOBP_MONOSACCHARIDE_BIOSYNTHETIC_PROCESS	GOBP_MONOSACCHARIDE_BIOSYNTHETIC_PROCESS	96	-0,44095757154276	-1,79711782724832	1,82210373795688E-05	0,000180268208958718	tags=32%, list=8%, signal=30%
GOBP_CELL_CYCLE_ARREST	GOBP_CELL_CYCLE_ARREST	232	-0,345866671273935	-1,59461073529098	1,90456038338494E-05	0,000188061523349712	tags=37%, list=15%, signal=32%
GOBP_CELLULAR_EXTRAVASATION	GOBP_CELLULAR_EXTRAVASATION	69	0,574165694617515	1,89294983284777	1,97701137985196E-05	0,000194838669771125	tags=39%, list=13%, signal=34%
GOBP_POSITIVE_REGULATION_OF_PRODUCTION_OF_MOLECULAR_MEDIATOR_OF_IMMUNE_RESPONSE	GOBP_POSITIVE_REGULATION_OF_PRODUCTION_OF_MOLECULAR_MEDIATOR_OF_IMMUNE_RESPONSE	99	0,521348665149812	1,80882691531642	1,99665626455796E-05	0,000196196672470856	tags=28%, list=9%, signal=26%
GOBP_CELL_CYCLE_G2_M_PHASE_TRANSITION	GOBP_CELL_CYCLE_G2_M_PHASE_TRANSITION	272	-0,333428539374629	-1,55986275387967	1,99847736894897E-05	0,000196196672470856	tags=36%, list=15%, signal=31%
GOBP_REGULATION_OF_BONE_REMODELING	GOBP_REGULATION_OF_BONE_REMODELING	51	0,613890102428842	1,91523095735062	2,00439953826983E-05	0,000196400377022409	tags=39%, list=8%, signal=36%
GOBP_UBIQUITIN_DEPENDENT_ERAD_PATHWAY	GOBP_UBIQUITIN_DEPENDENT_ERAD_PATHWAY	79	-0,473573034241624	-1,88180107249961	2,07983004559018E-05	0,000203401003500725	tags=41%, list=13%, signal=35%
GOBP_CALCIUM_ION_TRANSMEMBRANE_TRANSPORT	GOBP_CALCIUM_ION_TRANSMEMBRANE_TRANSPORT	299	0,406047186666358	1,55508377276157	2,11496979822098E-05	0,000206442080686771	tags=35%, list=16%, signal=29%
GOBP_REGULATION_OF_PROTEIN_TARGETING_TO_MITOCHONDRION	GOBP_REGULATION_OF_PROTEIN_TARGETING_TO_MITOCHONDRION	44	-0,588195491256513	-2,11615740286368	2,15509506284297E-05	0,00020995725755369	tags=52%, list=12%, signal=46%
GOBP_RNA_METHYLATION	GOBP_RNA_METHYLATION	83	-0,473001734299271	-1,9037901447402	2,16496928722253E-05	0,000210517489738495	tags=45%, list=18%, signal=37%
GOBP_NUCLEOTIDE_EXCISION_REPAIR_DNA_DAMAGE_RECOGNITION	GOBP_NUCLEOTIDE_EXCISION_REPAIR_DNA_DAMAGE_RECOGNITION	23	-0,714213251834614	-2,19630446002125	2,18700810635867E-05	0,000212256204999259	tags=57%, list=10%, signal=51%
GOBP_ACTIN_CYTOSKELETON_REORGANIZATION	GOBP_ACTIN_CYTOSKELETON_REORGANIZATION	103	0,519232013781595	1,80939253445614	2,19207940614058E-05	0,000212344693896541	tags=35%, list=10%, signal=31%
GOBP_DETECTION_OF_EXTERNAL_BIOTIC_STIMULUS	GOBP_DETECTION_OF_EXTERNAL_BIOTIC_STIMULUS	24	0,72946303310143	1,97852433139134	2,23073127226344E-05	0,000215679605017137	tags=46%, list=8%, signal=42%
GOBP_HORMONE_MEDIATED_SIGNALING_PATHWAY	GOBP_HORMONE_MEDIATED_SIGNALING_PATHWAY	190	-0,361225185422712	-1,62799130202775	2,23973063628939E-05	0,00021614035724494	tags=37%, list=15%, signal=31%
GOBP_ODONTOGENESIS	GOBP_ODONTOGENESIS	123	0,490204523642812	1,73604588606663	2,2563776875854E-05	0,000217336001794783	tags=41%, list=18%, signal=34%
GOBP_POSITIVE_REGULATION_OF_RNA_SPLICING	GOBP_POSITIVE_REGULATION_OF_RNA_SPLICING	37	-0,623545193836538	-2,11504831838134	2,26439043615272E-05	0,000217697046639541	tags=54%, list=13%, signal=47%
GOBP_REGULATION_OF_ESTABLISHMENT_OF_PROTEIN_LOCALIZATION_TO_MITOCHONDRION	GOBP_REGULATION_OF_ESTABLISHMENT_OF_PROTEIN_LOCALIZATION_TO_MITOCHONDRION	72	-0,497513933369228	-1,95408222588391	2,28799305578015E-05	0,000219552717100708	tags=44%, list=12%, signal=39%
GOBP_REGULATION_OF_B_CELL_RECEPTOR_SIGNALING_PATHWAY	GOBP_REGULATION_OF_B_CELL_RECEPTOR_SIGNALING_PATHWAY	25	0,730524700356965	1,99458056230334	2,34917416677398E-05	0,000225000640176007	tags=68%, list=18%, signal=56%
GOBP_B_CELL_DIFFERENTIATION	GOBP_B_CELL_DIFFERENTIATION	137	0,482708909943382	1,73631763163668	2,39009861203478E-05	0,000228491636974486	tags=39%, list=17%, signal=33%
GOBP_PHOSPHOLIPID_BIOSYNTHETIC_PROCESS	GOBP_PHOSPHOLIPID_BIOSYNTHETIC_PROCESS	268	-0,336852588534465	-1,57662923179005	2,41134301932196E-05	0,000230091703058666	tags=33%, list=14%, signal=29%
GOBP_DEFENSE_RESPONSE_TO_VIRUS	GOBP_DEFENSE_RESPONSE_TO_VIRUS	259	0,419875360389167	1,59192989453611	2,43654882984123E-05	0,000232063092842155	tags=39%, list=21%, signal=31%
GOBP_ENDODERMAL_CELL_DIFFERENTIATION	GOBP_ENDODERMAL_CELL_DIFFERENTIATION	44	0,641441243377538	1,95983769380566	2,46323230610511E-05	0,000234167614947236	tags=34%, list=4%, signal=33%
GOBP_REGULATION_OF_CELL_CYCLE_G2_M_PHASE_TRANSITION	GOBP_REGULATION_OF_CELL_CYCLE_G2_M_PHASE_TRANSITION	216	-0,346509753256962	-1,58700711622528	2,47970177589182E-05	0,000235295122043267	tags=36%, list=16%, signal=30%
GOBP_POSITIVE_REGULATION_OF_CELLULAR_PROTEIN_CATABOLIC_PROCESS	GOBP_POSITIVE_REGULATION_OF_CELLULAR_PROTEIN_CATABOLIC_PROCESS	150	-0,387266537009714	-1,7111220146912	2,48967963586E-05	0,000235803609296202	tags=44%, list=15%, signal=37%
GOBP_MAINTENANCE_OF_PROTEIN_LOCALIZATION_IN_ORGANELLE	GOBP_MAINTENANCE_OF_PROTEIN_LOCALIZATION_IN_ORGANELLE	42	-0,594671724783544	-2,11300119169518	2,54402400977111E-05	0,000240504492034843	tags=45%, list=11%, signal=40%
GOBP_FORMATION_OF_CYTOPLASMIC_TRANSLATION_INITIATION_COMPLEX	GOBP_FORMATION_OF_CYTOPLASMIC_TRANSLATION_INITIATION_COMPLEX	16	-0,795370288934138	-2,25080275634528	2,57317686060128E-05	0,000242810866420879	tags=88%, list=18%, signal=72%
GOBP_ENDOPLASMIC_RETICULUM_TUBULAR_NETWORK_ORGANIZATION	GOBP_ENDOPLASMIC_RETICULUM_TUBULAR_NETWORK_ORGANIZATION	18	-0,770422645923807	-2,24421205393947	2,5998067902109E-05	0,0002448711008123	tags=67%, list=11%, signal=59%
GOBP_NEGATIVE_REGULATION_OF_PROTEOLYSIS_INVOLVED_IN_CELLULAR_PROTEIN_CATABOLIC_PROCESS	GOBP_NEGATIVE_REGULATION_OF_PROTEOLYSIS_INVOLVED_IN_CELLULAR_PROTEIN_CATABOLIC_PROCESS	64	-0,523947831033813	-2,04154370428927	2,64480954179418E-05	0,000248651062815088	tags=47%, list=13%, signal=41%
GOBP_NEGATIVE_REGULATION_OF_RESPONSE_TO_EXTERNAL_STIMULUS	GOBP_NEGATIVE_REGULATION_OF_RESPONSE_TO_EXTERNAL_STIMULUS	364	0,392687840735017	1,51868412578312	2,72818972449404E-05	0,000256018539403347	tags=33%, list=17%, signal=27%
GOBP_POSITIVE_REGULATION_OF_MYELOID_LEUKOCYTE_DIFFERENTIATION	GOBP_POSITIVE_REGULATION_OF_MYELOID_LEUKOCYTE_DIFFERENTIATION	58	0,587247911823716	1,86606892478981	2,7422309055474E-05	0,000256864014180174	tags=38%, list=10%, signal=34%
GOBP_OSTEOCLAST_DIFFERENTIATION	GOBP_OSTEOCLAST_DIFFERENTIATION	92	0,531066202906055	1,82217273331635	2,75852374665713E-05	0,000257916918071147	tags=35%, list=10%, signal=31%
GOBP_REGULATION_OF_PEPTIDYL_LYSINE_ACETYLATION	GOBP_REGULATION_OF_PEPTIDYL_LYSINE_ACETYLATION	62	-0,521015128443216	-1,97981328204463	2,77812665516925E-05	0,000259274891675302	tags=44%, list=13%, signal=38%
GOBP_PROTEIN_K48_LINKED_DEUBIQUITINATION	GOBP_PROTEIN_K48_LINKED_DEUBIQUITINATION	35	-0,628976596472069	-2,11523343691573	2,8269653965618E-05	0,000263351429734452	tags=63%, list=19%, signal=51%
GOBP_IMPORT_INTO_CELL	GOBP_IMPORT_INTO_CELL	229	0,424291452765574	1,59056905497587	2,85265496087387E-05	0,000265260538711496	tags=36%, list=15%, signal=30%
GOBP_POSITIVE_REGULATION_OF_INTERLEUKIN_12_PRODUCTION	GOBP_POSITIVE_REGULATION_OF_INTERLEUKIN_12_PRODUCTION	40	0,643694226374539	1,94594349254844	2,88346267209751E-05	0,000267637762564687	tags=32%, list=3%, signal=32%
GOBP_REGULATION_OF_GLUCOSE_IMPORT	GOBP_REGULATION_OF_GLUCOSE_IMPORT	56	-0,525148642956088	-1,96060743758713	2,92272180122179E-05	0,000270789379223906	tags=39%, list=12%, signal=35%
GOBP_REGULATION_OF_REGULATED_SECRETORY_PATHWAY	GOBP_REGULATION_OF_REGULATED_SECRETORY_PATHWAY	135	0,485856833090195	1,74595196134803	2,95322684301163E-05	0,000273119982492289	tags=35%, list=16%, signal=29%
GOBP_NUCLEAR_PORE_ORGANIZATION	GOBP_NUCLEAR_PORE_ORGANIZATION	14	-0,818285799072507	-2,20768524277448	2,96564801079593E-05	0,000273772750363711	tags=79%, list=7%, signal=73%
GOBP_CELL_MIGRATION_INVOLVED_IN_SPROUTING_ANGIOGENESIS	GOBP_CELL_MIGRATION_INVOLVED_IN_SPROUTING_ANGIOGENESIS	67	-0,496338903530003	-1,9389036834239	2,98807260657056E-05	0,000275344957699327	tags=30%, list=10%, signal=27%
GOBP_TELOMERASE_RNA_LOCALIZATION	GOBP_TELOMERASE_RNA_LOCALIZATION	19	-0,755970289823632	-2,2406977538703	3,01337175503482E-05	0,000277175906476626	tags=68%, list=6%, signal=64%
GOBP_NEGATIVE_REGULATION_OF_MRNA_CATABOLIC_PROCESS	GOBP_NEGATIVE_REGULATION_OF_MRNA_CATABOLIC_PROCESS	59	-0,508990542115628	-1,91921352069167	3,01922676635647E-05	0,000277214975580032	tags=46%, list=10%, signal=41%
GOBP_TOLL_LIKE_RECEPTOR_SIGNALING_PATHWAY	GOBP_TOLL_LIKE_RECEPTOR_SIGNALING_PATHWAY	153	0,465172984486911	1,68339388394534	3,08305059174541E-05	0,000282566845078282	tags=31%, list=11%, signal=28%
GOBP_CELLULAR_MONOVALENT_INORGANIC_CATION_HOMEOSTASIS	GOBP_CELLULAR_MONOVALENT_INORGANIC_CATION_HOMEOSTASIS	115	0,495606095310761	1,75128230142322	3,15807268030468E-05	0,000288924032848663	tags=41%, list=18%, signal=33%
GOBP_RESPONSE_TO_AMYLOID_BETA	GOBP_RESPONSE_TO_AMYLOID_BETA	48	0,611797510619118	1,912907557919	3,20332245160406E-05	0,000292539554837902	tags=38%, list=10%, signal=34%
GOBP_NEGATIVE_REGULATION_OF_DNA_METABOLIC_PROCESS	GOBP_NEGATIVE_REGULATION_OF_DNA_METABOLIC_PROCESS	121	-0,417024330507714	-1,78095373092721	3,23746609075073E-05	0,000295129721308615	tags=39%, list=11%, signal=34%
GOBP_ACETYL_COA_METABOLIC_PROCESS	GOBP_ACETYL_COA_METABOLIC_PROCESS	38	-0,621996747103262	-2,14378574531433	3,25083765944433E-05	0,000295820432289899	tags=45%, list=9%, signal=41%
GOBP_PEPTIDYL_SERINE_MODIFICATION	GOBP_PEPTIDYL_SERINE_MODIFICATION	330	-0,306375360225883	-1,45465290045942	3,30359538093012E-05	0,000300086377573813	tags=26%, list=12%, signal=23%
GOBP_INNER_MITOCHONDRIAL_MEMBRANE_ORGANIZATION	GOBP_INNER_MITOCHONDRIAL_MEMBRANE_ORGANIZATION	56	-0,522967691323748	-1,95246500011017	3,33410156369493E-05	0,000302319511237347	tags=61%, list=19%, signal=49%
GOBP_NEGATIVE_REGULATION_OF_TRANSFERASE_ACTIVITY	GOBP_NEGATIVE_REGULATION_OF_TRANSFERASE_ACTIVITY	286	-0,326055790128901	-1,52848427871473	3,69277178152622E-05	0,000334248225969705	tags=29%, list=11%, signal=26%
GOBP_NEGATIVE_REGULATION_OF_UBIQUITIN_DEPENDENT_PROTEIN_CATABOLIC_PROCESS	GOBP_NEGATIVE_REGULATION_OF_UBIQUITIN_DEPENDENT_PROTEIN_CATABOLIC_PROCESS	48	-0,565543931637566	-2,04633854584621	3,74443999134694E-05	0,000338325064704887	tags=50%, list=11%, signal=44%
GOBP_NUCLEOSIDE_BISPHOSPHATE_METABOLIC_PROCESS	GOBP_NUCLEOSIDE_BISPHOSPHATE_METABOLIC_PROCESS	140	-0,396083907389226	-1,70508726335407	3,78798255200425E-05	0,000341654610035012	tags=35%, list=14%, signal=30%
GOBP_AUTOPHAGY_OF_MITOCHONDRION	GOBP_AUTOPHAGY_OF_MITOCHONDRION	75	-0,483185155869362	-1,92348626161414	3,80295959608953E-05	0,000342400506843687	tags=45%, list=14%, signal=39%
GOBP_REGULATION_OF_INTRACELLULAR_PROTEIN_TRANSPORT	GOBP_REGULATION_OF_INTRACELLULAR_PROTEIN_TRANSPORT	246	-0,333639726405734	-1,53202721833449	3,81175603072232E-05	0,000342588284099251	tags=33%, list=14%, signal=29%
GOBP_SYNAPSE_ORGANIZATION	GOBP_SYNAPSE_ORGANIZATION	408	0,381302014082846	1,48839099588929	3,94716730451596E-05	0,000354135133384077	tags=39%, list=22%, signal=31%
GOBP_INTRACELLULAR_STEROID_HORMONE_RECEPTOR_SIGNALING_PATHWAY	GOBP_INTRACELLULAR_STEROID_HORMONE_RECEPTOR_SIGNALING_PATHWAY	111	-0,420046780504468	-1,76935243948036	4,00492265997792E-05	0,000358686494371706	tags=42%, list=15%, signal=36%
GOBP_POSITIVE_REGULATION_OF_ESTABLISHMENT_OF_PROTEIN_LOCALIZATION_TO_TELOMERE	GOBP_POSITIVE_REGULATION_OF_ESTABLISHMENT_OF_PROTEIN_LOCALIZATION_TO_TELOMERE	10	-0,880998008710894	-2,1280311198578	4,07989298408216E-05	0,000364761010223108	tags=80%, list=5%, signal=76%
GOBP_CYTOKINE_PRODUCTION_INVOLVED_IN_INFLAMMATORY_RESPONSE	GOBP_CYTOKINE_PRODUCTION_INVOLVED_IN_INFLAMMATORY_RESPONSE	53	0,60048845423402	1,88282055123176	4,09061039363889E-05	0,000365079826215499	tags=34%, list=10%, signal=31%
GOBP_PROTEOGLYCAN_METABOLIC_PROCESS	GOBP_PROTEOGLYCAN_METABOLIC_PROCESS	87	0,529640613553437	1,81016288380593	4,13303749382996E-05	0,000368222624886596	tags=43%, list=16%, signal=36%
GOBP_TRANSCRIPTION_BY_RNA_POLYMERASE_III	GOBP_TRANSCRIPTION_BY_RNA_POLYMERASE_III	47	-0,554728608978359	-2,02383082972469	4,22631481820316E-05	0,000375876953779218	tags=55%, list=17%, signal=46%
GOBP_TOLERANCE_INDUCTION	GOBP_TOLERANCE_INDUCTION	28	0,696135124945995	1,95684593742085	4,37233287253964E-05	0,000388187118509824	tags=43%, list=6%, signal=40%
GOBP_SUPEROXIDE_ANION_GENERATION	GOBP_SUPEROXIDE_ANION_GENERATION	35	0,668318594159773	1,9601622578116	4,57039595878552E-05	0,000405067211277779	tags=46%, list=14%, signal=39%
GOBP_CARTILAGE_DEVELOPMENT	GOBP_CARTILAGE_DEVELOPMENT	183	0,446338621528963	1,64060248049169	4,59332018325951E-05	0,000406393406161869	tags=37%, list=17%, signal=31%
GOBP_HETEROTYPIC_CELL_CELL_ADHESION	GOBP_HETEROTYPIC_CELL_CELL_ADHESION	60	0,580479337834414	1,8535971313951	4,67591392442832E-05	0,000412985131214647	tags=40%, list=10%, signal=36%
GOBP_DOUBLE_STRAND_BREAK_REPAIR	GOBP_DOUBLE_STRAND_BREAK_REPAIR	268	-0,331148015207306	-1,54992913397688	4,68760107610625E-05	0,000413302305587607	tags=37%, list=17%, signal=31%
GOBP_BLOOD_VESSEL_ENDOTHELIAL_CELL_MIGRATION	GOBP_BLOOD_VESSEL_ENDOTHELIAL_CELL_MIGRATION	135	-0,413002082677522	-1,75103636970002	4,76102604524418E-05	0,00041905237863744	tags=24%, list=8%, signal=22%
GOBP_POSITIVE_REGULATION_OF_INTERLEUKIN_17_PRODUCTION	GOBP_POSITIVE_REGULATION_OF_INTERLEUKIN_17_PRODUCTION	18	0,773067006083291	1,94280222338601	4,88361941773696E-05	0,000429102876549866	tags=56%, list=10%, signal=50%
GOBP_POSITIVE_REGULATION_OF_PROTEOLYSIS	GOBP_POSITIVE_REGULATION_OF_PROTEOLYSIS	361	-0,298157825846998	-1,44290363452697	4,91328109460555E-05	0,00043096735374504	tags=27%, list=11%, signal=24%
GOBP_REGULATION_OF_CELL_CYCLE_G1_S_PHASE_TRANSITION	GOBP_REGULATION_OF_CELL_CYCLE_G1_S_PHASE_TRANSITION	169	-0,369312556264407	-1,64910662513481	4,96416848495969E-05	0,000434472035162931	tags=31%, list=15%, signal=27%
GOBP_TOLL_LIKE_RECEPTOR_4_SIGNALING_PATHWAY	GOBP_TOLL_LIKE_RECEPTOR_4_SIGNALING_PATHWAY	41	0,6333384356961	1,92258462179556	4,97025795367584E-05	0,000434472035162931	tags=41%, list=12%, signal=36%
GOBP_VACUOLAR_ACIDIFICATION	GOBP_VACUOLAR_ACIDIFICATION	23	0,727566908802766	1,9492368114869	4,99487986539862E-05	0,000435877977997606	tags=58%, list=14%, signal=50%
GOBP_REGULATION_OF_NEUTROPHIL_ACTIVATION	GOBP_REGULATION_OF_NEUTROPHIL_ACTIVATION	10	0,872900158478605	1,92404525063554	5,01017662825759E-05	0,000435939704324301	tags=100%, list=13%, signal=87%
GOBP_INTERLEUKIN_8_PRODUCTION	GOBP_INTERLEUKIN_8_PRODUCTION	90	0,519781674074117	1,77902546364426	5,01266613983084E-05	0,000435939704324301	tags=30%, list=8%, signal=28%
GOBP_T_CELL_MEDIATED_CYTOTOXICITY	GOBP_T_CELL_MEDIATED_CYTOTOXICITY	45	0,612360161404924	1,8773857279778	5,2647865224138E-05	0,000457087333280994	tags=47%, list=11%, signal=41%
GOBP_MACROPHAGE_MIGRATION	GOBP_MACROPHAGE_MIGRATION	52	0,589645183647731	1,84259196733919	5,47323563882572E-05	0,000474378063433027	tags=40%, list=9%, signal=37%
GOBP_REGULATION_OF_ERAD_PATHWAY	GOBP_REGULATION_OF_ERAD_PATHWAY	19	-0,738213987594835	-2,18806803143718	5,54827495230017E-05	0,000480066841211735	tags=79%, list=18%, signal=65%
GOBP_INFLAMMATORY_RESPONSE_TO_ANTIGENIC_STIMULUS	GOBP_INFLAMMATORY_RESPONSE_TO_ANTIGENIC_STIMULUS	58	0,577430335572326	1,83487209362087	5,72489207825274E-05	0,000494510559382068	tags=34%, list=10%, signal=31%
GOBP_POSITIVE_REGULATION_OF_ESTABLISHMENT_OF_PROTEIN_LOCALIZATION	GOBP_POSITIVE_REGULATION_OF_ESTABLISHMENT_OF_PROTEIN_LOCALIZATION	326	-0,302926279244422	-1,44773760535079	5,74894471597937E-05	0,000495749371200586	tags=30%, list=12%, signal=26%
GOBP_REGULATION_OF_MAST_CELL_ACTIVATION	GOBP_REGULATION_OF_MAST_CELL_ACTIVATION	41	0,630399755184651	1,91366385899127	5,78021214114446E-05	0,000497605109284022	tags=34%, list=4%, signal=33%
GOBP_POSITIVE_REGULATION_OF_CELL_CYCLE	GOBP_POSITIVE_REGULATION_OF_CELL_CYCLE	381	-0,297521555131036	-1,42829505625012	5,86369046837594E-05	0,000503916741059965	tags=25%, list=11%, signal=23%
GOBP_MACROMOLECULE_DEACYLATION	GOBP_MACROMOLECULE_DEACYLATION	108	-0,42151040658627	-1,76465544042096	5,87327053732966E-05	0,000503916741059965	tags=38%, list=13%, signal=33%
GOBP_REGULATION_OF_DNA_TEMPLATED_TRANSCRIPTION_ELONGATION	GOBP_REGULATION_OF_DNA_TEMPLATED_TRANSCRIPTION_ELONGATION	52	-0,538111690017445	-1,97669881904264	5,91235456762449E-05	0,000506418960867836	tags=48%, list=19%, signal=39%
GOBP_REGULATION_OF_NEUTROPHIL_CHEMOTAXIS	GOBP_REGULATION_OF_NEUTROPHIL_CHEMOTAXIS	31	0,676791016689885	1,94191879505392	6,03578824067229E-05	0,000516125610864858	tags=58%, list=13%, signal=50%
GOBP_DE_NOVO_PROTEIN_FOLDING	GOBP_DE_NOVO_PROTEIN_FOLDING	40	-0,588361009141702	-2,04797543391467	6,20539538581008E-05	0,00052904849333489	tags=40%, list=5%, signal=38%
GOBP_RESPONSE_TO_OXYGEN_LEVELS	GOBP_RESPONSE_TO_OXYGEN_LEVELS	377	-0,29790334990546	-1,42895755597801	6,20764049965914E-05	0,00052904849333489	tags=28%, list=12%, signal=25%
GOBP_HISTONE_H3_K14_ACETYLATION	GOBP_HISTONE_H3_K14_ACETYLATION	14	-0,804103605596647	-2,16942254863716	6,53608169519257E-05	0,000556111617565968	tags=71%, list=7%, signal=67%
GOBP_ACTIN_FILAMENT_ORGANIZATION	GOBP_ACTIN_FILAMENT_ORGANIZATION	427	0,374475085057195	1,46680981517989	6,55028516517792E-05	0,000556253273059984	tags=35%, list=17%, signal=29%
GOBP_SHORT_CHAIN_FATTY_ACID_METABOLIC_PROCESS	GOBP_SHORT_CHAIN_FATTY_ACID_METABOLIC_PROCESS	17	-0,7615941511441	-2,17272192344758	6,55953908681901E-05	0,000556253273059984	tags=53%, list=8%, signal=49%
GOBP_MAINTENANCE_OF_CELL_NUMBER	GOBP_MAINTENANCE_OF_CELL_NUMBER	148	-0,383829500503043	-1,69016997790424	6,60914102663889E-05	0,000559482296121124	tags=34%, list=12%, signal=31%
GOBP_CHEMOKINE_PRODUCTION	GOBP_CHEMOKINE_PRODUCTION	92	0,51941316169201	1,78218929275046	6,61953588358784E-05	0,000559482296121124	tags=34%, list=9%, signal=31%
GOBP_REGULATION_OF_ENDOCYTOSIS	GOBP_REGULATION_OF_ENDOCYTOSIS	202	0,421918610578881	1,56294773271092	6,78516409428804E-05	0,000572533267790751	tags=30%, list=14%, signal=26%
GOBP_SMOOTH_MUSCLE_CELL_DIFFERENTIATION	GOBP_SMOOTH_MUSCLE_CELL_DIFFERENTIATION	60	-0,500065055996945	-1,89301457535934	6,82580387473177E-05	0,000575012026080952	tags=47%, list=13%, signal=40%
GOBP_NEGATIVE_REGULATION_OF_INCLUSION_BODY_ASSEMBLY	GOBP_NEGATIVE_REGULATION_OF_INCLUSION_BODY_ASSEMBLY	11	-0,847832377645421	-2,16074258541092	6,88982927635784E-05	0,000579449397953983	tags=82%, list=10%, signal=74%
GOBP_CD8_POSITIVE_ALPHA_BETA_T_CELL_ACTIVATION	GOBP_CD8_POSITIVE_ALPHA_BETA_T_CELL_ACTIVATION	27	0,705340827280053	1,96619417476419	6,93558359047512E-05	0,00058233806298315	tags=41%, list=5%, signal=39%
GOBP_REGULATION_OF_HISTONE_UBIQUITINATION	GOBP_REGULATION_OF_HISTONE_UBIQUITINATION	12	-0,828605485920974	-2,14458216291688	7,04867260261393E-05	0,000590861636064764	tags=67%, list=7%, signal=62%
GOBP_MYELOID_CELL_DEVELOPMENT	GOBP_MYELOID_CELL_DEVELOPMENT	66	0,554730279996835	1,81076561319423	7,36436043343216E-05	0,000616312459224118	tags=41%, list=12%, signal=36%
GOBP_NEGATIVE_REGULATION_OF_BINDING	GOBP_NEGATIVE_REGULATION_OF_BINDING	158	-0,372250552720038	-1,6376224919904	7,43770812155988E-05	0,000621432077914291	tags=28%, list=8%, signal=26%
GOBP_POSITIVE_REGULATION_OF_CYTOKINE_PRODUCTION_INVOLVED_IN_IMMUNE_RESPONSE	GOBP_POSITIVE_REGULATION_OF_CYTOKINE_PRODUCTION_INVOLVED_IN_IMMUNE_RESPONSE	53	0,591262949560674	1,85389415027937	7,49406366284298E-05	0,000625117565340088	tags=28%, list=6%, signal=27%
GOBP_CELL_JUNCTION_DISASSEMBLY	GOBP_CELL_JUNCTION_DISASSEMBLY	20	0,741593371442814	1,90498137170775	7,54869478763284E-05	0,000628172825941415	tags=55%, list=4%, signal=53%
GOBP_MUSCLE_CELL_DIFFERENTIATION	GOBP_MUSCLE_CELL_DIFFERENTIATION	344	-0,297683886497059	-1,41866792154804	7,55530098193983E-05	0,000628172825941415	tags=29%, list=12%, signal=26%
GOBP_NEGATIVE_REGULATION_OF_SMOOTH_MUSCLE_CELL_PROLIFERATION	GOBP_NEGATIVE_REGULATION_OF_SMOOTH_MUSCLE_CELL_PROLIFERATION	43	-0,565969758905054	-2,00698547194314	7,573217676672E-05	0,000628638638039197	tags=42%, list=8%, signal=39%
GOBP_INTEGRATED_STRESS_RESPONSE_SIGNALING	GOBP_INTEGRATED_STRESS_RESPONSE_SIGNALING	27	-0,675380603614701	-2,16283941111362	7,61897860803866E-05	0,000631410483669438	tags=48%, list=11%, signal=43%
GOBP_NEGATIVE_REGULATION_OF_INTERLEUKIN_10_PRODUCTION	GOBP_NEGATIVE_REGULATION_OF_INTERLEUKIN_10_PRODUCTION	21	0,743945019813056	1,93286868786552	7,6798599738547E-05	0,00063542439491942	tags=38%, list=3%, signal=37%
GOBP_SMALL_GTPASE_MEDIATED_SIGNAL_TRANSDUCTION	GOBP_SMALL_GTPASE_MEDIATED_SIGNAL_TRANSDUCTION	499	0,361036603966507	1,42456826280782	7,76177956467586E-05	0,000641163182486574	tags=28%, list=13%, signal=24%
GOBP_REGULATION_OF_TOR_SIGNALING	GOBP_REGULATION_OF_TOR_SIGNALING	98	-0,435466005450615	-1,78709950873366	7,91740422504921E-05	0,000652962012421264	tags=48%, list=15%, signal=41%
GOBP_SEQUESTERING_OF_TRIGLYCERIDE	GOBP_SEQUESTERING_OF_TRIGLYCERIDE	17	-0,756206048944224	-2,15735041913934	8,01719557075242E-05	0,000660125538527276	tags=71%, list=11%, signal=63%
GOBP_GLUTAMINE_METABOLIC_PROCESS	GOBP_GLUTAMINE_METABOLIC_PROCESS	23	-0,687496869515329	-2,11414789194756	8,18023208397001E-05	0,000672465133472897	tags=35%, list=4%, signal=33%
GOBP_MITOPHAGY	GOBP_MITOPHAGY	24	-0,696956649858428	-2,1872742265004	8,22427441315185E-05	0,000674998727960454	tags=58%, list=12%, signal=52%
GOBP_ASPARTATE_FAMILY_AMINO_ACID_METABOLIC_PROCESS	GOBP_ASPARTATE_FAMILY_AMINO_ACID_METABOLIC_PROCESS	50	-0,538156201029979	-1,97368180804211	8,27559625647594E-05	0,000677165519006827	tags=42%, list=8%, signal=39%
GOBP_NEGATIVE_T_CELL_SELECTION	GOBP_NEGATIVE_T_CELL_SELECTION	12	0,829243332409542	1,89495218745284	8,27720438511773E-05	0,000677165519006827	tags=75%, list=10%, signal=68%
GOBP_RESPIRATORY_CHAIN_COMPLEX_IV_ASSEMBLY	GOBP_RESPIRATORY_CHAIN_COMPLEX_IV_ASSEMBLY	25	-0,671092264803933	-2,13782768313017	8,31935167723481E-05	0,000679524644996539	tags=60%, list=18%, signal=49%
GOBP_COAGULATION	GOBP_COAGULATION	344	0,390140045770409	1,50272468609719	8,35343129688277E-05	0,000681218319018954	tags=33%, list=18%, signal=28%
GOBP_PH_REDUCTION	GOBP_PH_REDUCTION	58	0,570724622621562	1,81356367803686	8,5047202683747E-05	0,000692449712441034	tags=51%, list=18%, signal=42%
GOBP_PEROXISOMAL_MEMBRANE_TRANSPORT	GOBP_PEROXISOMAL_MEMBRANE_TRANSPORT	20	-0,71055618156906	-2,13628276144633	8,66455520881192E-05	0,000704340037276829	tags=65%, list=14%, signal=56%
GOBP_DETECTION_OF_ABIOTIC_STIMULUS	GOBP_DETECTION_OF_ABIOTIC_STIMULUS	144	0,459543164181659	1,65375800985612	8,83998285880718E-05	0,000717458068270439	tags=51%, list=26%, signal=38%
GOBP_PEPTIDYL_LYSINE_METHYLATION	GOBP_PEPTIDYL_LYSINE_METHYLATION	121	-0,401762616093189	-1,71577670110307	8,99041676587956E-05	0,000728509168092304	tags=42%, list=13%, signal=37%
GOBP_NEGATIVE_REGULATION_OF_ORGANELLE_ORGANIZATION	GOBP_NEGATIVE_REGULATION_OF_ORGANELLE_ORGANIZATION	339	-0,299742657192574	-1,4283470651664	9,01013210464197E-05	0,000728949673442112	tags=35%, list=16%, signal=30%
GOBP_REGULATION_OF_ANION_TRANSMEMBRANE_TRANSPORT	GOBP_REGULATION_OF_ANION_TRANSMEMBRANE_TRANSPORT	108	-0,415065301749389	-1,73767297655583	9,06827355980242E-05	0,000732492666499863	tags=38%, list=12%, signal=33%
GOBP_POSITIVE_REGULATION_OF_ANION_TRANSMEMBRANE_TRANSPORT	GOBP_POSITIVE_REGULATION_OF_ANION_TRANSMEMBRANE_TRANSPORT	60	-0,495829113094009	-1,8769792584351	9,29603004334339E-05	0,000748521031092555	tags=37%, list=11%, signal=33%
GOBP_REGULATION_OF_TELOMERE_MAINTENANCE_VIA_TELOMERE_LENGTHENING	GOBP_REGULATION_OF_TELOMERE_MAINTENANCE_VIA_TELOMERE_LENGTHENING	60	-0,496007600154259	-1,87765492773556	9,29603004334339E-05	0,000748521031092555	tags=49%, list=14%, signal=42%
GOBP_REGULATION_OF_GRANULOCYTE_CHEMOTAXIS	GOBP_REGULATION_OF_GRANULOCYTE_CHEMOTAXIS	48	0,598803071046093	1,87227783772775	9,47020830706131E-05	0,000761345093032252	tags=44%, list=9%, signal=40%
GOBP_DNA_DAMAGE_RESPONSE_DETECTION_OF_DNA_DAMAGE	GOBP_DNA_DAMAGE_RESPONSE_DETECTION_OF_DNA_DAMAGE	39	-0,580470404969853	-2,01276885564807	9,49022984446649E-05	0,000761755084213859	tags=56%, list=16%, signal=47%
GOBP_AUTOPHAGOSOME_ORGANIZATION	GOBP_AUTOPHAGOSOME_ORGANIZATION	98	-0,431970909993866	-1,77275606218317	9,51420325760551E-05	0,000762480496547506	tags=44%, list=17%, signal=37%
GOBP_KERATAN_SULFATE_CATABOLIC_PROCESS	GOBP_KERATAN_SULFATE_CATABOLIC_PROCESS	12	0,824609164744559	1,8843623812879	9,74042404715006E-05	0,000779386594995315	tags=58%, list=5%, signal=55%
GOBP_REGULATION_OF_ESTABLISHMENT_OF_PROTEIN_LOCALIZATION_TO_CHROMOSOME	GOBP_REGULATION_OF_ESTABLISHMENT_OF_PROTEIN_LOCALIZATION_TO_CHROMOSOME	12	-0,81989979385401	-2,12205024363818	9,79549903295774E-05	0,000782566863274636	tags=75%, list=9%, signal=68%
GOBP_MUSCLE_CELL_PROLIFERATION	GOBP_MUSCLE_CELL_PROLIFERATION	188	-0,35336826305537	-1,59666987453906	9,92385172098019E-05	0,00079158223493131	tags=38%, list=8%, signal=35%
GOBP_PROTEIN_AUTOUBIQUITINATION	GOBP_PROTEIN_AUTOUBIQUITINATION	72	-0,478040402254264	-1,87759616494236	9,99399643229686E-05	0,000795933725224266	tags=47%, list=14%, signal=40%
GOBP_NEGATIVE_REGULATION_OF_B_CELL_ACTIVATION	GOBP_NEGATIVE_REGULATION_OF_B_CELL_ACTIVATION	33	0,660614769869228	1,91371846186302	0,000100122001255522	0,000796141458581683	tags=48%, list=10%, signal=44%
GOBP_IMPORT_ACROSS_PLASMA_MEMBRANE	GOBP_IMPORT_ACROSS_PLASMA_MEMBRANE	160	0,454515956113946	1,65341522850894	0,000100639897411116	0,000799015048652796	tags=36%, list=15%, signal=31%
GOBP_CELL_ADHESION_MEDIATED_BY_INTEGRIN	GOBP_CELL_ADHESION_MEDIATED_BY_INTEGRIN	72	0,547966036618986	1,81401816346682	0,000101710450507724	0,000805710866956583	tags=38%, list=9%, signal=34%
GOBP_REGULATION_OF_HUMORAL_IMMUNE_RESPONSE_MEDIATED_BY_CIRCULATING_IMMUNOGLOBULIN	GOBP_REGULATION_OF_HUMORAL_IMMUNE_RESPONSE_MEDIATED_BY_CIRCULATING_IMMUNOGLOBULIN	13	0,814085803419834	1,90448711271886	0,000101798924424485	0,000805710866956583	tags=54%, list=6%, signal=51%
GOBP_RESPONSE_TO_PEPTIDOGLYCAN	GOBP_RESPONSE_TO_PEPTIDOGLYCAN	12	0,823102810889927	1,88092012444923	0,000102576015450626	0,000810604580302549	tags=58%, list=8%, signal=53%
GOBP_PROTEIN_DNA_COMPLEX_SUBUNIT_ORGANIZATION	GOBP_PROTEIN_DNA_COMPLEX_SUBUNIT_ORGANIZATION	276	-0,316636025125241	-1,48408822499235	0,000103796131292141	0,000818172257602353	tags=30%, list=12%, signal=26%
GOBP_REGULATION_OF_GLUCOSE_METABOLIC_PROCESS	GOBP_REGULATION_OF_GLUCOSE_METABOLIC_PROCESS	117	-0,399776687947039	-1,694576035193	0,000103854186665294	0,000818172257602353	tags=32%, list=11%, signal=29%
GOBP_RNA_CAPPING	GOBP_RNA_CAPPING	34	-0,60879199880179	-2,04225146451772	0,00010651445539392	0,000837837126018427	tags=59%, list=15%, signal=50%
GOBP_REGULATION_OF_CARBOHYDRATE_METABOLIC_PROCESS	GOBP_REGULATION_OF_CARBOHYDRATE_METABOLIC_PROCESS	204	-0,33911313216928	-1,54568135740648	0,000108088334691466	0,000848909151692209	tags=29%, list=11%, signal=26%
GOBP_NEURON_PROJECTION_GUIDANCE	GOBP_NEURON_PROJECTION_GUIDANCE	278	0,40061700383536	1,52630351146565	0,00010871462772989	0,00085251639717525	tags=35%, list=16%, signal=29%
GOBP_REGULATION_OF_EXOCYTOSIS	GOBP_REGULATION_OF_EXOCYTOSIS	196	0,430990181624917	1,59231085082073	0,000109055423065733	0,000853877200537682	tags=28%, list=11%, signal=25%
GOBP_CILIUM_ORGANIZATION	GOBP_CILIUM_ORGANIZATION	406	-0,282822736812106	-1,37585508185894	0,000109597972954457	0,000856811105562791	tags=28%, list=15%, signal=24%
GOBP_IMMUNOLOGICAL_SYNAPSE_FORMATION	GOBP_IMMUNOLOGICAL_SYNAPSE_FORMATION	13	0,810236324924801	1,89548157281916	0,000112064131633559	0,00087475136389804	tags=77%, list=13%, signal=67%
GOBP_CHAPERONE_COFACTOR_DEPENDENT_PROTEIN_REFOLDING	GOBP_CHAPERONE_COFACTOR_DEPENDENT_PROTEIN_REFOLDING	31	-0,62996650268971	-2,06488278010888	0,000112579755106396	0,000877434579875043	tags=52%, list=5%, signal=49%
GOBP_NEGATIVE_REGULATION_OF_T_CELL_RECEPTOR_SIGNALING_PATHWAY	GOBP_NEGATIVE_REGULATION_OF_T_CELL_RECEPTOR_SIGNALING_PATHWAY	22	0,713546287651408	1,88179719685213	0,000113408995660077	0,000882550187263255	tags=45%, list=11%, signal=40%
GOBP_TRANSITION_METAL_ION_TRANSPORT	GOBP_TRANSITION_METAL_ION_TRANSPORT	125	0,481709075375829	1,71132236821499	0,000115263428011702	0,000894684712152891	tags=45%, list=18%, signal=37%
GOBP_SENSORY_PERCEPTION_OF_PAIN	GOBP_SENSORY_PERCEPTION_OF_PAIN	99	0,49818195474843	1,72844967046183	0,000115318813045368	0,000894684712152891	tags=41%, list=15%, signal=35%
GOBP_REGULATION_OF_CD4_POSITIVE_ALPHA_BETA_T_CELL_ACTIVATION	GOBP_REGULATION_OF_CD4_POSITIVE_ALPHA_BETA_T_CELL_ACTIVATION	64	0,56025239538174	1,81091574918855	0,000117327860911458	0,00090889033376782	tags=30%, list=5%, signal=28%
GOBP_MULTI_ORGANISM_LOCALIZATION	GOBP_MULTI_ORGANISM_LOCALIZATION	66	-0,486323953299624	-1,89032918013326	0,000119900063812747	0,000927408826915263	tags=48%, list=15%, signal=41%
GOBP_NEGATIVE_REGULATION_OF_CELLULAR_PROTEIN_CATABOLIC_PROCESS	GOBP_NEGATIVE_REGULATION_OF_CELLULAR_PROTEIN_CATABOLIC_PROCESS	76	-0,445625240570931	-1,76454922020201	0,000121827441492062	0,000940891208497693	tags=46%, list=15%, signal=39%
GOBP_REGULATION_OF_FAT_CELL_DIFFERENTIATION	GOBP_REGULATION_OF_FAT_CELL_DIFFERENTIATION	131	-0,387478624245316	-1,65909764523945	0,000125789444240772	0,000970022829077251	tags=40%, list=14%, signal=34%
GOBP_REGULATION_OF_ALPHA_BETA_T_CELL_DIFFERENTIATION	GOBP_REGULATION_OF_ALPHA_BETA_T_CELL_DIFFERENTIATION	66	0,54649926638481	1,78389771550082	0,000129751687644775	0,000999068424474474	tags=26%, list=3%, signal=25%
GOBP_MUCOPOLYSACCHARIDE_METABOLIC_PROCESS	GOBP_MUCOPOLYSACCHARIDE_METABOLIC_PROCESS	115	0,480251763938237	1,69702596955541	0,000130190459814718	0,000999814369163551	tags=32%, list=9%, signal=29%
GOBP_SUBSTRATE_ADHESION_DEPENDENT_CELL_SPREADING	GOBP_SUBSTRATE_ADHESION_DEPENDENT_CELL_SPREADING	108	0,490174574251352	1,71944681888603	0,000130240265522774	0,000999814369163551	tags=44%, list=16%, signal=37%
GOBP_MACROPHAGE_ACTIVATION_INVOLVED_IN_IMMUNE_RESPONSE	GOBP_MACROPHAGE_ACTIVATION_INVOLVED_IN_IMMUNE_RESPONSE	18	0,754555818429905	1,89628157737795	0,000131711160720949	0,00100958780102169	tags=28%, list=0%, signal=28%
GOBP_REGULATION_OF_ALTERNATIVE_MRNA_SPLICING_VIA_SPLICEOSOME	GOBP_REGULATION_OF_ALTERNATIVE_MRNA_SPLICING_VIA_SPLICEOSOME	57	-0,516196003181774	-1,93275172838786	0,000131964080484467	0,00101000994133914	tags=51%, list=13%, signal=45%
GOBP_REGULATION_OF_PLATELET_ACTIVATION	GOBP_REGULATION_OF_PLATELET_ACTIVATION	34	0,656295207504695	1,90913066307416	0,000138527995429766	0,00105866080339664	tags=44%, list=10%, signal=40%
GOBP_REGULATION_OF_CARBOHYDRATE_CATABOLIC_PROCESS	GOBP_REGULATION_OF_CARBOHYDRATE_CATABOLIC_PROCESS	89	-0,435630355617834	-1,76928294385298	0,000138943015124183	0,00105928567465721	tags=38%, list=12%, signal=34%
GOBP_REGULATION_OF_CATION_TRANSMEMBRANE_TRANSPORT	GOBP_REGULATION_OF_CATION_TRANSMEMBRANE_TRANSPORT	331	0,385771076085234	1,48492852807013	0,000139024760434933	0,00105928567465721	tags=34%, list=16%, signal=29%
GOBP_REGULATION_OF_T_CELL_MEDIATED_CYTOTOXICITY	GOBP_REGULATION_OF_T_CELL_MEDIATED_CYTOTOXICITY	37	0,627106251263234	1,85483029964898	0,000141148766557853	0,00107386654735893	tags=41%, list=5%, signal=39%
GOBP_CELL_MATRIX_ADHESION	GOBP_CELL_MATRIX_ADHESION	226	0,419014437827856	1,56702059365604	0,000141846904833408	0,00107757209698593	tags=31%, list=12%, signal=27%
GOBP_REGULATION_OF_MICROTUBULE_BASED_PROCESS	GOBP_REGULATION_OF_MICROTUBULE_BASED_PROCESS	226	-0,328991433830563	-1,51425110110118	0,000143318568796071	0,00108713416597911	tags=28%, list=11%, signal=25%
GOBP_TRANSCRIPTION_INITIATION_FROM_RNA_POLYMERASE_I_PROMOTER	GOBP_TRANSCRIPTION_INITIATION_FROM_RNA_POLYMERASE_I_PROMOTER	37	-0,584238891941144	-1,98172241266129	0,000145023648987224	0,00109843579833795	tags=59%, list=12%, signal=52%
GOBP_REGULATION_OF_MICROTUBULE_POLYMERIZATION	GOBP_REGULATION_OF_MICROTUBULE_POLYMERIZATION	50	-0,529328539465669	-1,94130645864785	0,000146616535314621	0,00110885542634243	tags=40%, list=7%, signal=37%
GOBP_THYMIC_T_CELL_SELECTION	GOBP_THYMIC_T_CELL_SELECTION	22	0,708872191482076	1,86947045474515	0,000147675939401874	0,00111521548912214	tags=45%, list=6%, signal=43%
GOBP_INORGANIC_ANION_TRANSMEMBRANE_TRANSPORT	GOBP_INORGANIC_ANION_TRANSMEMBRANE_TRANSPORT	120	0,471116258737665	1,6683972440932	0,00014893107975954	0,00112303273585295	tags=47%, list=24%, signal=36%
GOBP_OSSIFICATION	GOBP_OSSIFICATION	388	0,3771620294436	1,46845498188167	0,000150602497045499	0,00113396127937651	tags=25%, list=10%, signal=22%
GOBP_CARBOHYDRATE_HOMEOSTASIS	GOBP_CARBOHYDRATE_HOMEOSTASIS	225	-0,322893948172194	-1,47717197127728	0,000153855372417778	0,00115674768216901	tags=29%, list=13%, signal=26%
GOBP_RESPONSE_TO_HYDROGEN_PEROXIDE	GOBP_RESPONSE_TO_HYDROGEN_PEROXIDE	128	-0,388935767939872	-1,66958978356235	0,000154957227703116	0,00116331859915354	tags=29%, list=8%, signal=27%
GOBP_NEGATIVE_REGULATION_OF_T_CELL_MEDIATED_IMMUNITY	GOBP_NEGATIVE_REGULATION_OF_T_CELL_MEDIATED_IMMUNITY	22	0,707944007731943	1,86702260572766	0,000155834750243711	0,00116674636461814	tags=59%, list=13%, signal=51%
GOBP_PROTEIN_K48_LINKED_UBIQUITINATION	GOBP_PROTEIN_K48_LINKED_UBIQUITINATION	61	-0,488348974546709	-1,8618489528518	0,000155919181854878	0,00116674636461814	tags=49%, list=17%, signal=41%
GOBP_INTERFERON_GAMMA_MEDIATED_SIGNALING_PATHWAY	GOBP_INTERFERON_GAMMA_MEDIATED_SIGNALING_PATHWAY	87	0,51165627274071	1,74869745725848	0,000156099464649205	0,00116674636461814	tags=31%, list=9%, signal=28%
GOBP_POSITIVE_REGULATION_OF_NEUTROPHIL_MIGRATION	GOBP_POSITIVE_REGULATION_OF_NEUTROPHIL_MIGRATION	29	0,664149406632244	1,8788131101378	0,0001563611558406	0,00116699371427816	tags=48%, list=9%, signal=44%
GOBP_ALCOHOL_BIOSYNTHETIC_PROCESS	GOBP_ALCOHOL_BIOSYNTHETIC_PROCESS	150	-0,363620591519747	-1,60664333135726	0,000158246988770255	0,00117934434696665	tags=31%, list=10%, signal=28%
GOBP_REGULATION_OF_T_CELL_MIGRATION	GOBP_REGULATION_OF_T_CELL_MIGRATION	43	0,603282260899579	1,85008499407461	0,00015960087397289	0,00118770038138718	tags=49%, list=13%, signal=42%
GOBP_AMINO_ACID_TRANSPORT	GOBP_AMINO_ACID_TRANSPORT	151	0,452836546016404	1,63804650856218	0,000160823843858851	0,00119505927641839	tags=33%, list=12%, signal=29%
GOBP_RESPONSE_TO_CARBOHYDRATE	GOBP_RESPONSE_TO_CARBOHYDRATE	217	-0,327887461778179	-1,50651588578882	0,000161167044412225	0,00119586883971571	tags=33%, list=13%, signal=29%
GOBP_REGULATION_OF_DENDRITIC_CELL_DIFFERENTIATION	GOBP_REGULATION_OF_DENDRITIC_CELL_DIFFERENTIATION	12	0,814874075591819	1,86211616264008	0,000162913690866774	0,0012070745890782	tags=50%, list=1%, signal=50%
GOBP_MATERNAL_PROCESS_INVOLVED_IN_FEMALE_PREGNANCY	GOBP_MATERNAL_PROCESS_INVOLVED_IN_FEMALE_PREGNANCY	56	0,568564744666888	1,7972407583245	0,000166665584223161	0,00123308377892643	tags=30%, list=10%, signal=27%
GOBP_POSITIVE_REGULATION_OF_INTRINSIC_APOPTOTIC_SIGNALING_PATHWAY	GOBP_POSITIVE_REGULATION_OF_INTRINSIC_APOPTOTIC_SIGNALING_PATHWAY	58	-0,492761092544561	-1,84726759740447	0,000168282158730458	0,00124324228700288	tags=36%, list=9%, signal=33%
GOBP_POSITIVE_REGULATION_OF_GLUCONEOGENESIS	GOBP_POSITIVE_REGULATION_OF_GLUCONEOGENESIS	14	-0,783295687721609	-2,11328405365453	0,000171040982422534	0,0012617979989408	tags=57%, list=4%, signal=55%
GOBP_LIPID_LOCALIZATION	GOBP_LIPID_LOCALIZATION	496	-0,268257438645356	-1,2986209617654	0,000173049430980722	0,00127477250383345	tags=22%, list=10%, signal=20%
GOBP_POSITIVE_REGULATION_OF_DEFENSE_RESPONSE_TO_BACTERIUM	GOBP_POSITIVE_REGULATION_OF_DEFENSE_RESPONSE_TO_BACTERIUM	10	0,849921921256823	1,87339665381136	0,000174714523218231	0,00128518392079117	tags=80%, list=12%, signal=71%
GOBP_MUSCLE_ORGAN_DEVELOPMENT	GOBP_MUSCLE_ORGAN_DEVELOPMENT	313	-0,299928033226913	-1,41391327281752	0,000176424030595203	0,00129589162041513	tags=30%, list=13%, signal=27%
GOBP_REGULATION_OF_CHOLESTEROL_BIOSYNTHETIC_PROCESS	GOBP_REGULATION_OF_CHOLESTEROL_BIOSYNTHETIC_PROCESS	43	-0,545693462272774	-1,93508369251852	0,000176961767251177	0,00129797388192135	tags=42%, list=8%, signal=39%
GOBP_CARDIAC_MUSCLE_TISSUE_DEVELOPMENT	GOBP_CARDIAC_MUSCLE_TISSUE_DEVELOPMENT	198	-0,335261995643629	-1,52191824162856	0,000178017669061115	0,00130384533795838	tags=33%, list=14%, signal=29%
GOBP_CILIARY_BASAL_BODY_PLASMA_MEMBRANE_DOCKING	GOBP_CILIARY_BASAL_BODY_PLASMA_MEMBRANE_DOCKING	95	-0,427096326269717	-1,74563169599294	0,000179061495129953	0,00130961165134443	tags=45%, list=22%, signal=35%
GOBP_DETECTION_OF_OTHER_ORGANISM	GOBP_DETECTION_OF_OTHER_ORGANISM	19	0,740844454636788	1,87705801007207	0,000180686291485896	0,00131960446070887	tags=42%, list=3%, signal=41%
GOBP_PHAGOSOME_MATURATION	GOBP_PHAGOSOME_MATURATION	46	0,610979325431673	1,87998156281136	0,000182215578335707	0,00132887218200541	tags=57%, list=18%, signal=47%
GOBP_NEGATIVE_REGULATION_OF_INTERFERON_GAMMA_PRODUCTION	GOBP_NEGATIVE_REGULATION_OF_INTERFERON_GAMMA_PRODUCTION	38	0,62761547035008	1,86820841852631	0,000184625837308402	0,00134452910051268	tags=32%, list=6%, signal=30%
GOBP_POSITIVE_REGULATION_OF_CELLULAR_PROTEIN_LOCALIZATION	GOBP_POSITIVE_REGULATION_OF_CELLULAR_PROTEIN_LOCALIZATION	292	-0,301641596990704	-1,4132287981613	0,000185837687841778	0,00135142649064427	tags=32%, list=13%, signal=28%
GOBP_SEROTONIN_RECEPTOR_SIGNALING_PATHWAY	GOBP_SEROTONIN_RECEPTOR_SIGNALING_PATHWAY	38	0,626164519626673	1,86388940715009	0,000187627817835326	0,0013625035704827	tags=63%, list=23%, signal=49%
GOBP_POSITIVE_REGULATION_OF_INTRACELLULAR_TRANSPORT	GOBP_POSITIVE_REGULATION_OF_INTRACELLULAR_TRANSPORT	217	-0,326474658016386	-1,50002459972652	0,000189095323743488	0,00137120969845242	tags=33%, list=14%, signal=29%
GOBP_ER_NUCLEUS_SIGNALING_PATHWAY	GOBP_ER_NUCLEUS_SIGNALING_PATHWAY	53	-0,511612214937928	-1,88339731809863	0,000192660196414492	0,0013950784435404	tags=36%, list=13%, signal=31%
GOBP_REGULATION_OF_ADENYLATE_CYCLASE_ACTIVITY	GOBP_REGULATION_OF_ADENYLATE_CYCLASE_ACTIVITY	31	0,655679697913378	1,88134401538119	0,000194751524779107	0,00140822455240417	tags=44%, list=19%, signal=35%
GOBP_REGULATION_OF_PROTEIN_LOCALIZATION_TO_NUCLEUS	GOBP_REGULATION_OF_PROTEIN_LOCALIZATION_TO_NUCLEUS	130	-0,381690214861556	-1,63521011363497	0,000197378093222227	0,00142519825445469	tags=29%, list=8%, signal=27%
GOBP_CELL_DEATH_IN_RESPONSE_TO_OXIDATIVE_STRESS	GOBP_CELL_DEATH_IN_RESPONSE_TO_OXIDATIVE_STRESS	80	-0,455063850011854	-1,82412488008754	0,000198019836233959	0,0014278125197378	tags=36%, list=10%, signal=33%
GOBP_ACTIVATED_T_CELL_PROLIFERATION	GOBP_ACTIVATED_T_CELL_PROLIFERATION	43	0,599803325134046	1,83941614588808	0,000200598231012366	0,00144436384953191	tags=47%, list=18%, signal=38%
GOBP_DNA_GEOMETRIC_CHANGE	GOBP_DNA_GEOMETRIC_CHANGE	112	-0,398294066282561	-1,67412650671072	0,000203761171828396	0,00146507152420276	tags=30%, list=10%, signal=27%
GOBP_ETHANOL_OXIDATION	GOBP_ETHANOL_OXIDATION	12	-0,80177220733849	-2,07513274265796	0,000209893813111007	0,00150704348232305	tags=67%, list=10%, signal=60%
GOBP_REGULATION_OF_MYELOID_CELL_DIFFERENTIATION	GOBP_REGULATION_OF_MYELOID_CELL_DIFFERENTIATION	254	0,402785771922975	1,52301266785929	0,000215739800890902	0,00154528347944289	tags=23%, list=9%, signal=21%
GOBP_VIRAL_TRANSLATION	GOBP_VIRAL_TRANSLATION	16	-0,750089757378098	-2,12266426958876	0,000215825097128851	0,00154528347944289	tags=62%, list=12%, signal=55%
GOBP_POSITIVE_REGULATION_OF_TELOMERE_MAINTENANCE_VIA_TELOMERE_LENGTHENING	GOBP_POSITIVE_REGULATION_OF_TELOMERE_MAINTENANCE_VIA_TELOMERE_LENGTHENING	36	-0,576970651142915	-1,957473567141	0,000216346262773149	0,00154684547823099	tags=44%, list=8%, signal=41%
GOBP_REGULATION_OF_EPITHELIAL_CELL_MIGRATION	GOBP_REGULATION_OF_EPITHELIAL_CELL_MIGRATION	250	-0,311792106247939	-1,43336472850869	0,000220790254797891	0,00157618782991789	tags=26%, list=11%, signal=23%
GOBP_FATTY_ACID_BETA_OXIDATION_USING_ACYL_COA_DEHYDROGENASE	GOBP_FATTY_ACID_BETA_OXIDATION_USING_ACYL_COA_DEHYDROGENASE	11	-0,827295292414522	-2,10840281187944	0,00022106767604725	0,00157618782991789	tags=82%, list=10%, signal=74%
GOBP_REGULATION_OF_ENDOTHELIAL_CELL_MIGRATION	GOBP_REGULATION_OF_ENDOTHELIAL_CELL_MIGRATION	188	-0,344288204139016	-1,55564226100799	0,000225662751602338	0,0016067062021338	tags=28%, list=12%, signal=25%
GOBP_NUCLEOTIDE_EXCISION_REPAIR_PREINCISION_COMPLEX_ASSEMBLY	GOBP_NUCLEOTIDE_EXCISION_REPAIR_PREINCISION_COMPLEX_ASSEMBLY	29	-0,620872859881415	-2,01708060489453	0,000228778581171719	0,00162662208479335	tags=59%, list=13%, signal=51%
GOBP_PROTEOGLYCAN_BIOSYNTHETIC_PROCESS	GOBP_PROTEOGLYCAN_BIOSYNTHETIC_PROCESS	62	0,551435884408831	1,77529469004547	0,000231498364526733	0,00164367058540886	tags=44%, list=16%, signal=37%
GOBP_INTRINSIC_APOPTOTIC_SIGNALING_PATHWAY_IN_RESPONSE_TO_OXIDATIVE_STRESS	GOBP_INTRINSIC_APOPTOTIC_SIGNALING_PATHWAY_IN_RESPONSE_TO_OXIDATIVE_STRESS	44	-0,542424268236798	-1,9514857692468	0,000232108069192378	0,00164571068503762	tags=43%, list=10%, signal=39%
GOBP_POSITIVE_REGULATION_OF_HUMORAL_IMMUNE_RESPONSE	GOBP_POSITIVE_REGULATION_OF_HUMORAL_IMMUNE_RESPONSE	20	0,7188392779001	1,846531382808	0,000234952472290862	0,00166356778230909	tags=40%, list=7%, signal=37%
GOBP_REGULATION_OF_GLUCOSE_TRANSMEMBRANE_TRANSPORT	GOBP_REGULATION_OF_GLUCOSE_TRANSMEMBRANE_TRANSPORT	74	-0,457732108355829	-1,80880215631741	0,000235555455303107	0,00166552714587585	tags=36%, list=12%, signal=32%
GOBP_NEURON_DEATH	GOBP_NEURON_DEATH	337	-0,289107138576811	-1,38116812225393	0,000235887768265116	0,00166556992668522	tags=25%, list=10%, signal=23%
GOBP_POSITIVE_REGULATION_OF_I_KAPPAB_KINASE_NF_KAPPAB_SIGNALING	GOBP_POSITIVE_REGULATION_OF_I_KAPPAB_KINASE_NF_KAPPAB_SIGNALING	182	0,428479062087836	1,57304754965299	0,000239364752293116	0,00168778599510546	tags=29%, list=14%, signal=25%
GOBP_MICROTUBULE_POLYMERIZATION	GOBP_MICROTUBULE_POLYMERIZATION	77	-0,454705794088949	-1,79555747977026	0,000240559140274448	0,00169386815324284	tags=44%, list=8%, signal=41%
GOBP_POSITIVE_REGULATION_OF_LYMPHOCYTE_MIGRATION	GOBP_POSITIVE_REGULATION_OF_LYMPHOCYTE_MIGRATION	37	0,618244503967735	1,82861937070606	0,000241663605545096	0,00169930124835773	tags=51%, list=15%, signal=43%
GOBP_DENDRITIC_CELL_ANTIGEN_PROCESSING_AND_PRESENTATION	GOBP_DENDRITIC_CELL_ANTIGEN_PROCESSING_AND_PRESENTATION	14	0,80680711005756	1,92887100032457	0,000245124073639375	0,00172126326812793	tags=57%, list=1%, signal=56%
GOBP_CALCIUM_ION_IMPORT	GOBP_CALCIUM_ION_IMPORT	82	0,49786372870838	1,68241450875271	0,000247163387210301	0,00173297482257159	tags=35%, list=15%, signal=30%
GOBP_STEROID_HORMONE_MEDIATED_SIGNALING_PATHWAY	GOBP_STEROID_HORMONE_MEDIATED_SIGNALING_PATHWAY	132	-0,379397807398463	-1,62246999629589	0,000247470841460273	0,00173297482257159	tags=42%, list=16%, signal=36%
GOBP_LIPOPOLYSACCHARIDE_MEDIATED_SIGNALING_PATHWAY	GOBP_LIPOPOLYSACCHARIDE_MEDIATED_SIGNALING_PATHWAY	58	0,550980182270721	1,75082273705736	0,000251372461978507	0,00175788550465792	tags=40%, list=13%, signal=34%
GOBP_RESPONSE_TO_ARSENIC_CONTAINING_SUBSTANCE	GOBP_RESPONSE_TO_ARSENIC_CONTAINING_SUBSTANCE	30	-0,616168681229681	-1,9898813512681	0,000252641820593813	0,00176434540920851	tags=50%, list=8%, signal=46%
GOBP_POSITIVE_REGULATION_OF_APOPTOTIC_SIGNALING_PATHWAY	GOBP_POSITIVE_REGULATION_OF_APOPTOTIC_SIGNALING_PATHWAY	120	-0,38216820703235	-1,62416960992262	0,000257004468303649	0,00179236039711766	tags=34%, list=11%, signal=31%
GOBP_REGULATION_OF_MAST_CELL_ACTIVATION_INVOLVED_IN_IMMUNE_RESPONSE	GOBP_REGULATION_OF_MAST_CELL_ACTIVATION_INVOLVED_IN_IMMUNE_RESPONSE	30	0,654309791282889	1,87070069212653	0,000257417070735263	0,00179278873956823	tags=33%, list=4%, signal=32%
GOBP_NUCLEOTIDE_EXCISION_REPAIR_DNA_INCISION	GOBP_NUCLEOTIDE_EXCISION_REPAIR_DNA_INCISION	39	-0,557767427824432	-1,93404676243272	0,000257903735171972	0,00179373101914567	tags=51%, list=14%, signal=44%
GOBP_FORMATION_OF_TRANSLATION_PREINITIATION_COMPLEX	GOBP_FORMATION_OF_TRANSLATION_PREINITIATION_COMPLEX	11	-0,821357762201054	-2,09327072360034	0,000265598590417708	0,00184473578786721	tags=73%, list=11%, signal=64%
GOBP_MITOCHONDRIAL_PROTEIN_PROCESSING	GOBP_MITOCHONDRIAL_PROTEIN_PROCESSING	13	-0,793233234835187	-2,1025461272911	0,000269091063440617	0,00186645363976135	tags=92%, list=19%, signal=75%
GOBP_RNA_PHOSPHODIESTER_BOND_HYDROLYSIS_EXONUCLEOLYTIC	GOBP_RNA_PHOSPHODIESTER_BOND_HYDROLYSIS_EXONUCLEOLYTIC	43	-0,53761979373394	-1,90645365494536	0,000271107657864284	0,00187788954327974	tags=56%, list=20%, signal=45%
GOBP_RIBOSOMAL_SMALL_SUBUNIT_ASSEMBLY	GOBP_RIBOSOMAL_SMALL_SUBUNIT_ASSEMBLY	21	-0,697806969671628	-2,11733969431161	0,000271645462595518	0,00187906515792699	tags=67%, list=22%, signal=52%
GOBP_POSITIVE_REGULATION_OF_FATTY_ACID_BETA_OXIDATION	GOBP_POSITIVE_REGULATION_OF_FATTY_ACID_BETA_OXIDATION	10	-0,843084227141794	-2,0364512226812	0,000272507224272504	0,00188247548025863	tags=70%, list=12%, signal=62%
GOBP_BASE_CONVERSION_OR_SUBSTITUTION_EDITING	GOBP_BASE_CONVERSION_OR_SUBSTITUTION_EDITING	20	0,715797318089794	1,83871729358435	0,000278276371838404	0,00191890028441173	tags=60%, list=9%, signal=55%
GOBP_ADAPTIVE_THERMOGENESIS	GOBP_ADAPTIVE_THERMOGENESIS	153	-0,359018488765011	-1,58622002876913	0,000278531853231947	0,00191890028441173	tags=35%, list=13%, signal=30%
GOBP_POSITIVE_REGULATION_OF_T_CELL_RECEPTOR_SIGNALING_PATHWAY	GOBP_POSITIVE_REGULATION_OF_T_CELL_RECEPTOR_SIGNALING_PATHWAY	14	0,803240437733551	1,92034399216155	0,000279406636339667	0,00192233272036928	tags=50%, list=4%, signal=48%
GOBP_TISSUE_HOMEOSTASIS	GOBP_TISSUE_HOMEOSTASIS	258	0,400517914356306	1,51785857731339	0,000280821361294151	0,00192946574617314	tags=24%, list=9%, signal=22%
GOBP_IRON_ION_TRANSPORT	GOBP_IRON_ION_TRANSPORT	77	0,528587377916274	1,76457785903095	0,000286137377972609	0,00196334854106205	tags=49%, list=19%, signal=40%
GOBP_DETECTION_OF_MOLECULE_OF_BACTERIAL_ORIGIN	GOBP_DETECTION_OF_MOLECULE_OF_BACTERIAL_ORIGIN	12	0,803287164404228	1,83563823771429	0,000292787355263772	0,00200628113908934	tags=58%, list=8%, signal=54%
GOBP_SULFUR_COMPOUND_BIOSYNTHETIC_PROCESS	GOBP_SULFUR_COMPOUND_BIOSYNTHETIC_PROCESS	191	-0,333849114113517	-1,50327841348415	0,000296424612898031	0,00202848210300864	tags=31%, list=11%, signal=28%
GOBP_NCRNA_EXPORT_FROM_NUCLEUS	GOBP_NCRNA_EXPORT_FROM_NUCLEUS	38	-0,572540090573091	-1,97332749810635	0,000300659865358329	0,00205471032483838	tags=58%, list=14%, signal=50%
GOBP_T_CELL_CHEMOTAXIS	GOBP_T_CELL_CHEMOTAXIS	27	0,677534265290818	1,88868115114654	0,000302082539408143	0,00206167294609435	tags=56%, list=13%, signal=48%
GOBP_REGULATION_OF_CD4_POSITIVE_ALPHA_BETA_T_CELL_DIFFERENTIATION	GOBP_REGULATION_OF_CD4_POSITIVE_ALPHA_BETA_T_CELL_DIFFERENTIATION	50	0,581737823564028	1,81449459876413	0,00030351264511048	0,00206866762788919	tags=30%, list=3%, signal=29%
GOBP_POSITIVE_REGULATION_OF_CYTOSOLIC_CALCIUM_ION_CONCENTRATION_INVOLVED_IN_PHOSPHOLIPASE_C_ACTIVATING_G_PROTEIN_COUPLED_SIGNALING_PATHWAY	GOBP_POSITIVE_REGULATION_OF_CYTOSOLIC_CALCIUM_ION_CONCENTRATION_INVOLVED_IN_PHOSPHOLIPASE_C_ACTIVATING_G_PROTEIN_COUPLED_SIGNALING_PATHWAY	33	0,63445033306359	1,83792335699561	0,000304117186106052	0,00207002431342853	tags=52%, list=18%, signal=42%
GOBP_REGULATION_OF_MACROPHAGE_ACTIVATION	GOBP_REGULATION_OF_MACROPHAGE_ACTIVATION	56	0,554055294348775	1,75137619191022	0,000305849521362767	0,0020790436838308	tags=32%, list=6%, signal=30%
GOBP_NEGATIVE_REGULATION_OF_INTERLEUKIN_6_PRODUCTION	GOBP_NEGATIVE_REGULATION_OF_INTERLEUKIN_6_PRODUCTION	51	0,569932313432304	1,77809025746026	0,000309405911146055	0,00210042177712847	tags=37%, list=13%, signal=32%
GOBP_MRNA_CIS_SPLICING_VIA_SPLICEOSOME	GOBP_MRNA_CIS_SPLICING_VIA_SPLICEOSOME	37	-0,563934472766823	-1,91285037571056	0,000309840143598036	0,00210057627233463	tags=59%, list=12%, signal=53%
GOBP_RESPONSE_TO_LEUCINE	GOBP_RESPONSE_TO_LEUCINE	13	-0,78983385704787	-2,09353572746411	0,000312013062917359	0,0021125022363304	tags=69%, list=15%, signal=59%
GOBP_POSITIVE_REGULATION_OF_MYELOID_CELL_DIFFERENTIATION	GOBP_POSITIVE_REGULATION_OF_MYELOID_CELL_DIFFERENTIATION	102	0,481797860967964	1,67958785485803	0,000313570567742206	0,00212023542824366	tags=26%, list=9%, signal=24%
GOBP_REGULATION_OF_CELLULAR_COMPONENT_SIZE	GOBP_REGULATION_OF_CELLULAR_COMPONENT_SIZE	367	0,372068095464033	1,44210629139246	0,000314341790578263	0,0021209079184154	tags=27%, list=12%, signal=24%
GOBP_RESPONSE_TO_MONOSACCHARIDE	GOBP_RESPONSE_TO_MONOSACCHARIDE	192	-0,341325904663114	-1,53750753430293	0,000314500939126437	0,0021209079184154	tags=33%, list=13%, signal=29%
GOBP_REGULATION_OF_OXIDATIVE_STRESS_INDUCED_CELL_DEATH	GOBP_REGULATION_OF_OXIDATIVE_STRESS_INDUCED_CELL_DEATH	59	-0,47056500685006	-1,77432515692176	0,000316921179812076	0,00213440979279769	tags=39%, list=10%, signal=35%
GOBP_INTERLEUKIN_1_MEDIATED_SIGNALING_PATHWAY	GOBP_INTERLEUKIN_1_MEDIATED_SIGNALING_PATHWAY	101	-0,409113096954013	-1,68052140890056	0,000318117356871328	0,00213734785113794	tags=41%, list=16%, signal=35%
GOBP_MACROPHAGE_CYTOKINE_PRODUCTION	GOBP_MACROPHAGE_CYTOKINE_PRODUCTION	15	0,77051436412832	1,88419151679767	0,000318205961505388	0,00213734785113794	tags=53%, list=4%, signal=51%
GOBP_REGULATION_OF_SMALL_GTPASE_MEDIATED_SIGNAL_TRANSDUCTION	GOBP_REGULATION_OF_SMALL_GTPASE_MEDIATED_SIGNAL_TRANSDUCTION	318	0,385208234920978	1,47844851437524	0,000318969324824421	0,00213734785113794	tags=30%, list=14%, signal=26%
GOBP_MUSCLE_CONTRACTION	GOBP_MUSCLE_CONTRACTION	346	-0,288656647818592	-1,3761169290485	0,000319032137623333	0,00213734785113794	tags=25%, list=10%, signal=23%
GOBP_TRYPTOPHAN_CATABOLIC_PROCESS	GOBP_TRYPTOPHAN_CATABOLIC_PROCESS	10	0,835516973578784	1,84164528924076	0,000320017981608385	0,00214114258992242	tags=70%, list=12%, signal=62%
GOBP_REGULATION_OF_INCLUSION_BODY_ASSEMBLY	GOBP_REGULATION_OF_INCLUSION_BODY_ASSEMBLY	16	-0,737851925654509	-2,088032669995	0,000326325588739256	0,0021795109902938	tags=69%, list=10%, signal=62%
GOBP_DEFENSE_RESPONSE_TO_GRAM_POSITIVE_BACTERIUM	GOBP_DEFENSE_RESPONSE_TO_GRAM_POSITIVE_BACTERIUM	96	0,486876427081014	1,67108026829527	0,000326606446145888	0,0021795109902938	tags=43%, list=26%, signal=32%
GOBP_PHOSPHATIDYLINOSITOL_DEPHOSPHORYLATION	GOBP_PHOSPHATIDYLINOSITOL_DEPHOSPHORYLATION	31	-0,602744869664703	-1,97565663706827	0,000329707088188453	0,00219451072009347	tags=55%, list=14%, signal=47%
GOBP_RESPONSE_TO_VITAMIN	GOBP_RESPONSE_TO_VITAMIN	88	0,511187027159287	1,74616891927478	0,000329714889068636	0,00219451072009347	tags=34%, list=14%, signal=29%
GOBP_POSITIVE_REGULATION_OF_CELL_ADHESION_MEDIATED_BY_INTEGRIN	GOBP_POSITIVE_REGULATION_OF_CELL_ADHESION_MEDIATED_BY_INTEGRIN	21	0,714551633683514	1,85650073839741	0,000330143826255002	0,00219451072009347	tags=43%, list=4%, signal=41%
GOBP_PHAGOSOME_ACIDIFICATION	GOBP_PHAGOSOME_ACIDIFICATION	28	0,6573095129422	1,8477065787031	0,000336145407390577	0,00223149844568127	tags=64%, list=19%, signal=52%
GOBP_PTERIDINE_CONTAINING_COMPOUND_BIOSYNTHETIC_PROCESS	GOBP_PTERIDINE_CONTAINING_COMPOUND_BIOSYNTHETIC_PROCESS	14	-0,769704720894263	-2,07661645300232	0,000337096256562234	0,002234904402273	tags=71%, list=10%, signal=64%
GOBP_MEMBRANE_DOCKING	GOBP_MEMBRANE_DOCKING	181	-0,344799235587659	-1,54931034403695	0,000337634667824541	0,00223557066049842	tags=30%, list=15%, signal=26%
GOBP_ENDOTHELIAL_CELL_MIGRATION	GOBP_ENDOTHELIAL_CELL_MIGRATION	234	-0,311321766875221	-1,43855445716371	0,000339429318969518	0,0022396018878974	tags=23%, list=8%, signal=21%
GOBP_LYTIC_VACUOLE_ORGANIZATION	GOBP_LYTIC_VACUOLE_ORGANIZATION	71	0,52059389504658	1,71948005012677	0,000339448169926751	0,0022396018878974	tags=39%, list=14%, signal=33%
GOBP_NEUROINFLAMMATORY_RESPONSE	GOBP_NEUROINFLAMMATORY_RESPONSE	39	0,609647387082086	1,82700911762248	0,000339559620221859	0,0022396018878974	tags=38%, list=12%, signal=34%
GOBP_REGULATION_OF_NUCLEOCYTOPLASMIC_TRANSPORT	GOBP_REGULATION_OF_NUCLEOCYTOPLASMIC_TRANSPORT	103	-0,411488552355249	-1,70415445050477	0,000341105468968611	0,00224445851606064	tags=32%, list=8%, signal=30%
GOBP_HISTONE_DEACETYLATION	GOBP_HISTONE_DEACETYLATION	76	-0,422883800516119	-1,67449958507906	0,000341175280795898	0,00224445851606064	tags=37%, list=13%, signal=32%
GOBP_REGULATION_OF_INFLAMMATORY_RESPONSE_TO_ANTIGENIC_STIMULUS	GOBP_REGULATION_OF_INFLAMMATORY_RESPONSE_TO_ANTIGENIC_STIMULUS	28	0,656946481746735	1,84668609274492	0,000342428317887708	0,00224980252614768	tags=39%, list=6%, signal=37%
GOBP_POSITIVE_REGULATION_OF_CHEMOKINE_PRODUCTION	GOBP_POSITIVE_REGULATION_OF_CHEMOKINE_PRODUCTION	59	0,537913188758511	1,71627613931146	0,000343556907274979	0,00225431621033261	tags=37%, list=9%, signal=34%
GOBP_ALPHA_AMINO_ACID_BIOSYNTHETIC_PROCESS	GOBP_ALPHA_AMINO_ACID_BIOSYNTHETIC_PROCESS	65	-0,459883810164476	-1,78956911415126	0,000345500667343945	0,00226416034247861	tags=35%, list=10%, signal=31%
GOBP_RESPONSE_TO_METAL_ION	GOBP_RESPONSE_TO_METAL_ION	349	-0,288846659724783	-1,36855825758836	0,000346239263205783	0,00226609158803272	tags=24%, list=8%, signal=22%
GOBP_PHOSPHATIDYLINOSITOL_METABOLIC_PROCESS	GOBP_PHOSPHATIDYLINOSITOL_METABOLIC_PROCESS	187	-0,335917996221433	-1,52002201467971	0,000346840629024116	0,00226712088497838	tags=34%, list=13%, signal=30%
GOBP_SKIN_DEVELOPMENT	GOBP_SKIN_DEVELOPMENT	406	0,362907462171231	1,41527837722363	0,000349620562334801	0,00228020712724641	tags=31%, list=21%, signal=24%
GOBP_T_HELPER_1_TYPE_IMMUNE_RESPONSE	GOBP_T_HELPER_1_TYPE_IMMUNE_RESPONSE	41	0,598272872279619	1,81613835360874	0,000349735980535541	0,00228020712724641	tags=39%, list=12%, signal=34%
GOBP_CHLORIDE_TRANSPORT	GOBP_CHLORIDE_TRANSPORT	109	0,481001233269761	1,6876774198256	0,000355198861718998	0,00231287013912689	tags=48%, list=24%, signal=36%
GOBP_MATURATION_OF_SSU_RRNA_FROM_TRICISTRONIC_RRNA_TRANSCRIPT_SSU_RRNA_5_8S_RRNA_LSU_RRNA	GOBP_MATURATION_OF_SSU_RRNA_FROM_TRICISTRONIC_RRNA_TRANSCRIPT_SSU_RRNA_5_8S_RRNA_LSU_RRNA	37	-0,559607180352514	-1,89817231767324	0,000355741601765079	0,00231345334651048	tags=62%, list=18%, signal=51%
GOBP_ENDOPLASMIC_RETICULUM_ORGANIZATION	GOBP_ENDOPLASMIC_RETICULUM_ORGANIZATION	84	-0,439072444883258	-1,76972548641683	0,000357127117404391	0,00231947829482721	tags=36%, list=12%, signal=32%
GOBP_POSITIVE_REGULATION_OF_ACTIVATED_T_CELL_PROLIFERATION	GOBP_POSITIVE_REGULATION_OF_ACTIVATED_T_CELL_PROLIFERATION	24	0,67081595233159	1,81945571378798	0,000357576771406271	0,00231947829482721	tags=58%, list=18%, signal=48%
GOBP_NEGATIVE_REGULATION_OF_TRANSLATIONAL_INITIATION	GOBP_NEGATIVE_REGULATION_OF_TRANSLATIONAL_INITIATION	19	-0,682585617191955	-2,02318540801784	0,000361065756555024	0,00233913792793578	tags=53%, list=12%, signal=47%
GOBP_FATTY_ACID_TRANSPORT	GOBP_FATTY_ACID_TRANSPORT	150	-0,353691080845741	-1,56277017763581	0,000364487757330019	0,00235831432340906	tags=29%, list=10%, signal=26%
GOBP_PHENOL_CONTAINING_COMPOUND_METABOLIC_PROCESS	GOBP_PHENOL_CONTAINING_COMPOUND_METABOLIC_PROCESS	106	0,482001729360523	1,68686343952395	0,000366310270643728	0,00236710624257751	tags=42%, list=17%, signal=35%
GOBP_POSITIVE_REGULATION_OF_RESPONSE_TO_CYTOKINE_STIMULUS	GOBP_POSITIVE_REGULATION_OF_RESPONSE_TO_CYTOKINE_STIMULUS	56	0,549945375888641	1,73838468471736	0,000369930508729576	0,00238446369578849	tags=30%, list=8%, signal=28%
GOBP_SYNCYTIUM_FORMATION	GOBP_SYNCYTIUM_FORMATION	56	0,549091184012298	1,73568457277762	0,000369930508729576	0,00238446369578849	tags=43%, list=18%, signal=35%
GOBP_POSITIVE_REGULATION_OF_PROTEIN_TARGETING_TO_MITOCHONDRION	GOBP_POSITIVE_REGULATION_OF_PROTEIN_TARGETING_TO_MITOCHONDRION	32	-0,581175056923559	-1,92519684054885	0,000375673210190102	0,00241842589914309	tags=53%, list=12%, signal=47%
GOBP_MULTICELLULAR_ORGANISMAL_SIGNALING	GOBP_MULTICELLULAR_ORGANISMAL_SIGNALING	199	0,416530318001421	1,54049098403511	0,000376335754805567	0,00241963983410884	tags=42%, list=20%, signal=34%
GOBP_ENTRAINMENT_OF_CIRCADIAN_CLOCK	GOBP_ENTRAINMENT_OF_CIRCADIAN_CLOCK	33	-0,58233461153711	-1,94625031009971	0,000378637610295665	0,00243044127766301	tags=52%, list=10%, signal=47%
GOBP_IMMUNE_RESPONSE_INHIBITING_SIGNAL_TRANSDUCTION	GOBP_IMMUNE_RESPONSE_INHIBITING_SIGNAL_TRANSDUCTION	10	0,82955182733234	1,8284969226225	0,000378967924979384	0,00243044127766301	tags=70%, list=11%, signal=62%
GOBP_RIBOSOMAL_LARGE_SUBUNIT_ASSEMBLY	GOBP_RIBOSOMAL_LARGE_SUBUNIT_ASSEMBLY	28	-0,607718642329957	-1,96967080014142	0,000382533652095399	0,00245023123456338	tags=50%, list=10%, signal=45%
GOBP_TRNA_TRANSPORT	GOBP_TRNA_TRANSPORT	37	-0,556337033798275	-1,88708006960722	0,000387872673961413	0,00248131579019174	tags=57%, list=14%, signal=49%
GOBP_SULFATION	GOBP_SULFATION	24	0,669102226309804	1,81480757059554	0,000389790059534532	0,00249046089352163	tags=67%, list=22%, signal=52%
GOBP_POSITIVE_REGULATION_OF_CELLULAR_EXTRAVASATION	GOBP_POSITIVE_REGULATION_OF_CELLULAR_EXTRAVASATION	16	0,744283793356727	1,82879046565252	0,000395331189849804	0,00252097849715253	tags=44%, list=8%, signal=40%
GOBP_POSITIVE_REGULATION_OF_CALCIUM_ION_TRANSMEMBRANE_TRANSPORT	GOBP_POSITIVE_REGULATION_OF_CALCIUM_ION_TRANSMEMBRANE_TRANSPORT	69	0,524252983382924	1,72839409697881	0,000395554118750083	0,00252097849715253	tags=45%, list=16%, signal=38%
GOBP_DNA_REPLICATION	GOBP_DNA_REPLICATION	280	-0,303854331735013	-1,42237347154251	0,000400965474279842	0,00255228023216782	tags=35%, list=16%, signal=30%
GOBP_REGULATORY_T_CELL_DIFFERENTIATION	GOBP_REGULATORY_T_CELL_DIFFERENTIATION	34	0,633693116019843	1,84338228428072	0,000402307464068997	0,00255763337991561	tags=38%, list=7%, signal=36%
GOBP_POSITIVE_REGULATION_OF_TELOMERE_MAINTENANCE	GOBP_POSITIVE_REGULATION_OF_TELOMERE_MAINTENANCE	51	-0,498849608937088	-1,83102331313158	0,000413541664904764	0,00262578383002341	tags=37%, list=8%, signal=34%
GOBP_REGULATION_OF_GENE_SILENCING_BY_RNA	GOBP_REGULATION_OF_GENE_SILENCING_BY_RNA	122	-0,377615126303659	-1,6069894284006	0,0004162391769863	0,00263730932258466	tags=37%, list=12%, signal=33%
GOBP_POSITIVE_REGULATION_OF_DNA_TEMPLATED_TRANSCRIPTION_INITIATION	GOBP_POSITIVE_REGULATION_OF_DNA_TEMPLATED_TRANSCRIPTION_INITIATION	36	-0,559401702422975	-1,89786784429597	0,000416616650196179	0,00263730932258466	tags=53%, list=15%, signal=45%
GOBP_SMOOTH_MUSCLE_CELL_PROLIFERATION	GOBP_SMOOTH_MUSCLE_CELL_PROLIFERATION	132	-0,371052578921778	-1,58678217061103	0,000416906684294969	0,00263730932258466	tags=39%, list=15%, signal=33%
GOBP_REGULATION_OF_CELL_DEVELOPMENT	GOBP_REGULATION_OF_CELL_DEVELOPMENT	477	0,358128646041421	1,41169430664112	0,000419100575334594	0,00264709007665813	tags=30%, list=16%, signal=25%
GOBP_POSITIVE_REGULATION_OF_TOLERANCE_INDUCTION	GOBP_POSITIVE_REGULATION_OF_TOLERANCE_INDUCTION	11	0,820788217676587	1,82750516914067	0,000419489886780886	0,00264709007665813	tags=45%, list=3%, signal=44%
GOBP_LYMPH_NODE_DEVELOPMENT	GOBP_LYMPH_NODE_DEVELOPMENT	17	0,7363130504747	1,83165194495824	0,000421736949740013	0,00265470669349293	tags=53%, list=8%, signal=49%
GOBP_POSITIVE_REGULATION_OF_MYELOID_LEUKOCYTE_MEDIATED_IMMUNITY	GOBP_POSITIVE_REGULATION_OF_MYELOID_LEUKOCYTE_MEDIATED_IMMUNITY	17	0,735646825588545	1,82999464429282	0,000421736949740013	0,00265470669349293	tags=59%, list=13%, signal=51%
GOBP_TEMPERATURE_HOMEOSTASIS	GOBP_TEMPERATURE_HOMEOSTASIS	171	-0,34622924734258	-1,54697409367499	0,000431988331964535	0,00271588723482629	tags=37%, list=14%, signal=32%
GOBP_CELLULAR_AMINO_ACID_CATABOLIC_PROCESS	GOBP_CELLULAR_AMINO_ACID_CATABOLIC_PROCESS	105	-0,392053784313159	-1,61534604658457	0,000435764750957114	0,00273625959856835	tags=33%, list=11%, signal=30%
GOBP_POSITIVE_REGULATION_OF_GLUCOSE_IMPORT	GOBP_POSITIVE_REGULATION_OF_GLUCOSE_IMPORT	37	-0,553255631920405	-1,87662803834395	0,000438364419384748	0,00274920191764022	tags=57%, list=11%, signal=50%
GOBP_HISTONE_UBIQUITINATION	GOBP_HISTONE_UBIQUITINATION	47	-0,502999509814555	-1,83510621017712	0,000445348832968329	0,00278957765926788	tags=62%, list=11%, signal=55%
GOBP_POSITIVE_REGULATION_OF_SECRETION	GOBP_POSITIVE_REGULATION_OF_SECRETION	295	0,380222204164968	1,45555360365089	0,00045566576172778	0,00285070308041705	tags=28%, list=13%, signal=24%
GOBP_TRANSMISSION_OF_NERVE_IMPULSE	GOBP_TRANSMISSION_OF_NERVE_IMPULSE	67	0,524108935826475	1,71159070272372	0,000456716101523299	0,00285099835987677	tags=60%, list=27%, signal=44%
GOBP_VIRION_ASSEMBLY	GOBP_VIRION_ASSEMBLY	40	-0,544280835705211	-1,89454053439214	0,000456829903698177	0,00285099835987677	tags=50%, list=17%, signal=42%
GOBP_MUSCLE_CELL_APOPTOTIC_PROCESS	GOBP_MUSCLE_CELL_APOPTOTIC_PROCESS	68	-0,439832929019494	-1,71308267796671	0,000463028751503754	0,00288615601517297	tags=34%, list=9%, signal=31%
GOBP_REGULATION_OF_GTPASE_ACTIVITY	GOBP_REGULATION_OF_GTPASE_ACTIVITY	478	0,355727281194326	1,40310878642819	0,000464466504250988	0,00289158720024548	tags=28%, list=12%, signal=25%
GOBP_ACETYL_COA_BIOSYNTHETIC_PROCESS_FROM_PYRUVATE	GOBP_ACETYL_COA_BIOSYNTHETIC_PROCESS_FROM_PYRUVATE	15	-0,75564497673034	-2,0700460637242	0,000467055267094361	0,00290416216628101	tags=53%, list=9%, signal=49%
GOBP_FATTY_ACID_TRANSMEMBRANE_TRANSPORT	GOBP_FATTY_ACID_TRANSMEMBRANE_TRANSPORT	50	-0,501115875643688	-1,83783683173418	0,000468019594376039	0,00290661804049839	tags=42%, list=10%, signal=38%
GOBP_MYOTUBE_CELL_DEVELOPMENT	GOBP_MYOTUBE_CELL_DEVELOPMENT	34	0,62961440023807	1,83151749953766	0,000468853398444782	0,00290825832206636	tags=44%, list=15%, signal=38%
GOBP_TRANSPORT_ALONG_MICROTUBULE	GOBP_TRANSPORT_ALONG_MICROTUBULE	155	-0,352886587272312	-1,55212595045746	0,000469757442799811	0,0029103297882197	tags=29%, list=11%, signal=26%
GOBP_NEGATIVE_REGULATION_OF_PRODUCTION_OF_MOLECULAR_MEDIATOR_OF_IMMUNE_RESPONSE	GOBP_NEGATIVE_REGULATION_OF_PRODUCTION_OF_MOLECULAR_MEDIATOR_OF_IMMUNE_RESPONSE	39	0,604772237350729	1,81239912634278	0,000471774557817878	0,00291928377898214	tags=41%, list=15%, signal=35%
GOBP_POSITIVE_REGULATION_OF_PROTEIN_KINASE_B_SIGNALING	GOBP_POSITIVE_REGULATION_OF_PROTEIN_KINASE_B_SIGNALING	168	0,426464120527259	1,55390010344597	0,000479750701809929	0,00296504519702142	tags=27%, list=10%, signal=25%
GOBP_HISTONE_H3_K9_DEMETHYLATION	GOBP_HISTONE_H3_K9_DEMETHYLATION	14	-0,7603879447855	-2,05148035856091	0,000483946001134921	0,00298735711704204	tags=64%, list=13%, signal=56%
GOBP_SECOND_MESSENGER_MEDIATED_SIGNALING	GOBP_SECOND_MESSENGER_MEDIATED_SIGNALING	304	0,380400415802429	1,45928021417478	0,000507727346442329	0,00313037210578272	tags=32%, list=16%, signal=27%
GOBP_NEUTRAL_LIPID_BIOSYNTHETIC_PROCESS	GOBP_NEUTRAL_LIPID_BIOSYNTHETIC_PROCESS	47	-0,498781385091781	-1,81971711590759	0,000513584912341198	0,0031626670416186	tags=43%, list=11%, signal=38%
GOBP_POSITIVE_REGULATION_OF_INTERLEUKIN_10_PRODUCTION	GOBP_POSITIVE_REGULATION_OF_INTERLEUKIN_10_PRODUCTION	38	0,606919633398966	1,80660360053329	0,000515882140922522	0,00317298593904756	tags=39%, list=10%, signal=36%
GOBP_GRANULOCYTE_MACROPHAGE_COLONY_STIMULATING_FACTOR_PRODUCTION	GOBP_GRANULOCYTE_MACROPHAGE_COLONY_STIMULATING_FACTOR_PRODUCTION	16	0,738930643300128	1,81563716328036	0,000516968942648276	0,00317584410616059	tags=50%, list=4%, signal=48%
GOBP_CRISTAE_FORMATION	GOBP_CRISTAE_FORMATION	35	-0,562610995068911	-1,89204748701494	0,000521258779158388	0,0031983486389466	tags=54%, list=15%, signal=46%
GOBP_POSITIVE_REGULATION_OF_T_CELL_MIGRATION	GOBP_POSITIVE_REGULATION_OF_T_CELL_MIGRATION	30	0,639804683691637	1,82922994666035	0,000523499192667687	0,00320823935002226	tags=47%, list=8%, signal=43%
GOBP_NEGATIVE_REGULATION_OF_CYTOKINE_PRODUCTION_INVOLVED_IN_IMMUNE_RESPONSE	GOBP_NEGATIVE_REGULATION_OF_CYTOKINE_PRODUCTION_INVOLVED_IN_IMMUNE_RESPONSE	26	0,650901116695328	1,79846006245467	0,000526325321373125	0,00322169156547938	tags=54%, list=17%, signal=45%
GOBP_VASCULAR_ASSOCIATED_SMOOTH_MUSCLE_CELL_DIFFERENTIATION	GOBP_VASCULAR_ASSOCIATED_SMOOTH_MUSCLE_CELL_DIFFERENTIATION	29	-0,603602772927672	-1,96097385633108	0,000527310893247236	0,00322385881440376	tags=41%, list=9%, signal=38%
GOBP_TRANSFERRIN_TRANSPORT	GOBP_TRANSFERRIN_TRANSPORT	36	0,60366835051804	1,77674041897092	0,00052934981978804	0,00323072419868109	tags=56%, list=19%, signal=45%
GOBP_NEGATIVE_REGULATION_OF_B_CELL_PROLIFERATION	GOBP_NEGATIVE_REGULATION_OF_B_CELL_PROLIFERATION	17	0,730542334972825	1,81729671620602	0,000529699540508535	0,00323072419868109	tags=71%, list=15%, signal=60%
GOBP_NEGATIVE_REGULATION_OF_INTERLEUKIN_2_PRODUCTION	GOBP_NEGATIVE_REGULATION_OF_INTERLEUKIN_2_PRODUCTION	27	0,66611512573106	1,85684938299298	0,000531648919514326	0,00323874431279312	tags=41%, list=6%, signal=38%
GOBP_POSITIVE_REGULATION_OF_PROTEIN_LOCALIZATION_TO_NUCLEUS	GOBP_POSITIVE_REGULATION_OF_PROTEIN_LOCALIZATION_TO_NUCLEUS	85	-0,420276313699031	-1,69550624141597	0,000540497629056091	0,00328872514461424	tags=36%, list=10%, signal=33%
GOBP_POSITIVE_REGULATION_OF_GTPASE_ACTIVITY	GOBP_POSITIVE_REGULATION_OF_GTPASE_ACTIVITY	405	0,362578466770699	1,41383213159381	0,000542350540145347	0,00329607084219286	tags=28%, list=12%, signal=25%
GOBP_REGULATION_OF_RESPONSE_TO_ENDOPLASMIC_RETICULUM_STRESS	GOBP_REGULATION_OF_RESPONSE_TO_ENDOPLASMIC_RETICULUM_STRESS	81	-0,423614060630662	-1,69853040098293	0,000545456814388082	0,00331100717889555	tags=38%, list=10%, signal=35%
GOBP_NEGATIVE_REGULATION_OF_KINASE_ACTIVITY	GOBP_NEGATIVE_REGULATION_OF_KINASE_ACTIVITY	257	-0,300999361434746	-1,39092710112827	0,000549430225092592	0,00333082335666739	tags=28%, list=11%, signal=25%
GOBP_CHONDROITIN_SULFATE_PROTEOGLYCAN_METABOLIC_PROCESS	GOBP_CHONDROITIN_SULFATE_PROTEOGLYCAN_METABOLIC_PROCESS	43	0,583712941386706	1,79007178513153	0,000550320482463261	0,00333082335666739	tags=51%, list=16%, signal=43%
GOBP_POSITIVE_REGULATION_OF_VIRAL_RELEASE_FROM_HOST_CELL	GOBP_POSITIVE_REGULATION_OF_VIRAL_RELEASE_FROM_HOST_CELL	14	-0,757948612394642	-2,04489918835409	0,000550696179620579	0,00333082335666739	tags=50%, list=7%, signal=47%
GOBP_POSITIVE_REGULATION_OF_ATPASE_ACTIVITY	GOBP_POSITIVE_REGULATION_OF_ATPASE_ACTIVITY	58	-0,466324151276961	-1,7481605337239	0,000551331192239754	0,00333082335666739	tags=43%, list=11%, signal=38%
GOBP_POSITIVE_REGULATION_OF_DNA_REPAIR	GOBP_POSITIVE_REGULATION_OF_DNA_REPAIR	74	-0,439682330915058	-1,73747555335484	0,000555773268321546	0,00335369093945803	tags=41%, list=13%, signal=35%
GOBP_MOVEMENT_IN_HOST_ENVIRONMENT	GOBP_MOVEMENT_IN_HOST_ENVIRONMENT	175	0,422859677346389	1,54609605185381	0,000559531008665149	0,00336921236911934	tags=39%, list=18%, signal=32%
GOBP_SPLICEOSOMAL_TRI_SNRNP_COMPLEX_ASSEMBLY	GOBP_SPLICEOSOMAL_TRI_SNRNP_COMPLEX_ASSEMBLY	25	-0,623375946420507	-1,98582285201065	0,000559665443489364	0,00336921236911934	tags=60%, list=15%, signal=51%
GOBP_TRANSCRIPTION_PREINITIATION_COMPLEX_ASSEMBLY	GOBP_TRANSCRIPTION_PREINITIATION_COMPLEX_ASSEMBLY	36	-0,554453482292557	-1,88108014445283	0,000562811020182063	0,003384158136666	tags=53%, list=14%, signal=46%
GOBP_KERATINIZATION	GOBP_KERATINIZATION	217	0,402125465590268	1,49820807910183	0,000564882089363645	0,00339261537200165	tags=53%, list=38%, signal=33%
GOBP_POSITIVE_REGULATION_OF_CALCIUM_MEDIATED_SIGNALING	GOBP_POSITIVE_REGULATION_OF_CALCIUM_MEDIATED_SIGNALING	30	0,637441158671175	1,822472523876	0,000566358305622303	0,00339748431281064	tags=33%, list=6%, signal=31%
GOBP_NEGATIVE_REGULATION_OF_TRANSPORT	GOBP_NEGATIVE_REGULATION_OF_TRANSPORT	410	0,359076643623755	1,40157940419743	0,00057005991321854	0,00341518152929405	tags=24%, list=12%, signal=21%
GOBP_GLYCOPROTEIN_METABOLIC_PROCESS	GOBP_GLYCOPROTEIN_METABOLIC_PROCESS	407	0,358294938613533	1,39739190051593	0,00057064639461074	0,00341518152929405	tags=30%, list=16%, signal=25%
GOBP_NEGATIVE_REGULATION_OF_COLD_INDUCED_THERMOGENESIS	GOBP_NEGATIVE_REGULATION_OF_COLD_INDUCED_THERMOGENESIS	47	-0,494134724061846	-1,8027645814692	0,000572278647480004	0,00342093969014686	tags=40%, list=12%, signal=36%
GOBP_PTERIDINE_CONTAINING_COMPOUND_METABOLIC_PROCESS	GOBP_PTERIDINE_CONTAINING_COMPOUND_METABOLIC_PROCESS	32	-0,570169074388423	-1,88873849198182	0,000580479333824155	0,00346590292300855	tags=34%, list=5%, signal=33%
GOBP_REGULATION_OF_TRANSCRIPTION_INITIATION_FROM_RNA_POLYMERASE_II_PROMOTER	GOBP_REGULATION_OF_TRANSCRIPTION_INITIATION_FROM_RNA_POLYMERASE_II_PROMOTER	35	-0,559001507628579	-1,8799088660126	0,000585837920067234	0,00349381142750377	tags=51%, list=15%, signal=44%
GOBP_REGULATION_OF_MACROPHAGE_MIGRATION	GOBP_REGULATION_OF_MACROPHAGE_MIGRATION	38	0,604565191495604	1,79959518791029	0,000588285877378312	0,0035043166908008	tags=47%, list=9%, signal=43%
GOBP_MUSCLE_ADAPTATION	GOBP_MUSCLE_ADAPTATION	105	-0,386944281033693	-1,59429379239716	0,000594910142048315	0,00353964600834108	tags=27%, list=9%, signal=24%
GOBP_REGULATION_OF_DEFENSE_RESPONSE_TO_VIRUS_BY_VIRUS	GOBP_REGULATION_OF_DEFENSE_RESPONSE_TO_VIRUS_BY_VIRUS	29	0,636488897545381	1,8005642604264	0,00060052208090407	0,00356887686032046	tags=38%, list=9%, signal=35%
GOBP_POSITIVE_REGULATION_OF_LYMPHOCYTE_APOPTOTIC_PROCESS	GOBP_POSITIVE_REGULATION_OF_LYMPHOCYTE_APOPTOTIC_PROCESS	16	0,733808280484145	1,80305093157265	0,00060481871403481	0,00359023201761361	tags=62%, list=15%, signal=53%
GOBP_CARBOHYDRATE_CATABOLIC_PROCESS	GOBP_CARBOHYDRATE_CATABOLIC_PROCESS	196	-0,328764017372543	-1,4926461369674	0,000605770146079807	0,0035917033632258	tags=33%, list=12%, signal=29%
GOBP_CARBOXYLIC_ACID_TRANSPORT	GOBP_CARBOXYLIC_ACID_TRANSPORT	281	0,385405716448038	1,46996197186168	0,000606995791123071	0,00359479525949336	tags=30%, list=15%, signal=26%
GOBP_REGULATION_OF_RRNA_PROCESSING	GOBP_REGULATION_OF_RRNA_PROCESSING	14	-0,755766102929607	-2,03901091075764	0,000617446458632649	0,00365244979295443	tags=57%, list=13%, signal=50%
GOBP_REGULATION_OF_VASCULAR_ASSOCIATED_SMOOTH_MUSCLE_CELL_PROLIFERATION	GOBP_REGULATION_OF_VASCULAR_ASSOCIATED_SMOOTH_MUSCLE_CELL_PROLIFERATION	54	-0,483482674473578	-1,787385197697	0,00061850286729677	0,00365446427957177	tags=33%, list=7%, signal=31%
GOBP_NEUROMUSCULAR_PROCESS	GOBP_NEUROMUSCULAR_PROCESS	90	0,48264479852405	1,65191931400664	0,000620355540055643	0,00366117344738041	tags=35%, list=11%, signal=31%
GOBP_THROMBIN_ACTIVATED_RECEPTOR_SIGNALING_PATHWAY	GOBP_THROMBIN_ACTIVATED_RECEPTOR_SIGNALING_PATHWAY	12	0,785909648181552	1,79592786430318	0,000623286461028239	0,00367422330663875	tags=83%, list=12%, signal=74%
GOBP_REGULATION_OF_SUPEROXIDE_METABOLIC_PROCESS	GOBP_REGULATION_OF_SUPEROXIDE_METABOLIC_PROCESS	29	0,635272518141535	1,79712324316729	0,000625413969571249	0,0036825124736577	tags=48%, list=14%, signal=41%
GOBP_MONOCYTE_CHEMOTAXIS	GOBP_MONOCYTE_CHEMOTAXIS	66	0,520322221921235	1,69844989756312	0,000632085752928761	0,00371750895011673	tags=39%, list=17%, signal=33%
GOBP_POSITIVE_REGULATION_OF_BONE_RESORPTION	GOBP_POSITIVE_REGULATION_OF_BONE_RESORPTION	19	0,71584382858464	1,8137145847494	0,000634670199269386	0,0037284135411625	tags=47%, list=8%, signal=44%
GOBP_KILLING_OF_CELLS_OF_OTHER_ORGANISM	GOBP_KILLING_OF_CELLS_OF_OTHER_ORGANISM	65	0,517330698848765	1,68194982381095	0,000646687735263998	0,00379464469945139	tags=48%, list=24%, signal=36%
GOBP_POSITIVE_REGULATION_OF_CELL_PROJECTION_ORGANIZATION	GOBP_POSITIVE_REGULATION_OF_CELL_PROJECTION_ORGANIZATION	341	0,369841766363122	1,42431943400708	0,000648682816915612	0,00380198137813341	tags=29%, list=13%, signal=25%
GOBP_MESENCHYME_MORPHOGENESIS	GOBP_MESENCHYME_MORPHOGENESIS	49	-0,498186844259219	-1,80340864955961	0,000655073310620634	0,00383503354440176	tags=41%, list=12%, signal=36%
GOBP_REGULATION_OF_INOSITOL_PHOSPHATE_BIOSYNTHETIC_PROCESS	GOBP_REGULATION_OF_INOSITOL_PHOSPHATE_BIOSYNTHETIC_PROCESS	15	0,753655594359796	1,84296561308927	0,000659857749700302	0,00385861834160372	tags=60%, list=9%, signal=55%
GOBP_POSITIVE_REGULATION_OF_T_CELL_APOPTOTIC_PROCESS	GOBP_POSITIVE_REGULATION_OF_T_CELL_APOPTOTIC_PROCESS	13	0,768854137509616	1,7986713320592	0,000666943462579823	0,00389559081975972	tags=62%, list=12%, signal=54%
GOBP_HISTONE_H4_K16_ACETYLATION	GOBP_HISTONE_H4_K16_ACETYLATION	21	-0,675814674665253	-2,05060897763803	0,000674436534762992	0,00393485543996009	tags=62%, list=12%, signal=54%
GOBP_T_CELL_DIFFERENTIATION_INVOLVED_IN_IMMUNE_RESPONSE	GOBP_T_CELL_DIFFERENTIATION_INVOLVED_IN_IMMUNE_RESPONSE	72	0,521483562869584	1,72634906504722	0,000679740558286322	0,0039612734589631	tags=35%, list=10%, signal=31%
GOBP_TRIGLYCERIDE_BIOSYNTHETIC_PROCESS	GOBP_TRIGLYCERIDE_BIOSYNTHETIC_PROCESS	39	-0,532408621835462	-1,84611563885774	0,000686465615303626	0,00399590304005132	tags=41%, list=11%, signal=37%
GOBP_TOLL_LIKE_RECEPTOR_7_SIGNALING_PATHWAY	GOBP_TOLL_LIKE_RECEPTOR_7_SIGNALING_PATHWAY	12	0,783290683211792	1,78994311506934	0,000692926718330754	0,00402891901717369	tags=75%, list=10%, signal=68%
GOBP_POLYOL_METABOLIC_PROCESS	GOBP_POLYOL_METABOLIC_PROCESS	129	-0,358633942114393	-1,53036729951569	0,00069719048255069	0,00404909830878416	tags=31%, list=12%, signal=27%
GOBP_POSITIVE_REGULATION_OF_T_CELL_MEDIATED_CYTOTOXICITY	GOBP_POSITIVE_REGULATION_OF_T_CELL_MEDIATED_CYTOTOXICITY	28	0,642188295139427	1,80520061604462	0,000700866434032579	0,00406582175651854	tags=43%, list=5%, signal=41%
GOBP_RRNA_CONTAINING_RIBONUCLEOPROTEIN_COMPLEX_EXPORT_FROM_NUCLEUS	GOBP_RRNA_CONTAINING_RIBONUCLEOPROTEIN_COMPLEX_EXPORT_FROM_NUCLEUS	15	-0,744885255931087	-2,04057042586098	0,000702309153009073	0,00406956665846915	tags=67%, list=16%, signal=56%
GOBP_REGULATION_OF_SUPEROXIDE_ANION_GENERATION	GOBP_REGULATION_OF_SUPEROXIDE_ANION_GENERATION	20	0,69692585366904	1,79024087839143	0,000706792253197251	0,00409090073987751	tags=60%, list=14%, signal=52%
GOBP_UBIQUINONE_METABOLIC_PROCESS	GOBP_UBIQUINONE_METABOLIC_PROCESS	18	-0,688466706251006	-2,00547749871998	0,000714038867220401	0,00412232042566152	tags=61%, list=16%, signal=51%
GOBP_NUCLEAR_TRANSCRIBED_MRNA_CATABOLIC_PROCESS_EXONUCLEOLYTIC	GOBP_NUCLEAR_TRANSCRIBED_MRNA_CATABOLIC_PROCESS_EXONUCLEOLYTIC	35	-0,553305221771249	-1,86075239122604	0,000714996608248917	0,00412232042566152	tags=57%, list=18%, signal=47%
GOBP_GLUTAMINE_FAMILY_AMINO_ACID_METABOLIC_PROCESS	GOBP_GLUTAMINE_FAMILY_AMINO_ACID_METABOLIC_PROCESS	74	-0,433347164392608	-1,71244112239129	0,00071514394031189	0,00412232042566152	tags=31%, list=8%, signal=28%
GOBP_SYNAPSE_PRUNING	GOBP_SYNAPSE_PRUNING	11	0,806286985704402	1,7952178192283	0,000715594867479577	0,00412232042566152	tags=73%, list=2%, signal=71%
GOBP_GAMMA_DELTA_T_CELL_ACTIVATION	GOBP_GAMMA_DELTA_T_CELL_ACTIVATION	19	0,712608909131507	1,80551835484792	0,000716258220874	0,00412232042566152	tags=47%, list=2%, signal=47%
GOBP_NEGATIVE_REGULATION_OF_ADAPTIVE_IMMUNE_RESPONSE	GOBP_NEGATIVE_REGULATION_OF_ADAPTIVE_IMMUNE_RESPONSE	52	0,546387568348422	1,70741553126001	0,000727530528449854	0,00418248124745102	tags=42%, list=13%, signal=37%
GOBP_REGULATION_OF_OSTEOCLAST_DIFFERENTIATION	GOBP_REGULATION_OF_OSTEOCLAST_DIFFERENTIATION	63	0,525106046360094	1,69667061471891	0,000729538718322197	0,00418930838811565	tags=51%, list=21%, signal=40%
GOBP_COMPLEMENT_RECEPTOR_MEDIATED_SIGNALING_PATHWAY	GOBP_COMPLEMENT_RECEPTOR_MEDIATED_SIGNALING_PATHWAY	12	0,781932035397834	1,78683838989831	0,000734848128896684	0,00421505584046918	tags=67%, list=13%, signal=58%
GOBP_LIPID_STORAGE	GOBP_LIPID_STORAGE	81	-0,416504990025178	-1,67002574623146	0,000737283347156696	0,0042242777634511	tags=40%, list=12%, signal=35%
GOBP_ENDODERM_FORMATION	GOBP_ENDODERM_FORMATION	53	0,549556362483121	1,72312391028945	0,000750221517037517	0,00429358839066875	tags=28%, list=4%, signal=27%
GOBP_POSITIVE_REGULATION_OF_VIRAL_PROCESS	GOBP_POSITIVE_REGULATION_OF_VIRAL_PROCESS	91	-0,399390227076203	-1,61145453189243	0,000754211447127988	0,00431119361589557	tags=33%, list=9%, signal=30%
GOBP_POSITIVE_REGULATION_OF_FATTY_ACID_METABOLIC_PROCESS	GOBP_POSITIVE_REGULATION_OF_FATTY_ACID_METABOLIC_PROCESS	36	-0,543735988911121	-1,8447191788498	0,000754986697866923	0,00431119361589557	tags=44%, list=7%, signal=41%
GOBP_REGULATION_OF_SEQUESTERING_OF_TRIGLYCERIDE	GOBP_REGULATION_OF_SEQUESTERING_OF_TRIGLYCERIDE	14	-0,749056491394355	-2,02090878752891	0,000758016916907032	0,00431980156232011	tags=71%, list=11%, signal=64%
GOBP_REGULATION_OF_UBIQUITIN_PROTEIN_TRANSFERASE_ACTIVITY	GOBP_REGULATION_OF_UBIQUITIN_PROTEIN_TRANSFERASE_ACTIVITY	53	-0,48202405482156	-1,77447446640831	0,000758186522985077	0,00431980156232011	tags=49%, list=13%, signal=43%
GOBP_NEGATIVE_REGULATION_OF_DNA_BIOSYNTHETIC_PROCESS	GOBP_NEGATIVE_REGULATION_OF_DNA_BIOSYNTHETIC_PROCESS	39	-0,529490373409677	-1,83599667414537	0,000761181865254567	0,0043320328005848	tags=50%, list=15%, signal=42%
GOBP_POSITIVE_REGULATION_OF_CALCIUM_ION_TRANSPORT_INTO_CYTOSOL	GOBP_POSITIVE_REGULATION_OF_CALCIUM_ION_TRANSPORT_INTO_CYTOSOL	53	0,548849337084009	1,72090704509862	0,000762035786863285	0,00433206313133304	tags=49%, list=17%, signal=41%
GOBP_POSITIVE_REGULATION_OF_ERAD_PATHWAY	GOBP_POSITIVE_REGULATION_OF_ERAD_PATHWAY	13	-0,767884835230732	-2,03535759171184	0,000766921495464144	0,00435498802485479	tags=77%, list=18%, signal=63%
GOBP_LIPOPROTEIN_BIOSYNTHETIC_PROCESS	GOBP_LIPOPROTEIN_BIOSYNTHETIC_PROCESS	94	-0,402807227611153	-1,64333288686268	0,000776424831668777	0,00440405418407679	tags=37%, list=14%, signal=32%
GOBP_ADIPOSE_TISSUE_DEVELOPMENT	GOBP_ADIPOSE_TISSUE_DEVELOPMENT	38	-0,548213059270288	-1,88948149219772	0,000779576088202319	0,00441702101029172	tags=42%, list=4%, signal=40%
GOBP_RNA_5_END_PROCESSING	GOBP_RNA_5_END_PROCESSING	23	-0,636824784257935	-1,95832422644777	0,000785681562928133	0,00444657972202754	tags=71%, list=23%, signal=55%
GOBP_RESPONSE_TO_ACTIVITY	GOBP_RESPONSE_TO_ACTIVITY	68	-0,428036171861478	-1,66713609459327	0,000786535061506537	0,00444657972202754	tags=37%, list=8%, signal=34%
GOBP_NEGATIVE_REGULATION_OF_BONE_RESORPTION	GOBP_NEGATIVE_REGULATION_OF_BONE_RESORPTION	16	0,729310947388628	1,79200046942453	0,000794566782392458	0,00448638233398744	tags=50%, list=7%, signal=47%
GOBP_RAS_PROTEIN_SIGNAL_TRANSDUCTION	GOBP_RAS_PROTEIN_SIGNAL_TRANSDUCTION	337	0,372001967100641	1,42975054400938	0,000795333205143709	0,00448638233398744	tags=28%, list=13%, signal=24%
GOBP_NATURAL_KILLER_CELL_ACTIVATION_INVOLVED_IN_IMMUNE_RESPONSE	GOBP_NATURAL_KILLER_CELL_ACTIVATION_INVOLVED_IN_IMMUNE_RESPONSE	31	0,623052948349026	1,7877279704898	0,000799107798116094	0,00450269901697865	tags=52%, list=21%, signal=41%
GOBP_REGULATION_OF_TELOMERASE_ACTIVITY	GOBP_REGULATION_OF_TELOMERASE_ACTIVITY	47	-0,485418003785384	-1,77096314389402	0,000807054745995676	0,00454246359240124	tags=46%, list=9%, signal=42%
GOBP_POSITIVE_REGULATION_OF_ESTABLISHMENT_OF_PROTEIN_LOCALIZATION_TO_MITOCHONDRION	GOBP_POSITIVE_REGULATION_OF_ESTABLISHMENT_OF_PROTEIN_LOCALIZATION_TO_MITOCHONDRION	58	-0,457425577809604	-1,71480147458129	0,00080825544431428	0,00454421150134846	tags=43%, list=12%, signal=38%
GOBP_MITOCHONDRIAL_CYTOCHROME_C_OXIDASE_ASSEMBLY	GOBP_MITOCHONDRIAL_CYTOCHROME_C_OXIDASE_ASSEMBLY	21	-0,671128141490399	-2,03638873744109	0,000810458338831418	0,00454969655496696	tags=57%, list=16%, signal=48%
GOBP_NUCLEOSIDE_DIPHOSPHATE_METABOLIC_PROCESS	GOBP_NUCLEOSIDE_DIPHOSPHATE_METABOLIC_PROCESS	155	-0,345387868733054	-1,51914380814958	0,000811309715518407	0,00454969655496696	tags=30%, list=12%, signal=26%
GOBP_PEPTIDYL_LYSINE_TRIMETHYLATION	GOBP_PEPTIDYL_LYSINE_TRIMETHYLATION	45	-0,496695430769959	-1,79366868651132	0,000811904713334946	0,00454969655496696	tags=47%, list=16%, signal=39%
GOBP_POSITIVE_REGULATION_BY_SYMBIONT_OF_ENTRY_INTO_HOST	GOBP_POSITIVE_REGULATION_BY_SYMBIONT_OF_ENTRY_INTO_HOST	11	0,798212353980514	1,77723945294998	0,000814783191686673	0,00456082038767595	tags=55%, list=4%, signal=52%
GOBP_CYTIDINE_TO_URIDINE_EDITING	GOBP_CYTIDINE_TO_URIDINE_EDITING	12	0,777747236148337	1,77727546164558	0,000818828363534213	0,00457844336893993	tags=75%, list=9%, signal=68%
GOBP_CELLULAR_RESPONSE_TO_ARSENIC_CONTAINING_SUBSTANCE	GOBP_CELLULAR_RESPONSE_TO_ARSENIC_CONTAINING_SUBSTANCE	18	-0,684005546505145	-1,99248230896384	0,000824954275827457	0,00460356370777109	tags=61%, list=8%, signal=56%
GOBP_REGULATION_OF_NATURAL_KILLER_CELL_ACTIVATION	GOBP_REGULATION_OF_NATURAL_KILLER_CELL_ACTIVATION	33	0,615094523437278	1,78185199450774	0,000825124543116659	0,00460356370777109	tags=55%, list=20%, signal=43%
GOBP_LIPID_HOMEOSTASIS	GOBP_LIPID_HOMEOSTASIS	150	-0,34376401066213	-1,5189078071255	0,000835227859590854	0,00465484522184641	tags=31%, list=12%, signal=27%
GOBP_REGULATION_OF_RESPONSE_TO_OXIDATIVE_STRESS	GOBP_REGULATION_OF_RESPONSE_TO_OXIDATIVE_STRESS	81	-0,413079617702136	-1,65629131301479	0,000839859472456133	0,00467555355167782	tags=38%, list=13%, signal=33%
GOBP_MONOVALENT_INORGANIC_CATION_HOMEOSTASIS	GOBP_MONOVALENT_INORGANIC_CATION_HOMEOSTASIS	161	0,419244470368334	1,52176851685166	0,000842383278759583	0,00468449524843973	tags=34%, list=15%, signal=29%
GOBP_CHAPERONE_MEDIATED_PROTEIN_COMPLEX_ASSEMBLY	GOBP_CHAPERONE_MEDIATED_PROTEIN_COMPLEX_ASSEMBLY	22	-0,626657933894722	-1,91567116837533	0,000846087585318507	0,00469756984518947	tags=50%, list=8%, signal=46%
GOBP_REGULATION_OF_MITOCHONDRIAL_MEMBRANE_POTENTIAL	GOBP_REGULATION_OF_MITOCHONDRIAL_MEMBRANE_POTENTIAL	71	-0,437708081296537	-1,71937354554641	0,00084657478111152	0,00469756984518947	tags=49%, list=12%, signal=43%
GOBP_CELLULAR_RESPONSE_TO_LIPOPROTEIN_PARTICLE_STIMULUS	GOBP_CELLULAR_RESPONSE_TO_LIPOPROTEIN_PARTICLE_STIMULUS	31	0,62079486132494	1,78124883361474	0,000848663907257394	0,00470404912763192	tags=35%, list=7%, signal=33%
GOBP_ALPHA_AMINO_ACID_CATABOLIC_PROCESS	GOBP_ALPHA_AMINO_ACID_CATABOLIC_PROCESS	87	-0,404700218348285	-1,6346043484175	0,000854497772792208	0,00473124851421282	tags=33%, list=8%, signal=31%
GOBP_HISTAMINE_SECRETION	GOBP_HISTAMINE_SECRETION	11	0,796576336378325	1,77359681949057	0,000857292574283831	0,00474158027271827	tags=36%, list=4%, signal=35%
GOBP_NEGATIVE_REGULATION_OF_TISSUE_REMODELING	GOBP_NEGATIVE_REGULATION_OF_TISSUE_REMODELING	20	0,692551487372598	1,77900414593313	0,000868340338628354	0,00479748639469453	tags=45%, list=7%, signal=42%
GOBP_REGULATION_OF_GENE_SILENCING	GOBP_REGULATION_OF_GENE_SILENCING	140	-0,354792084240031	-1,52733158982409	0,000871229060435287	0,00480433633633182	tags=39%, list=14%, signal=34%
GOBP_REGULATION_OF_DENDRITIC_CELL_ANTIGEN_PROCESSING_AND_PRESENTATION	GOBP_REGULATION_OF_DENDRITIC_CELL_ANTIGEN_PROCESSING_AND_PRESENTATION	11	0,796135511180797	1,77261531133801	0,000871462379518759	0,00480433633633182	tags=55%, list=1%, signal=54%
GOBP_GLUCAN_BIOSYNTHETIC_PROCESS	GOBP_GLUCAN_BIOSYNTHETIC_PROCESS	46	-0,509145869174636	-1,85134307826472	0,000879924937415204	0,00484575707174176	tags=48%, list=11%, signal=43%
GOBP_NEGATIVE_REGULATION_OF_LEUKOCYTE_MEDIATED_CYTOTOXICITY	GOBP_NEGATIVE_REGULATION_OF_LEUKOCYTE_MEDIATED_CYTOTOXICITY	22	0,669975530316706	1,7668903850081	0,000881033996804512	0,00484663637250758	tags=32%, list=2%, signal=31%
GOBP_REGULATION_OF_OXIDATIVE_STRESS_INDUCED_INTRINSIC_APOPTOTIC_SIGNALING_PATHWAY	GOBP_REGULATION_OF_OXIDATIVE_STRESS_INDUCED_INTRINSIC_APOPTOTIC_SIGNALING_PATHWAY	28	-0,582989825347589	-1,88952247929105	0,000884208571614344	0,00485886410989368	tags=46%, list=10%, signal=42%
GOBP_NEGATIVE_REGULATION_OF_LEUKOCYTE_DEGRANULATION	GOBP_NEGATIVE_REGULATION_OF_LEUKOCYTE_DEGRANULATION	10	0,807562242197545	1,78002751128021	0,000887457160398038	0,00486623931668312	tags=50%, list=1%, signal=50%
GOBP_VERY_LOW_DENSITY_LIPOPROTEIN_PARTICLE_CLEARANCE	GOBP_VERY_LOW_DENSITY_LIPOPROTEIN_PARTICLE_CLEARANCE	10	0,807283244010906	1,77941254388592	0,000887457160398038	0,00486623931668312	tags=50%, list=3%, signal=49%
GOBP_RESPONSE_TO_STEROID_HORMONE	GOBP_RESPONSE_TO_STEROID_HORMONE	327	-0,2831221079463	-1,35374051381414	0,000891351472281253	0,00488234899784957	tags=32%, list=15%, signal=28%
GOBP_PROTEIN_K63_LINKED_DEUBIQUITINATION	GOBP_PROTEIN_K63_LINKED_DEUBIQUITINATION	35	-0,548008882228291	-1,8429409264476	0,000899509564626317	0,00492175383431656	tags=54%, list=17%, signal=45%
GOBP_REGULATION_OF_MICROTUBULE_BINDING	GOBP_REGULATION_OF_MICROTUBULE_BINDING	10	-0,814729188030204	-1,96796025557613	0,000903071274159248	0,00493595166443572	tags=100%, list=19%, signal=81%
GOBP_POSITIVE_REGULATION_OF_TELOMERASE_ACTIVITY	GOBP_POSITIVE_REGULATION_OF_TELOMERASE_ACTIVITY	33	-0,556216590387573	-1,85895993485085	0,000905110672934678	0,00494180747094282	tags=45%, list=9%, signal=41%
GOBP_POSITIVE_REGULATION_OF_LEUKOCYTE_DEGRANULATION	GOBP_POSITIVE_REGULATION_OF_LEUKOCYTE_DEGRANULATION	23	0,665441029401186	1,78279431718102	0,000906371518891092	0,00494340449138785	tags=52%, list=16%, signal=44%
GOBP_LONG_TERM_SYNAPTIC_POTENTIATION	GOBP_LONG_TERM_SYNAPTIC_POTENTIATION	82	0,47796930154593	1,61518592596709	0,00091018276545327	0,004958893295239	tags=50%, list=22%, signal=39%
GOBP_POSITIVE_REGULATION_OF_CELL_CYCLE_PROCESS	GOBP_POSITIVE_REGULATION_OF_CELL_CYCLE_PROCESS	291	-0,295452857845648	-1,38873620999074	0,000916412060543894	0,00498630963426381	tags=23%, list=10%, signal=21%
GOBP_T_CELL_DIFFERENTIATION_IN_THYMUS	GOBP_T_CELL_DIFFERENTIATION_IN_THYMUS	73	0,507787122378426	1,68132218776527	0,00091792870793581	0,00498630963426381	tags=34%, list=8%, signal=32%
GOBP_POSITIVE_REGULATION_OF_CYTOKINE_PRODUCTION_INVOLVED_IN_INFLAMMATORY_RESPONSE	GOBP_POSITIVE_REGULATION_OF_CYTOKINE_PRODUCTION_INVOLVED_IN_INFLAMMATORY_RESPONSE	21	0,692120074299335	1,79822054618029	0,000918145162822327	0,00498630963426381	tags=33%, list=3%, signal=32%
GOBP_LONG_CHAIN_FATTY_ACID_TRANSPORT	GOBP_LONG_CHAIN_FATTY_ACID_TRANSPORT	72	-0,438981904157255	-1,72418635713213	0,000921237388143158	0,00499778625554816	tags=34%, list=10%, signal=31%
GOBP_PROTEIN_IMPORT_INTO_PEROXISOME_MATRIX	GOBP_PROTEIN_IMPORT_INTO_PEROXISOME_MATRIX	13	-0,762081156261157	-2,01997434476045	0,000926970991623658	0,00502355298539148	tags=77%, list=9%, signal=70%
GOBP_WATER_SOLUBLE_VITAMIN_METABOLIC_PROCESS	GOBP_WATER_SOLUBLE_VITAMIN_METABOLIC_PROCESS	83	-0,411348966570477	-1,65564320766413	0,000948959864030796	0,00513726416317838	tags=29%, list=8%, signal=27%
GOBP_NEGATIVE_REGULATION_OF_GROWTH	GOBP_NEGATIVE_REGULATION_OF_GROWTH	242	-0,298758334574283	-1,37552290475793	0,000951310056659354	0,00514453160937077	tags=25%, list=9%, signal=23%
GOBP_SENSORY_PERCEPTION_OF_LIGHT_STIMULUS	GOBP_SENSORY_PERCEPTION_OF_LIGHT_STIMULUS	217	0,394537848480898	1,46993871984178	0,000954792599962465	0,00515790076487659	tags=48%, list=28%, signal=35%
GOBP_EPITHELIAL_CELL_PROLIFERATION	GOBP_EPITHELIAL_CELL_PROLIFERATION	395	0,355970334029118	1,38678837736577	0,000958344364132398	0,00517161519967854	tags=25%, list=13%, signal=22%
GOBP_REGULATION_OF_CELL_ADHESION_MEDIATED_BY_INTEGRIN	GOBP_REGULATION_OF_CELL_ADHESION_MEDIATED_BY_INTEGRIN	48	0,55604175624277	1,73857601505924	0,000968453108952199	0,0052206474352703	tags=40%, list=11%, signal=35%
GOBP_NEGATIVE_REGULATION_OF_INTERLEUKIN_12_PRODUCTION	GOBP_NEGATIVE_REGULATION_OF_INTERLEUKIN_12_PRODUCTION	17	0,716677061001418	1,78280546819577	0,000969696682444449	0,00522183709269927	tags=65%, list=15%, signal=55%
GOBP_REGULATION_OF_ANGIOTENSIN_LEVELS_IN_BLOOD	GOBP_REGULATION_OF_ANGIOTENSIN_LEVELS_IN_BLOOD	12	0,773483033010564	1,76753108294773	0,000972792637832729	0,00523152578633636	tags=58%, list=9%, signal=53%
GOBP_LEUKOCYTE_HOMEOSTASIS	GOBP_LEUKOCYTE_HOMEOSTASIS	79	0,491241184488072	1,64617602285197	0,000973545445057698	0,00523152578633636	tags=38%, list=12%, signal=33%
GOBP_NEGATIVE_REGULATION_OF_PROTEIN_MODIFICATION_BY_SMALL_PROTEIN_CONJUGATION_OR_REMOVAL	GOBP_NEGATIVE_REGULATION_OF_PROTEIN_MODIFICATION_BY_SMALL_PROTEIN_CONJUGATION_OR_REMOVAL	89	-0,398442247834558	-1,61824598335053	0,000981242026581065	0,00526734021629478	tags=41%, list=11%, signal=37%
GOBP_REGULATION_OF_MUSCLE_SYSTEM_PROCESS	GOBP_REGULATION_OF_MUSCLE_SYSTEM_PROCESS	228	-0,309384040217709	-1,42100855613027	0,000991664743776446	0,00531769802203651	tags=25%, list=10%, signal=23%
GOBP_REGULATION_OF_CD8_POSITIVE_ALPHA_BETA_T_CELL_ACTIVATION	GOBP_REGULATION_OF_CD8_POSITIVE_ALPHA_BETA_T_CELL_ACTIVATION	19	0,70285482490863	1,78080468950714	0,00100275408519348	0,00536721334797668	tags=42%, list=5%, signal=40%
GOBP_POSITIVE_REGULATION_OF_NATURAL_KILLER_CELL_MEDIATED_CYTOTOXICITY	GOBP_POSITIVE_REGULATION_OF_NATURAL_KILLER_CELL_MEDIATED_CYTOTOXICITY	25	0,655435976455798	1,78956284138543	0,00100356263219136	0,00536721334797668	tags=52%, list=11%, signal=46%
GOBP_REGULATION_OF_ACUTE_INFLAMMATORY_RESPONSE_TO_ANTIGENIC_STIMULUS	GOBP_REGULATION_OF_ACUTE_INFLAMMATORY_RESPONSE_TO_ANTIGENIC_STIMULUS	14	0,772919807874285	1,84785506275321	0,00100405264394079	0,00536721334797668	tags=43%, list=3%, signal=42%
GOBP_REGULATION_OF_LIPID_STORAGE	GOBP_REGULATION_OF_LIPID_STORAGE	52	-0,476685200293734	-1,75105482738199	0,0010147903180043	0,00541893783829702	tags=44%, list=12%, signal=39%
GOBP_REGULATION_OF_PROTEIN_LOCALIZATION_TO_CHROMOSOME_TELOMERIC_REGION	GOBP_REGULATION_OF_PROTEIN_LOCALIZATION_TO_CHROMOSOME_TELOMERIC_REGION	14	-0,738394714825777	-1,9921439637731	0,00102633540084584	0,00547486125529574	tags=71%, list=11%, signal=63%
GOBP_CARNITINE_SHUTTLE	GOBP_CARNITINE_SHUTTLE	11	-0,790128032201341	-2,01368021807062	0,00103436548063305	0,00551193713844646	tags=55%, list=8%, signal=50%
GOBP_NEGATIVE_REGULATION_OF_CELL_CYCLE_PHASE_TRANSITION	GOBP_NEGATIVE_REGULATION_OF_CELL_CYCLE_PHASE_TRANSITION	249	-0,301094624206866	-1,38160889086896	0,00103918811263147	0,0055318616423187	tags=39%, list=18%, signal=32%
GOBP_NEGATIVE_REGULATION_OF_DEFENSE_RESPONSE	GOBP_NEGATIVE_REGULATION_OF_DEFENSE_RESPONSE	211	0,399954825905852	1,48547739486912	0,00104283358365872	0,00554548483810186	tags=32%, list=18%, signal=26%
GOBP_TRANSCRIPTION_ELONGATION_FROM_RNA_POLYMERASE_I_PROMOTER	GOBP_TRANSCRIPTION_ELONGATION_FROM_RNA_POLYMERASE_I_PROMOTER	30	-0,569997078923697	-1,84077281461952	0,0010560698706118	0,00561002777260484	tags=63%, list=12%, signal=56%
GOBP_NEGATIVE_REGULATION_OF_VIRAL_GENOME_REPLICATION	GOBP_NEGATIVE_REGULATION_OF_VIRAL_GENOME_REPLICATION	53	0,542698460118863	1,70162108301822	0,00105739340522999	0,00561003360514203	tags=51%, list=20%, signal=41%
GOBP_NEGATIVE_REGULATION_OF_RESPONSE_TO_BIOTIC_STIMULUS	GOBP_NEGATIVE_REGULATION_OF_RESPONSE_TO_BIOTIC_STIMULUS	98	0,47234642915456	1,63114442469499	0,0010582688269837	0,00561003360514203	tags=37%, list=18%, signal=30%
GOBP_LYSOSOMAL_LUMEN_ACIDIFICATION	GOBP_LYSOSOMAL_LUMEN_ACIDIFICATION	10	0,800329528903639	1,76408517523275	0,00106913786795226	0,00565972023997465	tags=64%, list=12%, signal=56%
GOBP_PHOSPHORYLATED_CARBOHYDRATE_DEPHOSPHORYLATION	GOBP_PHOSPHORYLATED_CARBOHYDRATE_DEPHOSPHORYLATION	17	-0,693538726519903	-1,97856928602462	0,0010704111542564	0,00565972023997465	tags=53%, list=12%, signal=46%
GOBP_REGULATION_OF_GLIAL_CELL_MIGRATION	GOBP_REGULATION_OF_GLIAL_CELL_MIGRATION	19	0,70204668571634	1,77875712859925	0,00107096763013037	0,00565972023997465	tags=47%, list=7%, signal=44%
GOBP_REGULATION_OF_CAMP_DEPENDENT_PROTEIN_KINASE_ACTIVITY	GOBP_REGULATION_OF_CAMP_DEPENDENT_PROTEIN_KINASE_ACTIVITY	20	-0,64366667796797	-1,93517988292494	0,00107287417756037	0,00566393244720339	tags=50%, list=8%, signal=46%
GOBP_ESTABLISHMENT_OR_MAINTENANCE_OF_TRANSMEMBRANE_ELECTROCHEMICAL_GRADIENT	GOBP_ESTABLISHMENT_OR_MAINTENANCE_OF_TRANSMEMBRANE_ELECTROCHEMICAL_GRADIENT	13	0,758295765098934	1,77397088389641	0,00107654900544165	0,00567282175015287	tags=62%, list=12%, signal=54%
GOBP_POSITIVE_REGULATION_OF_INTERLEUKIN_2_PRODUCTION	GOBP_POSITIVE_REGULATION_OF_INTERLEUKIN_2_PRODUCTION	30	0,625994088250666	1,78974484221243	0,0010767804654061	0,00567282175015287	tags=40%, list=6%, signal=38%
GOBP_CELLULAR_RESPONSE_TO_HYDROGEN_PEROXIDE	GOBP_CELLULAR_RESPONSE_TO_HYDROGEN_PEROXIDE	83	-0,409098879248106	-1,64658680520615	0,00108167949273017	0,00569275650555417	tags=37%, list=14%, signal=32%
GOBP_POSITIVE_REGULATION_OF_CATION_TRANSMEMBRANE_TRANSPORT	GOBP_POSITIVE_REGULATION_OF_CATION_TRANSMEMBRANE_TRANSPORT	138	0,436692076191814	1,57335799460365	0,00109558862506062	0,0057600205261941	tags=31%, list=11%, signal=28%
GOBP_REGULATION_OF_B_CELL_MEDIATED_IMMUNITY	GOBP_REGULATION_OF_B_CELL_MEDIATED_IMMUNITY	54	0,532636979449005	1,67899715476039	0,00109898585440982	0,00577193702341783	tags=35%, list=12%, signal=31%
GOBP_HIGH_DENSITY_LIPOPROTEIN_PARTICLE_REMODELING	GOBP_HIGH_DENSITY_LIPOPROTEIN_PARTICLE_REMODELING	18	0,706940751728633	1,77661968943555	0,00111024363783024	0,00582494612697909	tags=28%, list=3%, signal=27%
GOBP_REGULATION_OF_GENE_EXPRESSION_EPIGENETIC	GOBP_REGULATION_OF_GENE_EXPRESSION_EPIGENETIC	202	-0,311261706699217	-1,42056526495504	0,00111136092608769	0,00582494612697909	tags=37%, list=16%, signal=31%
GOBP_REGULATION_OF_ANATOMICAL_STRUCTURE_SIZE	GOBP_REGULATION_OF_ANATOMICAL_STRUCTURE_SIZE	487	0,340165641331223	1,34142622066867	0,0011153493252281	0,00583985467209177	tags=30%, list=16%, signal=25%
GOBP_ADENYLATE_CYCLASE_INHIBITING_G_PROTEIN_COUPLED_RECEPTOR_SIGNALING_PATHWAY	GOBP_ADENYLATE_CYCLASE_INHIBITING_G_PROTEIN_COUPLED_RECEPTOR_SIGNALING_PATHWAY	84	0,48608771970262	1,65430990439362	0,00117922363796598	0,00616796790145118	tags=48%, list=24%, signal=36%
GOBP_PROTEIN_TRANSPORT_ALONG_MICROTUBULE	GOBP_PROTEIN_TRANSPORT_ALONG_MICROTUBULE	68	-0,417509849098245	-1,62613766087304	0,00118279822713914	0,00618033259932988	tags=32%, list=10%, signal=29%
GOBP_ERROR_PRONE_TRANSLESION_SYNTHESIS	GOBP_ERROR_PRONE_TRANSLESION_SYNTHESIS	21	-0,657092592967622	-1,99380099425375	0,00121209266241474	0,00632692540043684	tags=62%, list=13%, signal=54%
GOBP_POSITIVE_REGULATION_OF_CELL_MIGRATION_INVOLVED_IN_SPROUTING_ANGIOGENESIS	GOBP_POSITIVE_REGULATION_OF_CELL_MIGRATION_INVOLVED_IN_SPROUTING_ANGIOGENESIS	26	-0,600815748344751	-1,91319891507434	0,0012158677222564	0,00633850696124504	tags=35%, list=8%, signal=32%
GOBP_SMOOTH_MUSCLE_CONTRACTION	GOBP_SMOOTH_MUSCLE_CONTRACTION	97	-0,374288421619371	-1,52395341810782	0,0012172954826026	0,00633850696124504	tags=30%, list=10%, signal=27%
GOBP_SENSORY_PERCEPTION_OF_MECHANICAL_STIMULUS	GOBP_SENSORY_PERCEPTION_OF_MECHANICAL_STIMULUS	167	0,417000280710836	1,51695657678296	0,00121803630342437	0,00633850696124504	tags=32%, list=13%, signal=28%
GOBP_POSITIVE_REGULATION_OF_NATURAL_KILLER_CELL_MEDIATED_IMMUNITY	GOBP_POSITIVE_REGULATION_OF_NATURAL_KILLER_CELL_MEDIATED_IMMUNITY	30	0,621695053118985	1,77745371023877	0,00122445170461118	0,00636031075467855	tags=50%, list=12%, signal=44%
GOBP_HEART_GROWTH	GOBP_HEART_GROWTH	91	-0,391531947410217	-1,57974804655017	0,00122471801603311	0,00636031075467855	tags=27%, list=7%, signal=26%
GOBP_AUTOPHAGOSOME_MATURATION	GOBP_AUTOPHAGOSOME_MATURATION	41	-0,517922631153022	-1,82023081633723	0,00123103347335091	0,00638661166814673	tags=45%, list=12%, signal=40%
GOBP_POSITIVE_REGULATION_OF_PEPTIDYL_LYSINE_ACETYLATION	GOBP_POSITIVE_REGULATION_OF_PEPTIDYL_LYSINE_ACETYLATION	34	-0,550701338857378	-1,84738074417355	0,00124153727324823	0,00643171646008037	tags=41%, list=12%, signal=36%
GOBP_NEGATIVE_REGULATION_OF_TRANSCRIPTION_FROM_RNA_POLYMERASE_II_PROMOTER_IN_RESPONSE_TO_STRESS	GOBP_NEGATIVE_REGULATION_OF_TRANSCRIPTION_FROM_RNA_POLYMERASE_II_PROMOTER_IN_RESPONSE_TO_STRESS	12	-0,752698637125206	-1,9481213902855	0,00124224729277948	0,00643171646008037	tags=75%, list=14%, signal=64%
GOBP_PATTERN_RECOGNITION_RECEPTOR_SIGNALING_PATHWAY	GOBP_PATTERN_RECOGNITION_RECEPTOR_SIGNALING_PATHWAY	204	0,40377199176489	1,4983049990129	0,00124531969730835	0,00644109124089072	tags=24%, list=9%, signal=22%
GOBP_TOXIN_TRANSPORT	GOBP_TOXIN_TRANSPORT	39	-0,517125440008885	-1,79312152902481	0,00124831204900421	0,00645003341109971	tags=46%, list=11%, signal=41%
GOBP_REGULATION_OF_LYMPHOCYTE_CHEMOTAXIS	GOBP_REGULATION_OF_LYMPHOCYTE_CHEMOTAXIS	25	0,648514799252984	1,77066567677177	0,00124959426463047	0,00645013015261733	tags=56%, list=15%, signal=47%
GOBP_T_CELL_LINEAGE_COMMITMENT	GOBP_T_CELL_LINEAGE_COMMITMENT	27	0,647637509862213	1,80534154553381	0,00125822968266941	0,00648814396972461	tags=48%, list=11%, signal=43%
GOBP_CHONDROITIN_SULFATE_PROTEOGLYCAN_BIOSYNTHETIC_PROCESS	GOBP_CHONDROITIN_SULFATE_PROTEOGLYCAN_BIOSYNTHETIC_PROCESS	30	0,62070150717705	1,77461311835707	0,00127379672634824	0,0065577226518835	tags=53%, list=16%, signal=45%
GOBP_REGULATION_OF_MUSCLE_CELL_DIFFERENTIATION	GOBP_REGULATION_OF_MUSCLE_CELL_DIFFERENTIATION	143	-0,347658120152201	-1,51807141790182	0,00127429204126708	0,0065577226518835	tags=31%, list=11%, signal=28%
GOBP_CONNECTIVE_TISSUE_DEVELOPMENT	GOBP_CONNECTIVE_TISSUE_DEVELOPMENT	240	0,388228525723496	1,46010657508322	0,00127935390754607	0,00657714168985164	tags=33%, list=17%, signal=28%
GOBP_OSTEOCLAST_DEVELOPMENT	GOBP_OSTEOCLAST_DEVELOPMENT	16	0,716667556400361	1,76093421069468	0,00128352131829624	0,00659192789728602	tags=62%, list=12%, signal=55%
GOBP_HEPATICOBILIARY_SYSTEM_DEVELOPMENT	GOBP_HEPATICOBILIARY_SYSTEM_DEVELOPMENT	139	-0,358141045875624	-1,54303878837129	0,00130641705071079	0,00670277290842066	tags=33%, list=12%, signal=29%
GOBP_LEUKOCYTE_ADHESION_TO_VASCULAR_ENDOTHELIAL_CELL	GOBP_LEUKOCYTE_ADHESION_TO_VASCULAR_ENDOTHELIAL_CELL	48	0,548299844214237	1,71436937515785	0,00130945377938985	0,00671160797568794	tags=38%, list=15%, signal=32%
GOBP_TRICARBOXYLIC_ACID_METABOLIC_PROCESS	GOBP_TRICARBOXYLIC_ACID_METABOLIC_PROCESS	14	-0,728923219728256	-1,96659044692421	0,00132148694618661	0,00676649033127645	tags=64%, list=12%, signal=57%
GOBP_REGULATION_OF_MICROTUBULE_CYTOSKELETON_ORGANIZATION	GOBP_REGULATION_OF_MICROTUBULE_CYTOSKELETON_ORGANIZATION	137	-0,350619390059326	-1,49948327260353	0,00132548849622385	0,00678017913148571	tags=35%, list=14%, signal=30%
GOBP_ORGANIC_ANION_TRANSPORT	GOBP_ORGANIC_ANION_TRANSPORT	373	0,3600030086495	1,3962880326478	0,00132847647034773	0,00678866104216732	tags=28%, list=15%, signal=24%
GOBP_SKELETAL_MUSCLE_CELL_DIFFERENTIATION	GOBP_SKELETAL_MUSCLE_CELL_DIFFERENTIATION	63	-0,445227774119593	-1,70755781357008	0,00133044096444722	0,00679190112350307	tags=37%, list=10%, signal=33%
GOBP_NEGATIVE_REGULATION_OF_INNATE_IMMUNE_RESPONSE	GOBP_NEGATIVE_REGULATION_OF_INNATE_IMMUNE_RESPONSE	64	0,5137915278577	1,66073929762172	0,00133442805797486	0,00680544978617546	tags=41%, list=18%, signal=33%
GOBP_CELLULAR_RESPONSE_TO_LEUCINE_STARVATION	GOBP_CELLULAR_RESPONSE_TO_LEUCINE_STARVATION	10	-0,802664712178317	-1,93881878215197	0,00133812103832164	0,00681747295472251	tags=80%, list=15%, signal=68%
GOBP_REGULATION_OF_TOLERANCE_INDUCTION	GOBP_REGULATION_OF_TOLERANCE_INDUCTION	18	0,703169379981	1,76714181835987	0,0013418255457186	0,00682953081843813	tags=39%, list=3%, signal=38%
GOBP_HYPERSENSITIVITY	GOBP_HYPERSENSITIVITY	10	0,789836758699831	1,74095702652003	0,0013486474685341	0,00685741566420976	tags=40%, list=2%, signal=39%
GOBP_POSITIVE_REGULATION_OF_T_CELL_MEDIATED_IMMUNITY	GOBP_POSITIVE_REGULATION_OF_T_CELL_MEDIATED_IMMUNITY	50	0,552851301224173	1,72439483794468	0,00136890940314216	0,00695351492839876	tags=30%, list=5%, signal=29%
GOBP_LEUKOCYTE_TETHERING_OR_ROLLING	GOBP_LEUKOCYTE_TETHERING_OR_ROLLING	30	0,619215973436881	1,77036591155543	0,0013727293982597	0,00696598765220253	tags=43%, list=13%, signal=38%
GOBP_REACTIVE_OXYGEN_SPECIES_BIOSYNTHETIC_PROCESS	GOBP_REACTIVE_OXYGEN_SPECIES_BIOSYNTHETIC_PROCESS	114	-0,371450579910247	-1,55746201525432	0,00138603733205037	0,0070265348362633	tags=31%, list=10%, signal=28%
GOBP_NON_RECOMBINATIONAL_REPAIR	GOBP_NON_RECOMBINATIONAL_REPAIR	106	-0,369981742637988	-1,53490670014839	0,0013937066122818	0,00705840501557399	tags=38%, list=15%, signal=32%
GOBP_REGULATION_OF_TRANSMEMBRANE_RECEPTOR_PROTEIN_SERINE_THREONINE_KINASE_SIGNALING_PATHWAY	GOBP_REGULATION_OF_TRANSMEMBRANE_RECEPTOR_PROTEIN_SERINE_THREONINE_KINASE_SIGNALING_PATHWAY	245	-0,300408317825691	-1,38091554991926	0,00139921530647377	0,00707928061402242	tags=29%, list=11%, signal=26%
GOBP_REGULATION_OF_CATION_CHANNEL_ACTIVITY	GOBP_REGULATION_OF_CATION_CHANNEL_ACTIVITY	172	0,415748819536959	1,51345506721805	0,00140860553484959	0,0071197339162447	tags=43%, list=21%, signal=34%
GOBP_REGULATION_OF_HISTONE_METHYLATION	GOBP_REGULATION_OF_HISTONE_METHYLATION	61	-0,437037272199369	-1,66622114514909	0,00141239102644753	0,00712988714800183	tags=46%, list=13%, signal=40%
GOBP_EYE_MORPHOGENESIS	GOBP_EYE_MORPHOGENESIS	143	0,427650414116102	1,54175166579676	0,00141340759917294	0,00712988714800183	tags=42%, list=20%, signal=34%
GOBP_NEGATIVE_REGULATION_OF_HEMOPOIESIS	GOBP_NEGATIVE_REGULATION_OF_HEMOPOIESIS	102	0,459026662447889	1,60020554212206	0,00141826801070988	0,0071401827601188	tags=40%, list=17%, signal=33%
GOBP_REGULATION_OF_PEPTIDYL_SERINE_PHOSPHORYLATION	GOBP_REGULATION_OF_PEPTIDYL_SERINE_PHOSPHORYLATION	141	-0,343039193726626	-1,4753242962385	0,0014184624171196	0,0071401827601188	tags=36%, list=15%, signal=31%
GOBP_POSITIVE_REGULATION_OF_TRANSCRIPTION_FROM_RNA_POLYMERASE_II_PROMOTER_IN_RESPONSE_TO_STRESS	GOBP_POSITIVE_REGULATION_OF_TRANSCRIPTION_FROM_RNA_POLYMERASE_II_PROMOTER_IN_RESPONSE_TO_STRESS	24	-0,620403639085071	-1,94702624628587	0,00141964456445065	0,0071401827601188	tags=38%, list=5%, signal=35%
GOBP_REGULATION_OF_PH	GOBP_REGULATION_OF_PH	103	0,46190884002423	1,60963574000792	0,00142328546829494	0,0071514491295725	tags=36%, list=15%, signal=30%
GOBP_CELL_FATE_COMMITMENT	GOBP_CELL_FATE_COMMITMENT	247	0,379194883454734	1,43204783009566	0,00143033222321627	0,00717978957671493	tags=30%, list=16%, signal=25%
GOBP_ORGANIC_HYDROXY_COMPOUND_BIOSYNTHETIC_PROCESS	GOBP_ORGANIC_HYDROXY_COMPOUND_BIOSYNTHETIC_PROCESS	244	-0,296193962308536	-1,36046252601217	0,00143932042346615	0,00721781017858024	tags=27%, list=10%, signal=24%
GOBP_I_KAPPAB_KINASE_NF_KAPPAB_SIGNALING	GOBP_I_KAPPAB_KINASE_NF_KAPPAB_SIGNALING	278	0,374321323932429	1,42612007394806	0,00144080492673531	0,00721816403433144	tags=25%, list=13%, signal=22%
GOBP_PORE_COMPLEX_ASSEMBLY	GOBP_PORE_COMPLEX_ASSEMBLY	20	-0,630897162640921	-1,89678841413923	0,00144233607245884	0,00721875063715918	tags=65%, list=8%, signal=60%
GOBP_NEGATIVE_REGULATION_OF_PROTEIN_SERINE_THREONINE_KINASE_ACTIVITY	GOBP_NEGATIVE_REGULATION_OF_PROTEIN_SERINE_THREONINE_KINASE_ACTIVITY	136	-0,348653990751285	-1,49007139430276	0,00145362946801019	0,00726814734005097	tags=40%, list=15%, signal=35%
GOBP_MITOCHONDRIAL_ELECTRON_TRANSPORT_CYTOCHROME_C_TO_OXYGEN	GOBP_MITOCHONDRIAL_ELECTRON_TRANSPORT_CYTOCHROME_C_TO_OXYGEN	21	-0,651882237880363	-1,97799133323402	0,00145594301653864	0,00727259207380601	tags=71%, list=19%, signal=58%
GOBP_REGULATION_OF_HEMATOPOIETIC_PROGENITOR_CELL_DIFFERENTIATION	GOBP_REGULATION_OF_HEMATOPOIETIC_PROGENITOR_CELL_DIFFERENTIATION	89	-0,390397755019071	-1,58557382507037	0,0014623703458028	0,00729755680872266	tags=44%, list=18%, signal=36%
GOBP_REGULATION_OF_CALCIUM_ION_TRANSMEMBRANE_TRANSPORT	GOBP_REGULATION_OF_CALCIUM_ION_TRANSMEMBRANE_TRANSPORT	141	0,426269786761818	1,53912075806155	0,00146622758402893	0,00730965997701921	tags=30%, list=11%, signal=27%
GOBP_AMINO_ACID_TRANSMEMBRANE_TRANSPORT	GOBP_AMINO_ACID_TRANSMEMBRANE_TRANSPORT	95	0,466417933521592	1,59979584556913	0,00147457566736745	0,00734410612869347	tags=37%, list=13%, signal=32%
GOBP_POSITIVE_REGULATION_OF_GLUCOSE_TRANSMEMBRANE_TRANSPORT	GOBP_POSITIVE_REGULATION_OF_GLUCOSE_TRANSMEMBRANE_TRANSPORT	44	-0,4965315620967	-1,78637707446855	0,00147861879782876	0,0073570652659998	tags=39%, list=11%, signal=34%
GOBP_KERATAN_SULFATE_METABOLIC_PROCESS	GOBP_KERATAN_SULFATE_METABOLIC_PROCESS	33	0,602505758844926	1,74538391611888	0,00148641953621034	0,00738836611089655	tags=39%, list=8%, signal=36%
GOBP_MITOCHONDRIAL_ELECTRON_TRANSPORT_UBIQUINOL_TO_CYTOCHROME_C	GOBP_MITOCHONDRIAL_ELECTRON_TRANSPORT_UBIQUINOL_TO_CYTOCHROME_C	13	-0,748355359391656	-1,98359271098038	0,0014878041845253	0,00738836611089655	tags=69%, list=12%, signal=61%
GOBP_LYSOSOME_LOCALIZATION	GOBP_LYSOSOME_LOCALIZATION	74	0,497697669606711	1,64813901763941	0,00149005688532606	0,00739236190436301	tags=34%, list=17%, signal=28%
GOBP_CELLULAR_RESPONSE_TO_LEUCINE	GOBP_CELLULAR_RESPONSE_TO_LEUCINE	10	-0,797647821100656	-1,92670059319735	0,00149710079753313	0,00742009667126856	tags=90%, list=15%, signal=76%
GOBP_SOMATIC_STEM_CELL_POPULATION_MAINTENANCE	GOBP_SOMATIC_STEM_CELL_POPULATION_MAINTENANCE	71	-0,423302959576517	-1,66278837779622	0,00150843480436111	0,00746902005457172	tags=38%, list=12%, signal=34%
GOBP_INTERLEUKIN_17_PRODUCTION	GOBP_INTERLEUKIN_17_PRODUCTION	37	0,579021288843097	1,71260648179564	0,00152336931685843	0,00753565926604873	tags=38%, list=12%, signal=33%
GOBP_CELLULAR_RESPONSE_TO_OXIDISED_LOW_DENSITY_LIPOPROTEIN_PARTICLE_STIMULUS	GOBP_CELLULAR_RESPONSE_TO_OXIDISED_LOW_DENSITY_LIPOPROTEIN_PARTICLE_STIMULUS	10	0,783987384199608	1,7280638438152	0,00153087984265019	0,00756548073255491	tags=40%, list=3%, signal=39%
GOBP_MEGAKARYOCYTE_DEVELOPMENT	GOBP_MEGAKARYOCYTE_DEVELOPMENT	16	0,711704284831362	1,74873888438925	0,00154238464534938	0,00761496481093673	tags=44%, list=9%, signal=40%
GOBP_REGULATION_OF_RAS_PROTEIN_SIGNAL_TRANSDUCTION	GOBP_REGULATION_OF_RAS_PROTEIN_SIGNAL_TRANSDUCTION	190	0,40607182225871	1,50005433183005	0,00155075429886671	0,00764888956107688	tags=30%, list=13%, signal=26%
GOBP_NEGATIVE_REGULATION_OF_TUMOR_NECROSIS_FACTOR_SUPERFAMILY_CYTOKINE_PRODUCTION	GOBP_NEGATIVE_REGULATION_OF_TUMOR_NECROSIS_FACTOR_SUPERFAMILY_CYTOKINE_PRODUCTION	61	0,520156988023977	1,6617998794674	0,00156297497395708	0,00770172513711474	tags=36%, list=13%, signal=31%
GOBP_POSITIVE_REGULATION_OF_MACROPHAGE_MIGRATION	GOBP_POSITIVE_REGULATION_OF_MACROPHAGE_MIGRATION	24	0,639088115801257	1,73340022679396	0,00157459696632451	0,00775075566942733	tags=50%, list=7%, signal=46%
GOBP_NEGATIVE_REGULATION_OF_VIRAL_PROCESS	GOBP_NEGATIVE_REGULATION_OF_VIRAL_PROCESS	87	0,473361158322198	1,6178155101842	0,00157596168165829	0,00775075566942733	tags=41%, list=17%, signal=34%
GOBP_MEMBRANE_REPOLARIZATION_DURING_ACTION_POTENTIAL	GOBP_MEMBRANE_REPOLARIZATION_DURING_ACTION_POTENTIAL	25	0,641342262299619	1,75108221466214	0,00160062277478898	0,00786341408970286	tags=36%, list=5%, signal=34%
GOBP_POSITIVE_REGULATION_OF_MRNA_PROCESSING	GOBP_POSITIVE_REGULATION_OF_MRNA_PROCESSING	33	-0,536955572553976	-1,79458670133734	0,00160194919751047	0,00786341408970286	tags=45%, list=13%, signal=40%
GOBP_REGULATION_OF_DEACETYLASE_ACTIVITY	GOBP_REGULATION_OF_DEACETYLASE_ACTIVITY	11	-0,774478315459902	-1,97379614392526	0,00161409585019769	0,00791297612669342	tags=45%, list=7%, signal=42%
GOBP_REGULATION_OF_CHEMOKINE_MEDIATED_SIGNALING_PATHWAY	GOBP_REGULATION_OF_CHEMOKINE_MEDIATED_SIGNALING_PATHWAY	10	0,783209528519203	1,72634929546391	0,00161514615553664	0,00791297612669342	tags=60%, list=8%, signal=55%
GOBP_POSITIVE_REGULATION_OF_ALCOHOL_BIOSYNTHETIC_PROCESS	GOBP_POSITIVE_REGULATION_OF_ALCOHOL_BIOSYNTHETIC_PROCESS	21	0,675276133527608	1,75445773464065	0,00162984598268677	0,00797733819905655	tags=48%, list=9%, signal=43%
GOBP_REGULATION_OF_PROTEIN_CONTAINING_COMPLEX_DISASSEMBLY	GOBP_REGULATION_OF_PROTEIN_CONTAINING_COMPLEX_DISASSEMBLY	120	-0,356790356651101	-1,51631675195085	0,00163374044104238	0,00798874037502046	tags=38%, list=14%, signal=33%
GOBP_NUCLEAR_MEMBRANE_ORGANIZATION	GOBP_NUCLEAR_MEMBRANE_ORGANIZATION	17	-0,677788676506629	-1,93363658938058	0,0016451919574077	0,0080295470578077	tags=71%, list=19%, signal=57%
GOBP_ADENYLATE_CYCLASE_MODULATING_G_PROTEIN_COUPLED_RECEPTOR_SIGNALING_PATHWAY	GOBP_ADENYLATE_CYCLASE_MODULATING_G_PROTEIN_COUPLED_RECEPTOR_SIGNALING_PATHWAY	228	0,386095652561011	1,44611882798426	0,00164523138539997	0,0080295470578077	tags=40%, list=23%, signal=31%
GOBP_MULTI_MULTICELLULAR_ORGANISM_PROCESS	GOBP_MULTI_MULTICELLULAR_ORGANISM_PROCESS	200	0,397523278207014	1,47399829466959	0,00164848236616258	0,00803772920655202	tags=27%, list=12%, signal=24%
GOBP_PHOSPHOLIPASE_C_ACTIVATING_G_PROTEIN_COUPLED_RECEPTOR_SIGNALING_PATHWAY	GOBP_PHOSPHOLIPASE_C_ACTIVATING_G_PROTEIN_COUPLED_RECEPTOR_SIGNALING_PATHWAY	102	0,456671386520469	1,5919948521979	0,00167809871550629	0,00817031376595815	tags=45%, list=22%, signal=35%
GOBP_POSITIVE_REGULATION_OF_REGULATORY_T_CELL_DIFFERENTIATION	GOBP_POSITIVE_REGULATION_OF_REGULATORY_T_CELL_DIFFERENTIATION	16	0,709488133890481	1,74329354788279	0,00167887544377867	0,00817031376595815	tags=44%, list=6%, signal=41%
GOBP_NEGATIVE_REGULATION_OF_RESPONSE_TO_ENDOPLASMIC_RETICULUM_STRESS	GOBP_NEGATIVE_REGULATION_OF_RESPONSE_TO_ENDOPLASMIC_RETICULUM_STRESS	44	-0,493628974956322	-1,77593440471695	0,00169122781406857	0,00822258856268575	tags=43%, list=15%, signal=37%
GOBP_REGULATION_OF_NUCLEAR_TRANSCRIBED_MRNA_CATABOLIC_PROCESS_DEADENYLATION_DEPENDENT_DECAY	GOBP_REGULATION_OF_NUCLEAR_TRANSCRIBED_MRNA_CATABOLIC_PROCESS_DEADENYLATION_DEPENDENT_DECAY	17	-0,676246723228122	-1,92923761167295	0,00170143648945288	0,00826435135933107	tags=47%, list=8%, signal=43%
GOBP_CD4_POSITIVE_OR_CD8_POSITIVE_ALPHA_BETA_T_CELL_LINEAGE_COMMITMENT	GOBP_CD4_POSITIVE_OR_CD8_POSITIVE_ALPHA_BETA_T_CELL_LINEAGE_COMMITMENT	22	0,651979443036301	1,71943027319105	0,00174414172993368	0,00846372959250138	tags=50%, list=11%, signal=44%
GOBP_REGULATION_OF_NIK_NF_KAPPAB_SIGNALING	GOBP_REGULATION_OF_NIK_NF_KAPPAB_SIGNALING	99	0,458003050608461	1,58904836746739	0,00175128816278065	0,00849033814909329	tags=36%, list=20%, signal=29%
GOBP_MAINTENANCE_OF_PROTEIN_LOCATION_IN_NUCLEUS	GOBP_MAINTENANCE_OF_PROTEIN_LOCATION_IN_NUCLEUS	23	-0,614520536213311	-1,88973558106491	0,00176309272582367	0,0085394576521156	tags=52%, list=11%, signal=47%
GOBP_CELLULAR_RESPONSE_TO_CORTICOSTEROID_STIMULUS	GOBP_CELLULAR_RESPONSE_TO_CORTICOSTEROID_STIMULUS	60	-0,430490929898213	-1,62963917411236	0,00181398557459268	0,00877762687990108	tags=37%, list=14%, signal=32%
GOBP_TRNA_METHYLATION	GOBP_TRNA_METHYLATION	40	-0,498017958758738	-1,7335080492062	0,00182648417138043	0,00882973645350102	tags=49%, list=16%, signal=41%
GOBP_POSITIVE_REGULATION_OF_CATION_CHANNEL_ACTIVITY	GOBP_POSITIVE_REGULATION_OF_CATION_CHANNEL_ACTIVITY	70	0,488800776872345	1,61750484889938	0,00183365987249586	0,00885603940311388	tags=46%, list=21%, signal=36%
GOBP_REGULATION_OF_POSTSYNAPTIC_MEMBRANE_POTENTIAL	GOBP_REGULATION_OF_POSTSYNAPTIC_MEMBRANE_POTENTIAL	135	0,428794628055593	1,54089594069819	0,00184265767401815	0,00889108452349967	tags=34%, list=12%, signal=30%
GOBP_PLATELET_DERIVED_GROWTH_FACTOR_RECEPTOR_SIGNALING_PATHWAY	GOBP_PLATELET_DERIVED_GROWTH_FACTOR_RECEPTOR_SIGNALING_PATHWAY	55	-0,454933736469402	-1,68667613101611	0,00185179448519559	0,00892673356650001	tags=33%, list=8%, signal=30%
GOBP_DNA_INTEGRITY_CHECKPOINT	GOBP_DNA_INTEGRITY_CHECKPOINT	155	-0,332615688904407	-1,46296702934598	0,00185949036048802	0,00895537574555786	tags=35%, list=15%, signal=30%
GOBP_SYNAPTIC_TRANSMISSION_GLUTAMATERGIC	GOBP_SYNAPTIC_TRANSMISSION_GLUTAMATERGIC	89	0,463908802881523	1,58505841067755	0,00187145016500891	0,00900447982315786	tags=43%, list=20%, signal=35%
GOBP_POST_EMBRYONIC_ANIMAL_MORPHOGENESIS	GOBP_POST_EMBRYONIC_ANIMAL_MORPHOGENESIS	12	0,760210653278381	1,73720159578366	0,00189892929354532	0,00912809231972587	tags=58%, list=8%, signal=54%
GOBP_GLUCOSAMINE_CONTAINING_COMPOUND_METABOLIC_PROCESS	GOBP_GLUCOSAMINE_CONTAINING_COMPOUND_METABOLIC_PROCESS	26	0,618921803207843	1,71010022306161	0,00191997618132259	0,00922058175508169	tags=46%, list=9%, signal=42%
GOBP_REGULATION_OF_DOUBLE_STRAND_BREAK_REPAIR	GOBP_REGULATION_OF_DOUBLE_STRAND_BREAK_REPAIR	86	-0,394060992258138	-1,59756375552186	0,00194900302147768	0,00934877931736569	tags=29%, list=8%, signal=27%
GOBP_SEX_DIFFERENTIATION	GOBP_SEX_DIFFERENTIATION	262	-0,288277716029584	-1,3381320284053	0,00195707450621289	0,00934877931736569	tags=37%, list=17%, signal=31%
GOBP_REGULATION_OF_CALCIUM_MEDIATED_SIGNALING	GOBP_REGULATION_OF_CALCIUM_MEDIATED_SIGNALING	66	0,497768118807385	1,62482818296116	0,00195710920464618	0,00934877931736569	tags=33%, list=11%, signal=30%
GOBP_REGULATION_OF_NUCLEOTIDE_METABOLIC_PROCESS	GOBP_REGULATION_OF_NUCLEOTIDE_METABOLIC_PROCESS	120	-0,354298339675521	-1,505725974998	0,00195724370319467	0,00934877931736569	tags=31%, list=12%, signal=27%
GOBP_POSITIVE_REGULATION_OF_BINDING	GOBP_POSITIVE_REGULATION_OF_BINDING	170	-0,320210300091828	-1,43765049504758	0,0019576565609626	0,00934877931736569	tags=34%, list=13%, signal=30%
GOBP_PROTEIN_CATABOLIC_PROCESS_IN_THE_VACUOLE	GOBP_PROTEIN_CATABOLIC_PROCESS_IN_THE_VACUOLE	18	0,689737487224735	1,73338599783486	0,00195765819593808	0,00934877931736569	tags=58%, list=10%, signal=52%
GOBP_NEGATIVE_REGULATION_OF_APOPTOTIC_SIGNALING_PATHWAY	GOBP_NEGATIVE_REGULATION_OF_APOPTOTIC_SIGNALING_PATHWAY	220	-0,302239949582132	-1,38339807441537	0,00197166413813297	0,00940686488333535	tags=26%, list=10%, signal=24%
GOBP_EPITHELIAL_CELL_APOPTOTIC_PROCESS	GOBP_EPITHELIAL_CELL_APOPTOTIC_PROCESS	106	-0,363836177310972	-1,50941120048027	0,00197461073913333	0,00940988960630581	tags=33%, list=12%, signal=29%
GOBP_RESPONSE_TO_COLD	GOBP_RESPONSE_TO_COLD	47	-0,466843868132054	-1,70319864110422	0,00197598465386089	0,00940988960630581	tags=45%, list=8%, signal=41%
GOBP_PLASMA_LIPOPROTEIN_PARTICLE_CLEARANCE	GOBP_PLASMA_LIPOPROTEIN_PARTICLE_CLEARANCE	56	0,517036967577193	1,63436076613344	0,00198856518172083	0,00946097414043323	tags=27%, list=7%, signal=25%
GOBP_REGULATION_OF_HOMOTYPIC_CELL_CELL_ADHESION	GOBP_REGULATION_OF_HOMOTYPIC_CELL_CELL_ADHESION	27	0,637115454728162	1,77601047222717	0,00199515635782165	0,00948349460584687	tags=56%, list=21%, signal=44%
GOBP_INCLUSION_BODY_ASSEMBLY	GOBP_INCLUSION_BODY_ASSEMBLY	23	-0,609770607746876	-1,87512889454822	0,00200838677872215	0,00953112011288732	tags=61%, list=13%, signal=53%
GOBP_SENSORY_ORGAN_MORPHOGENESIS	GOBP_SENSORY_ORGAN_MORPHOGENESIS	244	0,376410098898337	1,42002527029063	0,00200890993956254	0,00953112011288732	tags=31%, list=15%, signal=26%
GOBP_MODULATION_BY_SYMBIONT_OF_ENTRY_INTO_HOST	GOBP_MODULATION_BY_SYMBIONT_OF_ENTRY_INTO_HOST	48	0,540502187000381	1,68998843675986	0,00201725084473774	0,00956180646461109	tags=58%, list=20%, signal=47%
GOBP_REGULATION_OF_CHOLESTEROL_METABOLIC_PROCESS	GOBP_REGULATION_OF_CHOLESTEROL_METABOLIC_PROCESS	56	-0,439364769239165	-1,6403390657835	0,00203079508355253	0,0096098102681547	tags=34%, list=8%, signal=31%
GOBP_CYTOCHROME_COMPLEX_ASSEMBLY	GOBP_CYTOCHROME_COMPLEX_ASSEMBLY	35	-0,525960866346311	-1,76879396983141	0,0020311430517804	0,0096098102681547	tags=57%, list=18%, signal=47%
GOBP_BRANCHED_CHAIN_AMINO_ACID_METABOLIC_PROCESS	GOBP_BRANCHED_CHAIN_AMINO_ACID_METABOLIC_PROCESS	23	-0,608689307341875	-1,8718037463575	0,00203904858123319	0,00963828056221797	tags=83%, list=5%, signal=79%
GOBP_POSITIVE_REGULATION_OF_INTERLEUKIN_8_PRODUCTION	GOBP_POSITIVE_REGULATION_OF_INTERLEUKIN_8_PRODUCTION	57	0,528109486589652	1,67185100362566	0,0020486984268511	0,00967493567907019	tags=32%, list=7%, signal=29%
GOBP_CARBOHYDRATE_BIOSYNTHETIC_PROCESS	GOBP_CARBOHYDRATE_BIOSYNTHETIC_PROCESS	208	-0,309486737423758	-1,41581883637219	0,00205754616561535	0,00970773860948832	tags=29%, list=11%, signal=26%
GOBP_NEUROMUSCULAR_PROCESS_CONTROLLING_BALANCE	GOBP_NEUROMUSCULAR_PROCESS_CONTROLLING_BALANCE	42	0,569567948919861	1,73786750799099	0,00206213731641384	0,00972041643609662	tags=40%, list=10%, signal=36%
GOBP_EXTRINSIC_APOPTOTIC_SIGNALING_PATHWAY	GOBP_EXTRINSIC_APOPTOTIC_SIGNALING_PATHWAY	216	-0,298402000570957	-1,3666746576417	0,00206690071072269	0,00973388203712114	tags=31%, list=14%, signal=27%
GOBP_CARDIOLIPIN_METABOLIC_PROCESS	GOBP_CARDIOLIPIN_METABOLIC_PROCESS	18	-0,658713572611882	-1,91880774477561	0,00210391045856658	0,00989904413915429	tags=61%, list=10%, signal=55%
GOBP_PROTEIN_IMPORT_INTO_MITOCHONDRIAL_MATRIX	GOBP_PROTEIN_IMPORT_INTO_MITOCHONDRIAL_MATRIX	20	-0,619013354859439	-1,86105981960662	0,00212778393188588	0,00999767091813023	tags=45%, list=10%, signal=40%
GOBP_REGULATION_OF_MITOCHONDRION_ORGANIZATION	GOBP_REGULATION_OF_MITOCHONDRION_ORGANIZATION	150	-0,332274629692564	-1,46814242764293	0,00212996489048257	0,00999767091813023	tags=42%, list=15%, signal=36%
GOBP_POSITIVE_REGULATION_OF_GLUCOSE_METABOLIC_PROCESS	GOBP_POSITIVE_REGULATION_OF_GLUCOSE_METABOLIC_PROCESS	39	-0,499483789457274	-1,73194947875576	0,00213167438661095	0,00999767091813023	tags=38%, list=10%, signal=35%
GOBP_CELLULAR_RESPONSE_TO_AMYLOID_BETA	GOBP_CELLULAR_RESPONSE_TO_AMYLOID_BETA	38	0,573560857641758	1,70730530620255	0,00213270590202621	0,00999767091813023	tags=32%, list=7%, signal=29%
GOBP_MYELOID_LEUKOCYTE_CYTOKINE_PRODUCTION	GOBP_MYELOID_LEUKOCYTE_CYTOKINE_PRODUCTION	26	0,6155948055566	1,70090762490781	0,00215191631801357	0,0100784704618892	tags=35%, list=4%, signal=33%
GOBP_NEURON_APOPTOTIC_PROCESS	GOBP_NEURON_APOPTOTIC_PROCESS	225	-0,296405205044303	-1,35599153688271	0,00217024574625882	0,0101460686639931	tags=27%, list=10%, signal=24%
GOBP_CARDIAC_MUSCLE_CELL_PROLIFERATION	GOBP_CARDIAC_MUSCLE_CELL_PROLIFERATION	53	-0,458694484873043	-1,68859135378802	0,00217032458003535	0,0101460686639931	tags=40%, list=7%, signal=37%
GOBP_POST_TRANSLATIONAL_PROTEIN_MODIFICATION	GOBP_POST_TRANSLATIONAL_PROTEIN_MODIFICATION	360	-0,267995657494345	-1,29228622964533	0,0021742925545978	0,0101553188391782	tags=29%, list=13%, signal=25%
GOBP_CELLULAR_RESPONSE_TO_UV_A	GOBP_CELLULAR_RESPONSE_TO_UV_A	11	0,770295027511214	1,71508083842253	0,00217872590057163	0,0101667236950806	tags=55%, list=10%, signal=49%
GOBP_NUCLEOTIDE_EXCISION_REPAIR_DNA_GAP_FILLING	GOBP_NUCLEOTIDE_EXCISION_REPAIR_DNA_GAP_FILLING	23	-0,605531212057926	-1,86209216688247	0,00219235771683093	0,0102209919127141	tags=52%, list=6%, signal=49%
GOBP_REGULATION_OF_TRANSLATIONAL_FIDELITY	GOBP_REGULATION_OF_TRANSLATIONAL_FIDELITY	20	-0,618155729841729	-1,85848137529969	0,00221346524483329	0,0103099818201405	tags=60%, list=10%, signal=54%
GOBP_REGULATION_OF_NUCLEOBASE_CONTAINING_COMPOUND_TRANSPORT	GOBP_REGULATION_OF_NUCLEOBASE_CONTAINING_COMPOUND_TRANSPORT	16	-0,676946220315523	-1,91567681089213	0,00222892401493306	0,0103725224213612	tags=81%, list=13%, signal=71%
GOBP_T_HELPER_CELL_LINEAGE_COMMITMENT	GOBP_T_HELPER_CELL_LINEAGE_COMMITMENT	17	0,695106735191478	1,72914713741148	0,00224880739661179	0,0104555207283271	tags=59%, list=11%, signal=52%
GOBP_NEGATIVE_REGULATION_OF_ENDOCYTOSIS	GOBP_NEGATIVE_REGULATION_OF_ENDOCYTOSIS	49	0,544554746729895	1,70301188774815	0,00227386592335893	0,0105624072236099	tags=35%, list=14%, signal=30%
GOBP_CELLULAR_CARBOHYDRATE_BIOSYNTHETIC_PROCESS	GOBP_CELLULAR_CARBOHYDRATE_BIOSYNTHETIC_PROCESS	86	-0,391947826728326	-1,58899676531941	0,00228074305928354	0,0105752420519025	tags=32%, list=11%, signal=29%
GOBP_NEGATIVE_REGULATION_OF_CELL_KILLING	GOBP_NEGATIVE_REGULATION_OF_CELL_KILLING	26	0,613727999904294	1,69574958273532	0,00228077208602246	0,0105752420519025	tags=31%, list=4%, signal=29%
GOBP_ASPARTATE_FAMILY_AMINO_ACID_BIOSYNTHETIC_PROCESS	GOBP_ASPARTATE_FAMILY_AMINO_ACID_BIOSYNTHETIC_PROCESS	21	-0,631636824013982	-1,91656113796494	0,00229200677007267	0,0106176901644474	tags=48%, list=13%, signal=41%
GOBP_PROTEIN_DESTABILIZATION	GOBP_PROTEIN_DESTABILIZATION	45	-0,461792982901901	-1,66762881590795	0,00232078784753824	0,0107412710441366	tags=46%, list=11%, signal=41%
GOBP_HISTONE_MRNA_METABOLIC_PROCESS	GOBP_HISTONE_MRNA_METABOLIC_PROCESS	24	-0,605514954588355	-1,90030076361377	0,00232319266032438	0,0107426617128224	tags=71%, list=20%, signal=57%
GOBP_RESPONSE_TO_TYPE_I_INTERFERON	GOBP_RESPONSE_TO_TYPE_I_INTERFERON	99	0,45171151092833	1,56721977736458	0,00233931318559799	0,010807415214912	tags=35%, list=17%, signal=29%
GOBP_BIOMINERALIZATION	GOBP_BIOMINERALIZATION	160	0,413757942517989	1,50514778166393	0,00234585377194243	0,0108278331878536	tags=42%, list=21%, signal=33%
GOBP_REGULATION_OF_OSTEOCLAST_DEVELOPMENT	GOBP_REGULATION_OF_OSTEOCLAST_DEVELOPMENT	12	0,753827871913236	1,72261593071142	0,00234903842348046	0,0108327381679022	tags=67%, list=8%, signal=61%
GOBP_POSITIVE_REGULATION_OF_SMALL_MOLECULE_METABOLIC_PROCESS	GOBP_POSITIVE_REGULATION_OF_SMALL_MOLECULE_METABOLIC_PROCESS	136	-0,34157956545323	-1,45983683784451	0,00235615023160536	0,0108551041206743	tags=26%, list=8%, signal=24%
GOBP_POSITIVE_REGULATION_OF_FAT_CELL_DIFFERENTIATION	GOBP_POSITIVE_REGULATION_OF_FAT_CELL_DIFFERENTIATION	64	-0,434379143603747	-1,69254256506611	0,00235814113023072	0,0108551041206743	tags=47%, list=14%, signal=40%
GOBP_REGULATION_OF_CELL_SIZE	GOBP_REGULATION_OF_CELL_SIZE	173	0,40103328323892	1,46068285631477	0,00236173991486755	0,0108618759147737	tags=26%, list=9%, signal=24%
GOBP_REGULATION_OF_CYCLASE_ACTIVITY	GOBP_REGULATION_OF_CYCLASE_ACTIVITY	46	0,55940436719685	1,7212855700857	0,00236947251691746	0,0108876302420015	tags=40%, list=19%, signal=33%
GOBP_AROMATIC_AMINO_ACID_TRANSPORT	GOBP_AROMATIC_AMINO_ACID_TRANSPORT	13	0,733395336045258	1,71571836796421	0,00238708016627299	0,0109582575513416	tags=62%, list=11%, signal=55%
GOBP_BROWN_FAT_CELL_DIFFERENTIATION	GOBP_BROWN_FAT_CELL_DIFFERENTIATION	46	-0,482042319282473	-1,75278984916635	0,00238913626927388	0,0109582575513416	tags=33%, list=7%, signal=30%
GOBP_MUSCLE_FIBER_DEVELOPMENT	GOBP_MUSCLE_FIBER_DEVELOPMENT	53	0,52218470294751	1,63730057308523	0,00241017416718134	0,0110361229802943	tags=45%, list=16%, signal=38%
GOBP_ESTABLISHMENT_OF_PROTEIN_LOCALIZATION_TO_TELOMERE	GOBP_ESTABLISHMENT_OF_PROTEIN_LOCALIZATION_TO_TELOMERE	18	-0,651192899494241	-1,89690030818395	0,00241043626308092	0,0110361229802943	tags=56%, list=9%, signal=50%
GOBP_REGULATION_OF_SYNAPSE_STRUCTURE_OR_ACTIVITY	GOBP_REGULATION_OF_SYNAPSE_STRUCTURE_OR_ACTIVITY	211	0,387626682704861	1,43968927866298	0,0024215439728975	0,0110770447864173	tags=40%, list=22%, signal=31%
GOBP_POSITIVE_REGULATION_OF_ACTIN_FILAMENT_POLYMERIZATION	GOBP_POSITIVE_REGULATION_OF_ACTIN_FILAMENT_POLYMERIZATION	95	0,454944080687008	1,56044096493912	0,00242892019446081	0,0111008393847112	tags=41%, list=18%, signal=34%
GOBP_ACTIVATION_OF_MAPKK_ACTIVITY	GOBP_ACTIVATION_OF_MAPKK_ACTIVITY	51	-0,448428817787947	-1,64595422135194	0,00243275568228789	0,0111084237549908	tags=43%, list=15%, signal=37%
GOBP_POSITIVE_REGULATION_OF_CELL_DEVELOPMENT	GOBP_POSITIVE_REGULATION_OF_CELL_DEVELOPMENT	287	0,362630024944854	1,38451804087259	0,00245722781132159	0,0112023228049091	tags=31%, list=16%, signal=26%
GOBP_MICROTUBULE_ORGANIZING_CENTER_ORGANIZATION	GOBP_MICROTUBULE_ORGANIZING_CENTER_ORGANIZATION	140	-0,336810987132739	-1,44992541631689	0,00245770843124353	0,0112023228049091	tags=29%, list=11%, signal=26%
GOBP_NEGATIVE_REGULATION_OF_VASCULAR_ASSOCIATED_SMOOTH_MUSCLE_CELL_PROLIFERATION	GOBP_NEGATIVE_REGULATION_OF_VASCULAR_ASSOCIATED_SMOOTH_MUSCLE_CELL_PROLIFERATION	19	-0,626654074484896	-1,8574041811611	0,00248647661351053	0,0113132469803665	tags=53%, list=7%, signal=49%
GOBP_NUCLEAR_MIGRATION	GOBP_NUCLEAR_MIGRATION	19	-0,626796487796918	-1,85782629455982	0,00248647661351053	0,0113132469803665	tags=53%, list=15%, signal=45%
GOBP_ENDOSOME_TO_LYSOSOME_TRANSPORT	GOBP_ENDOSOME_TO_LYSOSOME_TRANSPORT	53	-0,455060476008753	-1,67521348213227	0,00249485026348954	0,0113412382859431	tags=47%, list=15%, signal=40%
GOBP_CELLULAR_RESPONSE_TO_REACTIVE_OXYGEN_SPECIES	GOBP_CELLULAR_RESPONSE_TO_REACTIVE_OXYGEN_SPECIES	150	-0,327715057427874	-1,44799613630589	0,0025069407265126	0,011378473094887	tags=34%, list=14%, signal=29%
GOBP_MITOCHONDRIAL_FUSION	GOBP_MITOCHONDRIAL_FUSION	28	-0,551875172578808	-1,78867709008226	0,00250792224952321	0,011378473094887	tags=54%, list=10%, signal=48%
GOBP_REGULATION_OF_LEUKOCYTE_APOPTOTIC_PROCESS	GOBP_REGULATION_OF_LEUKOCYTE_APOPTOTIC_PROCESS	80	0,476959254407987	1,59744888271603	0,00250972785599271	0,011378473094887	tags=41%, list=12%, signal=36%
GOBP_NEGATIVE_REGULATION_OF_PROTEASOMAL_PROTEIN_CATABOLIC_PROCESS	GOBP_NEGATIVE_REGULATION_OF_PROTEASOMAL_PROTEIN_CATABOLIC_PROCESS	49	-0,466839061384155	-1,68993142021713	0,00252121952528018	0,0114204309463667	tags=47%, list=15%, signal=40%
GOBP_REGULATION_OF_SYNAPTIC_PLASTICITY	GOBP_REGULATION_OF_SYNAPTIC_PLASTICITY	175	0,399800270342562	1,46178425757152	0,00255058685009069	0,0115432144235044	tags=32%, list=15%, signal=27%
GOBP_DNA_DEPENDENT_DNA_REPLICATION	GOBP_DNA_DEPENDENT_DNA_REPLICATION	157	-0,325016953160376	-1,42689029479534	0,00255840869679015	0,0115667513205319	tags=28%, list=11%, signal=25%
GOBP_HOMEOSTASIS_OF_NUMBER_OF_CELLS	GOBP_HOMEOSTASIS_OF_NUMBER_OF_CELLS	248	0,371783186679261	1,40319414152573	0,00256031909739491	0,0115667513205319	tags=28%, list=14%, signal=24%
GOBP_ENDODERM_DEVELOPMENT	GOBP_ENDODERM_DEVELOPMENT	76	0,473133343258848	1,57144850635603	0,00256748658229773	0,0115888762180636	tags=36%, list=16%, signal=30%
GOBP_NEGATIVE_REGULATION_OF_PROTEIN_CATABOLIC_PROCESS	GOBP_NEGATIVE_REGULATION_OF_PROTEIN_CATABOLIC_PROCESS	120	-0,351209751954083	-1,49259984304241	0,00257190295834032	0,0115985553024093	tags=42%, list=15%, signal=36%
GOBP_RETROGRADE_TRANSPORT_ENDOSOME_TO_GOLGI	GOBP_RETROGRADE_TRANSPORT_ENDOSOME_TO_GOLGI	90	-0,372281052192674	-1,50607723335731	0,00258119647062563	0,0116301923941252	tags=38%, list=13%, signal=33%
GOBP_POSITIVE_REGULATION_OF_MITOCHONDRIAL_TRANSLATION	GOBP_POSITIVE_REGULATION_OF_MITOCHONDRIAL_TRANSLATION	16	-0,671392892098505	-1,89996155646075	0,0025933976879634	0,0116748634894649	tags=62%, list=16%, signal=53%
GOBP_G_PROTEIN_COUPLED_RECEPTOR_SIGNALING_PATHWAY_COUPLED_TO_CYCLIC_NUCLEOTIDE_SECOND_MESSENGER	GOBP_G_PROTEIN_COUPLED_RECEPTOR_SIGNALING_PATHWAY_COUPLED_TO_CYCLIC_NUCLEOTIDE_SECOND_MESSENGER	66	0,490589373815126	1,60139512901294	0,00259938082555608	0,0116892525656368	tags=44%, list=19%, signal=36%
GOBP_INTRACILIARY_RETROGRADE_TRANSPORT	GOBP_INTRACILIARY_RETROGRADE_TRANSPORT	14	-0,703267678846316	-1,89737336034559	0,0026020962922305	0,0116892525656368	tags=57%, list=12%, signal=50%
GOBP_POSITIVE_REGULATION_OF_DNA_TEMPLATED_TRANSCRIPTION_ELONGATION	GOBP_POSITIVE_REGULATION_OF_DNA_TEMPLATED_TRANSCRIPTION_ELONGATION	26	-0,575253939257402	-1,83180153901024	0,00260346330404094	0,0116892525656368	tags=58%, list=19%, signal=47%
GOBP_COENZYME_A_METABOLIC_PROCESS	GOBP_COENZYME_A_METABOLIC_PROCESS	15	-0,698533134344388	-1,91359144791423	0,00261344197085262	0,0117237445177527	tags=80%, list=16%, signal=67%
GOBP_MICROTUBULE_NUCLEATION	GOBP_MICROTUBULE_NUCLEATION	30	-0,545396611491877	-1,76132701857977	0,00262198733560317	0,0117517518421898	tags=60%, list=18%, signal=49%
GOBP_REGULATION_OF_CELL_SUBSTRATE_ADHESION	GOBP_REGULATION_OF_CELL_SUBSTRATE_ADHESION	212	0,385915277609879	1,4350775229016	0,00266280164127348	0,0119242126128957	tags=33%, list=16%, signal=28%
GOBP_MULTIVESICULAR_BODY_ORGANIZATION	GOBP_MULTIVESICULAR_BODY_ORGANIZATION	31	-0,545297248259636	-1,78735677716927	0,00267692534876596	0,0119769534666523	tags=45%, list=15%, signal=39%
GOBP_REGULATION_OF_CELL_CELL_ADHESION_MEDIATED_BY_INTEGRIN	GOBP_REGULATION_OF_CELL_CELL_ADHESION_MEDIATED_BY_INTEGRIN	11	0,766230071834584	1,70603011455566	0,00269136068471692	0,0120309950047985	tags=45%, list=6%, signal=43%
GOBP_REGULATION_OF_CELL_SHAPE	GOBP_REGULATION_OF_CELL_SHAPE	150	0,412463034184774	1,4907574817165	0,0027114389533138	0,0121101451064453	tags=29%, list=10%, signal=26%
GOBP_CELLULAR_RESPONSE_TO_KETONE	GOBP_CELLULAR_RESPONSE_TO_KETONE	92	-0,378878670575215	-1,52754762786877	0,00273413855726894	0,012200854313687	tags=37%, list=12%, signal=32%
GOBP_REGULATION_OF_NERVOUS_SYSTEM_DEVELOPMENT	GOBP_REGULATION_OF_NERVOUS_SYSTEM_DEVELOPMENT	416	0,344034206001195	1,34407575469489	0,00276524677506433	0,0123288950102213	tags=28%, list=15%, signal=24%
GOBP_POSITIVE_REGULATION_OF_TYPE_2_IMMUNE_RESPONSE	GOBP_POSITIVE_REGULATION_OF_TYPE_2_IMMUNE_RESPONSE	16	0,696061941980443	1,71030385769437	0,00277080763515959	0,0123429083573209	tags=44%, list=9%, signal=40%
GOBP_CELLULAR_COMPONENT_ASSEMBLY_INVOLVED_IN_MORPHOGENESIS	GOBP_CELLULAR_COMPONENT_ASSEMBLY_INVOLVED_IN_MORPHOGENESIS	99	-0,370876975459116	-1,51133239419819	0,00278103103609342	0,0123776490316102	tags=33%, list=13%, signal=29%
GOBP_POSITIVE_REGULATION_OF_INTRACELLULAR_PROTEIN_TRANSPORT	GOBP_POSITIVE_REGULATION_OF_INTRACELLULAR_PROTEIN_TRANSPORT	177	-0,320049692949708	-1,42788069922175	0,00278514988783902	0,0123851830813747	tags=34%, list=14%, signal=29%
GOBP_CELLULAR_RESPONSE_TO_VITAMIN	GOBP_CELLULAR_RESPONSE_TO_VITAMIN	29	0,605902809484369	1,71403923659441	0,00280418433022923	0,0124589738954049	tags=38%, list=13%, signal=33%
GOBP_REGULATION_OF_AUTOPHAGY_OF_MITOCHONDRION	GOBP_REGULATION_OF_AUTOPHAGY_OF_MITOCHONDRION	31	-0,541361075471299	-1,77445492385569	0,00281689335816468	0,0125045570377658	tags=48%, list=13%, signal=42%
GOBP_MACROPHAGE_DIFFERENTIATION	GOBP_MACROPHAGE_DIFFERENTIATION	46	0,553888627870076	1,70431365662155	0,00282842103924266	0,0125448213773534	tags=35%, list=8%, signal=32%
GOBP_HISTONE_DEUBIQUITINATION	GOBP_HISTONE_DEUBIQUITINATION	23	-0,594181665726992	-1,82719074330651	0,00283625767212051	0,0125686592154298	tags=61%, list=21%, signal=48%
GOBP_LONG_CHAIN_FATTY_ACID_IMPORT_INTO_CELL	GOBP_LONG_CHAIN_FATTY_ACID_IMPORT_INTO_CELL	17	-0,655987110701661	-1,87143976195119	0,00285445514592809	0,0126383291586842	tags=59%, list=12%, signal=52%
GOBP_ENERGY_HOMEOSTASIS	GOBP_ENERGY_HOMEOSTASIS	35	-0,518384145740244	-1,74331363740249	0,00288830220972149	0,0127771081287939	tags=46%, list=14%, signal=39%
GOBP_POSITIVE_REGULATION_OF_REGULATED_SECRETORY_PATHWAY	GOBP_POSITIVE_REGULATION_OF_REGULATED_SECRETORY_PATHWAY	51	0,523193163575172	1,6322721926756	0,00289488311274586	0,0127875400734941	tags=25%, list=6%, signal=24%
GOBP_POSITIVE_REGULATION_OF_B_CELL_PROLIFERATION	GOBP_POSITIVE_REGULATION_OF_B_CELL_PROLIFERATION	40	0,557654949547491	1,68583929402523	0,00289567019098124	0,0127875400734941	tags=38%, list=11%, signal=33%
GOBP_FOLIC_ACID_CONTAINING_COMPOUND_METABOLIC_PROCESS	GOBP_FOLIC_ACID_CONTAINING_COMPOUND_METABOLIC_PROCESS	26	-0,571366060339623	-1,81942122816131	0,00292290286569241	0,0128966457470698	tags=35%, list=5%, signal=33%
GOBP_REGULATION_OF_ATP_METABOLIC_PROCESS	GOBP_REGULATION_OF_ATP_METABOLIC_PROCESS	116	-0,367583323279762	-1,54625772305574	0,00295835240560505	0,0130417867276457	tags=35%, list=13%, signal=31%
GOBP_MITOCHONDRIAL_RNA_PROCESSING	GOBP_MITOCHONDRIAL_RNA_PROCESSING	17	-0,648129629327768	-1,84902346316727	0,00296749925131451	0,0130708228455225	tags=61%, list=19%, signal=50%
GOBP_NEGATIVE_REGULATION_OF_TOR_SIGNALING	GOBP_NEGATIVE_REGULATION_OF_TOR_SIGNALING	44	-0,477658244668685	-1,71847633230785	0,00301068789657409	0,0132438561777778	tags=45%, list=17%, signal=38%
GOBP_SIGNAL_TRANSDUCTION_IN_RESPONSE_TO_DNA_DAMAGE	GOBP_SIGNAL_TRANSDUCTION_IN_RESPONSE_TO_DNA_DAMAGE	130	-0,336385074239435	-1,44111704742467	0,00301197199263467	0,0132438561777778	tags=38%, list=15%, signal=32%
GOBP_TYPE_2_IMMUNE_RESPONSE	GOBP_TYPE_2_IMMUNE_RESPONSE	36	0,574888023901683	1,69203303034175	0,00302078787417903	0,0132711894128089	tags=47%, list=17%, signal=39%
GOBP_POSITIVE_REGULATION_OF_GRANULOCYTE_CHEMOTAXIS	GOBP_POSITIVE_REGULATION_OF_GRANULOCYTE_CHEMOTAXIS	27	0,627598827893008	1,74948211101088	0,00303945519356789	0,0133417186269683	tags=44%, list=9%, signal=40%
GOBP_CYTOPLASMIC_MICROTUBULE_ORGANIZATION	GOBP_CYTOPLASMIC_MICROTUBULE_ORGANIZATION	62	-0,43156617228313	-1,63991483802072	0,00304848969131771	0,0133643478736604	tags=45%, list=15%, signal=38%
GOBP_REGULATION_OF_SMOOTH_MUSCLE_CELL_DIFFERENTIATION	GOBP_REGULATION_OF_SMOOTH_MUSCLE_CELL_DIFFERENTIATION	34	-0,527198392386607	-1,76853784389745	0,00304984628262769	0,0133643478736604	tags=53%, list=15%, signal=45%
GOBP_POSITIVE_REGULATION_OF_INFLAMMATORY_RESPONSE	GOBP_POSITIVE_REGULATION_OF_INFLAMMATORY_RESPONSE	127	0,420819159944072	1,49776476946274	0,00305775978486961	0,0133875331919034	tags=28%, list=12%, signal=24%
GOBP_REGULATION_OF_MEMBRANE_POTENTIAL	GOBP_REGULATION_OF_MEMBRANE_POTENTIAL	425	0,340233468305201	1,33224045969892	0,00306406171009083	0,0134036289888721	tags=27%, list=13%, signal=24%
GOBP_PHOSPHATIDYLINOSITOL_BIOSYNTHETIC_PROCESS	GOBP_PHOSPHATIDYLINOSITOL_BIOSYNTHETIC_PROCESS	116	-0,366872484852699	-1,5432675454876	0,00309056792687701	0,0135080045091671	tags=38%, list=14%, signal=33%
GOBP_CALCIUM_ION_IMPORT_INTO_CYTOSOL	GOBP_CALCIUM_ION_IMPORT_INTO_CYTOSOL	21	0,661305865549563	1,71816110946445	0,00311335677222084	0,0135959677691936	tags=43%, list=5%, signal=41%
GOBP_MODULATION_BY_HOST_OF_VIRAL_GENOME_REPLICATION	GOBP_MODULATION_BY_HOST_OF_VIRAL_GENOME_REPLICATION	19	-0,615115572882533	-1,82320403471159	0,00315487768366918	0,0137655133120779	tags=42%, list=7%, signal=39%
GOBP_REGULATION_OF_MICROGLIAL_CELL_ACTIVATION	GOBP_REGULATION_OF_MICROGLIAL_CELL_ACTIVATION	18	0,678615096143332	1,70543420846566	0,00316424373283663	0,0137851886400588	tags=39%, list=4%, signal=37%
GOBP_REGULATION_OF_DEFENSE_RESPONSE_TO_VIRUS	GOBP_REGULATION_OF_DEFENSE_RESPONSE_TO_VIRUS	68	0,490130707069837	1,61269546274021	0,00316599103273186	0,0137851886400588	tags=29%, list=10%, signal=27%
GOBP_ODONTOGENESIS_OF_DENTIN_CONTAINING_TOOTH	GOBP_ODONTOGENESIS_OF_DENTIN_CONTAINING_TOOTH	84	0,468440053660918	1,5942493277963	0,00316748800681469	0,0137851886400588	tags=55%, list=26%, signal=41%
GOBP_STRIATED_MUSCLE_CELL_PROLIFERATION	GOBP_STRIATED_MUSCLE_CELL_PROLIFERATION	67	-0,411518547997921	-1,60756052535018	0,00317177419884077	0,0137920845699166	tags=28%, list=7%, signal=26%
GOBP_HEART_MORPHOGENESIS	GOBP_HEART_MORPHOGENESIS	233	-0,294853855819025	-1,35550036006885	0,00317457820696638	0,0137925291460114	tags=28%, list=11%, signal=25%
GOBP_REGULATION_OF_CALCIUM_ION_TRANSPORT_INTO_CYTOSOL	GOBP_REGULATION_OF_CALCIUM_ION_TRANSPORT_INTO_CYTOSOL	93	0,445463025827896	1,52636241508048	0,00318271631453976	0,0138161282191543	tags=41%, list=18%, signal=34%
GOBP_TERMINATION_OF_RNA_POLYMERASE_I_TRANSCRIPTION	GOBP_TERMINATION_OF_RNA_POLYMERASE_I_TRANSCRIPTION	31	-0,537323376424	-1,76122029122295	0,00320180581089207	0,0138808049040493	tags=52%, list=12%, signal=45%
GOBP_HIPPO_SIGNALING	GOBP_HIPPO_SIGNALING	45	-0,452492762384435	-1,63404381937603	0,00320305351164937	0,0138808049040493	tags=42%, list=15%, signal=36%
GOBP_MITOCHONDRION_LOCALIZATION	GOBP_MITOCHONDRION_LOCALIZATION	47	-0,452152272007167	-1,64959890838056	0,00322066365629202	0,0139452824133764	tags=45%, list=15%, signal=38%
GOBP_GLIAL_CELL_MIGRATION	GOBP_GLIAL_CELL_MIGRATION	50	0,532771900114313	1,66176531071702	0,00322982103659165	0,0139730816879664	tags=52%, list=18%, signal=43%
GOBP_RESPONSE_TO_PROTOZOAN	GOBP_RESPONSE_TO_PROTOZOAN	25	0,620476442102566	1,69411143823087	0,00326936242692788	0,0141321720486595	tags=52%, list=18%, signal=43%
GOBP_POSITIVE_REGULATION_OF_GLIAL_CELL_MIGRATION	GOBP_POSITIVE_REGULATION_OF_GLIAL_CELL_MIGRATION	13	0,725480549534155	1,69720237266372	0,00328268260009072	0,0141777450706118	tags=46%, list=7%, signal=43%
GOBP_PROTEIN_DENEDDYLATION	GOBP_PROTEIN_DENEDDYLATION	10	-0,770777379805207	-1,86179563913883	0,00332851792932073	0,0143635537017602	tags=80%, list=15%, signal=68%
GOBP_DNA_DAMAGE_RESPONSE_SIGNAL_TRANSDUCTION_BY_P53_CLASS_MEDIATOR	GOBP_DNA_DAMAGE_RESPONSE_SIGNAL_TRANSDUCTION_BY_P53_CLASS_MEDIATOR	106	-0,355081432213489	-1,47309125449481	0,003353430810322	0,0144588380799779	tags=27%, list=8%, signal=25%
GOBP_MICROTUBULE_BASED_TRANSPORT	GOBP_MICROTUBULE_BASED_TRANSPORT	186	-0,318544201397176	-1,4386285816818	0,0033865632636493	0,0145800542458513	tags=29%, list=13%, signal=26%
GOBP_PROTEIN_LOCALIZATION_TO_NUCLEOLUS	GOBP_PROTEIN_LOCALIZATION_TO_NUCLEOLUS	14	-0,695791829085068	-1,87720397305594	0,00338725648101463	0,0145800542458513	tags=53%, list=12%, signal=47%
GOBP_CARBOHYDRATE_TRANSMEMBRANE_TRANSPORT	GOBP_CARBOHYDRATE_TRANSMEMBRANE_TRANSPORT	113	-0,35264088647411	-1,46350830260047	0,00339576621996834	0,0146043694633011	tags=32%, list=14%, signal=28%
GOBP_DECIDUALIZATION	GOBP_DECIDUALIZATION	20	0,654858531088531	1,6821796834571	0,00339898472579286	0,0146059065868456	tags=40%, list=10%, signal=36%
GOBP_CHEMICAL_SYNAPTIC_TRANSMISSION_POSTSYNAPTIC	GOBP_CHEMICAL_SYNAPTIC_TRANSMISSION_POSTSYNAPTIC	104	0,435406943251453	1,52154482050608	0,00340827977394331	0,0146335309049459	tags=33%, list=10%, signal=29%
GOBP_INTRACILIARY_TRANSPORT	GOBP_INTRACILIARY_TRANSPORT	53	-0,445055444094893	-1,63838197239918	0,00342786593711965	0,0147052568142822	tags=34%, list=10%, signal=31%
GOBP_NEGATIVE_REGULATION_OF_TRANSMEMBRANE_RECEPTOR_PROTEIN_SERINE_THREONINE_KINASE_SIGNALING_PATHWAY	GOBP_NEGATIVE_REGULATION_OF_TRANSMEMBRANE_RECEPTOR_PROTEIN_SERINE_THREONINE_KINASE_SIGNALING_PATHWAY	131	-0,336724820188271	-1,44178109787637	0,00345619662848804	0,0148143440708912	tags=30%, list=8%, signal=27%
GOBP_GLYCOPROTEIN_BIOSYNTHETIC_PROCESS	GOBP_GLYCOPROTEIN_BIOSYNTHETIC_PROCESS	334	0,353681011474615	1,36041032229994	0,00348176953712918	0,0149114374891313	tags=30%, list=16%, signal=25%
GOBP_HORMONE_METABOLIC_PROCESS	GOBP_HORMONE_METABOLIC_PROCESS	218	0,380881613168662	1,41936893277012	0,00349350094835361	0,014949138592913	tags=28%, list=13%, signal=25%
GOBP_REGULATION_OF_PLATELET_AGGREGATION	GOBP_REGULATION_OF_PLATELET_AGGREGATION	19	0,675699629119888	1,71200228780012	0,00349961778577439	0,0149627711862464	tags=47%, list=10%, signal=43%
GOBP_LEUKOCYTE_APOPTOTIC_PROCESS	GOBP_LEUKOCYTE_APOPTOTIC_PROCESS	102	0,443331651559952	1,54549141446636	0,00350332790119669	0,0149660995277063	tags=37%, list=12%, signal=33%
GOBP_PROTEIN_LOCALIZATION_TO_CHROMOSOME_TELOMERIC_REGION	GOBP_PROTEIN_LOCALIZATION_TO_CHROMOSOME_TELOMERIC_REGION	30	-0,534762759201557	-1,72698560362434	0,00351380775201796	0,0149983182057289	tags=48%, list=11%, signal=43%
GOBP_FOLIC_ACID_METABOLIC_PROCESS	GOBP_FOLIC_ACID_METABOLIC_PROCESS	19	-0,612656805141821	-1,81591624122544	0,00354573784493648	0,0151160661155149	tags=37%, list=5%, signal=35%
GOBP_REGULATION_OF_AXONOGENESIS	GOBP_REGULATION_OF_AXONOGENESIS	151	0,41157804605326	1,48880205731886	0,00354815295550447	0,0151160661155149	tags=30%, list=12%, signal=27%
GOBP_IONOTROPIC_GLUTAMATE_RECEPTOR_SIGNALING_PATHWAY	GOBP_IONOTROPIC_GLUTAMATE_RECEPTOR_SIGNALING_PATHWAY	27	0,621729104194645	1,73311978503054	0,00355027684084276	0,0151160661155149	tags=64%, list=26%, signal=48%
GOBP_SEQUESTERING_OF_CALCIUM_ION	GOBP_SEQUESTERING_OF_CALCIUM_ION	117	0,434248241252679	1,53238445319619	0,00356107396776124	0,0151494021711843	tags=38%, list=15%, signal=33%
GOBP_MULTICELLULAR_ORGANISM_GROWTH	GOBP_MULTICELLULAR_ORGANISM_GROWTH	129	-0,330554170907063	-1,41054494421873	0,00357695226550428	0,0152042808621144	tags=36%, list=9%, signal=33%
GOBP_NEGATIVE_REGULATION_OF_OSTEOCLAST_DIFFERENTIATION	GOBP_NEGATIVE_REGULATION_OF_OSTEOCLAST_DIFFERENTIATION	27	0,62006179166398	1,72847201751374	0,00360135908586223	0,0152952896283916	tags=63%, list=21%, signal=50%
GOBP_REGULATION_OF_CELLULAR_RESPONSE_TO_TRANSFORMING_GROWTH_FACTOR_BETA_STIMULUS	GOBP_REGULATION_OF_CELLULAR_RESPONSE_TO_TRANSFORMING_GROWTH_FACTOR_BETA_STIMULUS	127	-0,34612022393554	-1,48432909489197	0,00360656878741169	0,0153046830089249	tags=27%, list=8%, signal=25%
GOBP_REGULATION_OF_DEFENSE_RESPONSE_TO_BACTERIUM	GOBP_REGULATION_OF_DEFENSE_RESPONSE_TO_BACTERIUM	17	0,679017986594742	1,68912477512936	0,00364326462058233	0,0154458514616794	tags=47%, list=12%, signal=41%
GOBP_NEGATIVE_REGULATION_OF_MUSCLE_CELL_DIFFERENTIATION	GOBP_NEGATIVE_REGULATION_OF_MUSCLE_CELL_DIFFERENTIATION	60	-0,416189137618189	-1,57549921589058	0,00364588658400072	0,0154458514616794	tags=40%, list=13%, signal=35%
GOBP_RESPONSE_TO_ACID_CHEMICAL	GOBP_RESPONSE_TO_ACID_CHEMICAL	118	-0,352290401680179	-1,49829012065996	0,00368581375016732	0,0156020557169189	tags=39%, list=15%, signal=33%
GOBP_POSITIVE_REGULATION_OF_NIK_NF_KAPPAB_SIGNALING	GOBP_POSITIVE_REGULATION_OF_NIK_NF_KAPPAB_SIGNALING	66	0,481408611662526	1,57142703639514	0,00370351806697935	0,0156640097199085	tags=41%, list=20%, signal=33%
GOBP_POSITIVE_THYMIC_T_CELL_SELECTION	GOBP_POSITIVE_THYMIC_T_CELL_SELECTION	14	0,736565346173559	1,7609407730391	0,00372031251286051	0,0157156213848503	tags=43%, list=3%, signal=42%
GOBP_POSITIVE_REGULATION_OF_NUCLEOCYTOPLASMIC_TRANSPORT	GOBP_POSITIVE_REGULATION_OF_NUCLEOCYTOPLASMIC_TRANSPORT	61	-0,413883615414607	-1,57794695213085	0,00372187781670597	0,0157156213848503	tags=38%, list=10%, signal=34%
GOBP_NUCLEOTIDE_PHOSPHORYLATION	GOBP_NUCLEOTIDE_PHOSPHORYLATION	132	-0,342024280598425	-1,46264454473461	0,00374728332576639	0,0158098193206921	tags=37%, list=16%, signal=31%
GOBP_POSITIVE_REGULATION_OF_EPIDERMAL_CELL_DIFFERENTIATION	GOBP_POSITIVE_REGULATION_OF_EPIDERMAL_CELL_DIFFERENTIATION	26	0,600677403920302	1,6596903794763	0,00375532114487757	0,0158296336303339	tags=46%, list=16%, signal=39%
GOBP_REGULATION_OF_SYNAPTIC_TRANSMISSION_GLUTAMATERGIC	GOBP_REGULATION_OF_SYNAPTIC_TRANSMISSION_GLUTAMATERGIC	68	0,485048883334046	1,59597454735388	0,00375818138295097	0,0158296336303339	tags=46%, list=20%, signal=37%
GOBP_STRIATED_MUSCLE_CELL_APOPTOTIC_PROCESS	GOBP_STRIATED_MUSCLE_CELL_APOPTOTIC_PROCESS	39	-0,482114198860143	-1,67172079062638	0,00379170554887907	0,0159576725696848	tags=33%, list=9%, signal=30%
GOBP_ICOSANOID_TRANSPORT	GOBP_ICOSANOID_TRANSPORT	51	0,519043269252409	1,61932524004476	0,00380400173446362	0,0159859335681939	tags=42%, list=14%, signal=36%
GOBP_CELL_CELL_ADHESION_MEDIATED_BY_INTEGRIN	GOBP_CELL_CELL_ADHESION_MEDIATED_BY_INTEGRIN	17	0,67526327721391	1,67978456211029	0,00380761939291569	0,0159859335681939	tags=41%, list=6%, signal=39%
GOBP_VASCULAR_ASSOCIATED_SMOOTH_MUSCLE_CELL_DEVELOPMENT	GOBP_VASCULAR_ASSOCIATED_SMOOTH_MUSCLE_CELL_DEVELOPMENT	10	-0,766570331068913	-1,85163360637023	0,00380781493024951	0,0159859335681939	tags=70%, list=9%, signal=64%
GOBP_IRES_DEPENDENT_VIRAL_TRANSLATIONAL_INITIATION	GOBP_IRES_DEPENDENT_VIRAL_TRANSLATIONAL_INITIATION	11	-0,734897052705263	-1,87292134570654	0,003815089101778	0,016003311310252	tags=82%, list=12%, signal=72%
GOBP_REGULATION_OF_PROTEIN_EXPORT_FROM_NUCLEUS	GOBP_REGULATION_OF_PROTEIN_EXPORT_FROM_NUCLEUS	32	-0,523005546476572	-1,73250488587065	0,00386252760299433	0,0161810678771759	tags=41%, list=8%, signal=37%
GOBP_DENDRITIC_CELL_APOPTOTIC_PROCESS	GOBP_DENDRITIC_CELL_APOPTOTIC_PROCESS	11	0,755187509011092	1,68144357663287	0,00386380445490253	0,0161810678771759	tags=64%, list=13%, signal=55%
GOBP_MATURE_B_CELL_DIFFERENTIATION	GOBP_MATURE_B_CELL_DIFFERENTIATION	31	0,586307818776307	1,68229504365671	0,003878686430071	0,0162300772340266	tags=39%, list=10%, signal=35%
GOBP_POSTREPLICATION_REPAIR	GOBP_POSTREPLICATION_REPAIR	52	-0,442823281741642	-1,62666649749778	0,00389741294871529	0,0162950803465942	tags=46%, list=14%, signal=40%
GOBP_MUSCLE_HYPERTROPHY_IN_RESPONSE_TO_STRESS	GOBP_MUSCLE_HYPERTROPHY_IN_RESPONSE_TO_STRESS	21	-0,614301932372438	-1,86396227357339	0,0039113166266421	0,0163398292790572	tags=29%, list=4%, signal=27%
GOBP_STABILIZATION_OF_MEMBRANE_POTENTIAL	GOBP_STABILIZATION_OF_MEMBRANE_POTENTIAL	17	0,673519659815345	1,67544714041542	0,00391718931020278	0,0163509823618849	tags=53%, list=14%, signal=46%
GOBP_POSITIVE_REGULATION_OF_TYPE_I_INTERFERON_MEDIATED_SIGNALING_PATHWAY	GOBP_POSITIVE_REGULATION_OF_TYPE_I_INTERFERON_MEDIATED_SIGNALING_PATHWAY	13	0,719147873114337	1,68238759444268	0,00395603838977291	0,0164731891158451	tags=46%, list=4%, signal=44%
GOBP_REGULATION_OF_SMOOTH_MUSCLE_CONTRACTION	GOBP_REGULATION_OF_SMOOTH_MUSCLE_CONTRACTION	56	-0,417483011426908	-1,5586449822328	0,00395605885776238	0,0164731891158451	tags=25%, list=5%, signal=24%
GOBP_NEGATIVE_REGULATION_OF_FATTY_ACID_OXIDATION	GOBP_NEGATIVE_REGULATION_OF_FATTY_ACID_OXIDATION	12	-0,713664719119916	-1,84709448939568	0,0039561468865869	0,0164731891158451	tags=67%, list=11%, signal=59%
GOBP_REACTIVE_NITROGEN_SPECIES_METABOLIC_PROCESS	GOBP_REACTIVE_NITROGEN_SPECIES_METABOLIC_PROCESS	72	-0,402389363224053	-1,58046207316432	0,00396788204214595	0,0164853079182771	tags=36%, list=11%, signal=32%
GOBP_NEGATIVE_REGULATION_OF_SECRETION	GOBP_NEGATIVE_REGULATION_OF_SECRETION	151	0,409975882630608	1,48300654848966	0,00396804807243253	0,0164853079182771	tags=29%, list=11%, signal=26%
GOBP_DNA_CONFORMATION_CHANGE	GOBP_DNA_CONFORMATION_CHANGE	345	-0,263692742674192	-1,25124585358717	0,00397168882156722	0,0164853079182771	tags=23%, list=10%, signal=20%
GOBP_REGULATION_OF_EXTRACELLULAR_MATRIX_DISASSEMBLY	GOBP_REGULATION_OF_EXTRACELLULAR_MATRIX_DISASSEMBLY	17	0,672365639411267	1,67257639988422	0,00397197428785128	0,0164853079182771	tags=53%, list=7%, signal=49%
GOBP_MEMBRANE_LIPID_BIOSYNTHETIC_PROCESS	GOBP_MEMBRANE_LIPID_BIOSYNTHETIC_PROCESS	148	-0,329326587583341	-1,45016969912296	0,00397789689609362	0,0164924673179911	tags=32%, list=14%, signal=27%
GOBP_REGULATION_OF_DENDRITIC_CELL_CHEMOTAXIS	GOBP_REGULATION_OF_DENDRITIC_CELL_CHEMOTAXIS	10	0,754338138976233	1,66271102092605	0,0039801605750764	0,0164924673179911	tags=70%, list=13%, signal=61%
GOBP_NEGATIVE_REGULATION_OF_PROTEASOMAL_UBIQUITIN_DEPENDENT_PROTEIN_CATABOLIC_PROCESS	GOBP_NEGATIVE_REGULATION_OF_PROTEASOMAL_UBIQUITIN_DEPENDENT_PROTEIN_CATABOLIC_PROCESS	35	-0,509210990817261	-1,71246453407506	0,00400744293227465	0,0165920487990771	tags=57%, list=13%, signal=50%
GOBP_MRNA_CLEAVAGE	GOBP_MRNA_CLEAVAGE	22	-0,578917040996048	-1,76972894514347	0,00401225382991028	0,016598505511906	tags=65%, list=21%, signal=51%
GOBP_ACTIN_POLYMERIZATION_OR_DEPOLYMERIZATION	GOBP_ACTIN_POLYMERIZATION_OR_DEPOLYMERIZATION	212	0,380495922883845	1,41492492825925	0,00404499702755022	0,0167204128142865	tags=36%, list=17%, signal=30%
GOBP_NEGATIVE_REGULATION_OF_CELL_CYCLE_G1_S_PHASE_TRANSITION	GOBP_NEGATIVE_REGULATION_OF_CELL_CYCLE_G1_S_PHASE_TRANSITION	107	-0,354213181274383	-1,47230338705664	0,00407820531452351	0,0168440437950182	tags=36%, list=15%, signal=31%
GOBP_LUNG_CELL_DIFFERENTIATION	GOBP_LUNG_CELL_DIFFERENTIATION	21	-0,613007124154529	-1,86003346667485	0,00408514980959003	0,0168590863200947	tags=43%, list=11%, signal=38%
GOBP_REGULATION_OF_VOLTAGE_GATED_CALCIUM_CHANNEL_ACTIVITY	GOBP_REGULATION_OF_VOLTAGE_GATED_CALCIUM_CHANNEL_ACTIVITY	34	0,570134398796744	1,65849308416355	0,00410137424787326	0,0169123711917552	tags=40%, list=8%, signal=37%
GOBP_BONE_MORPHOGENESIS	GOBP_BONE_MORPHOGENESIS	90	0,451704567602227	1,54602204712242	0,00414704626583623	0,0170869016844988	tags=37%, list=17%, signal=31%
GOBP_APOPTOTIC_MITOCHONDRIAL_CHANGES	GOBP_APOPTOTIC_MITOCHONDRIAL_CHANGES	114	-0,354104584775913	-1,48473167103184	0,00415837069443652	0,0171197438670149	tags=43%, list=10%, signal=39%
GOBP_NUCLEAR_ENVELOPE_REASSEMBLY	GOBP_NUCLEAR_ENVELOPE_REASSEMBLY	18	-0,62389290029451	-1,8173764421596	0,00417259261290472	0,0171644522875734	tags=67%, list=19%, signal=54%
GOBP_POSITIVE_REGULATION_OF_NERVOUS_SYSTEM_DEVELOPMENT	GOBP_POSITIVE_REGULATION_OF_NERVOUS_SYSTEM_DEVELOPMENT	260	0,368310420095465	1,39705353175284	0,00418408012604199	0,0171978494713723	tags=27%, list=13%, signal=24%
GOBP_VESICLE_TARGETING	GOBP_VESICLE_TARGETING	94	-0,370360597147724	-1,51096034919832	0,00420871489735442	0,0172798916334467	tags=46%, list=19%, signal=37%
GOBP_DEVELOPMENT_OF_PRIMARY_SEXUAL_CHARACTERISTICS	GOBP_DEVELOPMENT_OF_PRIMARY_SEXUAL_CHARACTERISTICS	217	-0,289489252070136	-1,33009098500944	0,00421266928686788	0,0172798916334467	tags=35%, list=16%, signal=29%
GOBP_POSITIVE_REGULATION_OF_NF_KAPPAB_TRANSCRIPTION_FACTOR_ACTIVITY	GOBP_POSITIVE_REGULATION_OF_NF_KAPPAB_TRANSCRIPTION_FACTOR_ACTIVITY	159	0,401143291433368	1,45820861441409	0,00421419492333812	0,0172798916334467	tags=36%, list=20%, signal=29%
GOBP_POSITIVE_REGULATION_OF_SMALL_GTPASE_MEDIATED_SIGNAL_TRANSDUCTION	GOBP_POSITIVE_REGULATION_OF_SMALL_GTPASE_MEDIATED_SIGNAL_TRANSDUCTION	77	0,478642723225579	1,59784812705822	0,00421776325453503	0,0172806431897282	tags=39%, list=18%, signal=32%
GOBP_POSITIVE_REGULATION_OF_MITOTIC_CELL_CYCLE	GOBP_POSITIVE_REGULATION_OF_MITOTIC_CELL_CYCLE	109	-0,352531417892811	-1,48669263079175	0,00424331953628697	0,017368041798095	tags=37%, list=14%, signal=32%
GOBP_TOLL_LIKE_RECEPTOR_2_SIGNALING_PATHWAY	GOBP_TOLL_LIKE_RECEPTOR_2_SIGNALING_PATHWAY	17	0,66893916054536	1,66405269291603	0,00424589934652743	0,017368041798095	tags=65%, list=22%, signal=50%
GOBP_CHONDROITIN_SULFATE_BIOSYNTHETIC_PROCESS	GOBP_CHONDROITIN_SULFATE_BIOSYNTHETIC_PROCESS	25	0,614798856995407	1,67860970243737	0,0042632298746867	0,0174189118450378	tags=52%, list=16%, signal=44%
GOBP_NEGATIVE_REGULATION_OF_SUPRAMOLECULAR_FIBER_ORGANIZATION	GOBP_NEGATIVE_REGULATION_OF_SUPRAMOLECULAR_FIBER_ORGANIZATION	154	-0,31844645419477	-1,40465962394673	0,00426515960946078	0,0174189118450378	tags=33%, list=14%, signal=28%
GOBP_NEGATIVE_REGULATION_OF_ADENYLATE_CYCLASE_ACTIVITY	GOBP_NEGATIVE_REGULATION_OF_ADENYLATE_CYCLASE_ACTIVITY	19	0,668076469984868	1,69268769102223	0,00427117255692343	0,0174295251023934	tags=42%, list=17%, signal=35%
GOBP_REGULATION_OF_TORC1_SIGNALING	GOBP_REGULATION_OF_TORC1_SIGNALING	39	-0,478687818166644	-1,65983988801977	0,00428440179263716	0,0174695456480932	tags=59%, list=17%, signal=49%
GOBP_RESPONSE_TO_MECHANICAL_STIMULUS	GOBP_RESPONSE_TO_MECHANICAL_STIMULUS	202	0,376586055307509	1,39501862813273	0,00430863377918767	0,0175543299622929	tags=21%, list=8%, signal=20%
GOBP_GLYCOLIPID_CATABOLIC_PROCESS	GOBP_GLYCOLIPID_CATABOLIC_PROCESS	16	0,685838942598969	1,68518477816304	0,00436192198885162	0,0177572661507875	tags=75%, list=21%, signal=60%
GOBP_RIBONUCLEOSIDE_TRIPHOSPHATE_METABOLIC_PROCESS	GOBP_RIBONUCLEOSIDE_TRIPHOSPHATE_METABOLIC_PROCESS	84	-0,385120773121116	-1,5522678671448	0,00439071176435608	0,0178602259418628	tags=40%, list=15%, signal=34%
GOBP_ANATOMICAL_STRUCTURE_REGRESSION	GOBP_ANATOMICAL_STRUCTURE_REGRESSION	17	0,666485488801668	1,65794894041738	0,00441025450283784	0,0179254372905949	tags=47%, list=9%, signal=43%
GOBP_TRNA_5_END_PROCESSING	GOBP_TRNA_5_END_PROCESSING	16	-0,64886331710892	-1,83620555477027	0,00442351180250978	0,0179650181000894	tags=82%, list=22%, signal=64%
GOBP_SULFUR_AMINO_ACID_BIOSYNTHETIC_PROCESS	GOBP_SULFUR_AMINO_ACID_BIOSYNTHETIC_PROCESS	17	-0,629156380516781	-1,79489542976689	0,0044370808571187	0,0179950311654087	tags=59%, list=13%, signal=51%
GOBP_PROGRAMMED_CELL_DEATH_IN_RESPONSE_TO_REACTIVE_OXYGEN_SPECIES	GOBP_PROGRAMMED_CELL_DEATH_IN_RESPONSE_TO_REACTIVE_OXYGEN_SPECIES	11	-0,729023511074996	-1,85795233548432	0,00443795185842302	0,0179950311654087	tags=55%, list=10%, signal=49%
GOBP_POSITIVE_REGULATION_OF_RRNA_PROCESSING	GOBP_POSITIVE_REGULATION_OF_RRNA_PROCESSING	10	-0,762288444442212	-1,84129080433977	0,00444687909647312	0,0180054648199579	tags=70%, list=13%, signal=61%
GOBP_INFLAMMATORY_RESPONSE_TO_WOUNDING	GOBP_INFLAMMATORY_RESPONSE_TO_WOUNDING	14	0,730881527622077	1,74735220566235	0,00444757906718254	0,0180054648199579	tags=57%, list=7%, signal=53%
GOBP_NEGATIVE_REGULATION_OF_ERK1_AND_ERK2_CASCADE	GOBP_NEGATIVE_REGULATION_OF_ERK1_AND_ERK2_CASCADE	73	-0,389999070137606	-1,53351895587162	0,0044620910768815	0,0180499009092552	tags=41%, list=14%, signal=35%
GOBP_RESPONSE_TO_MUSCLE_STRETCH	GOBP_RESPONSE_TO_MUSCLE_STRETCH	22	-0,574174281947556	-1,75523049826148	0,00448777197378627	0,0181394108679168	tags=41%, list=7%, signal=38%
GOBP_RNA_DESTABILIZATION	GOBP_RNA_DESTABILIZATION	36	-0,49547590639638	-1,68098843156912	0,00449522037160385	0,0181551424027196	tags=44%, list=18%, signal=37%
GOBP_CARDIAC_CONDUCTION	GOBP_CARDIAC_CONDUCTION	145	0,405392386826293	1,4599558041595	0,00453056357946655	0,0182756240373796	tags=43%, list=20%, signal=34%
GOBP_REGULATION_OF_MICROTUBULE_POLYMERIZATION_OR_DEPOLYMERIZATION	GOBP_REGULATION_OF_MICROTUBULE_POLYMERIZATION_OR_DEPOLYMERIZATION	81	-0,376201778953244	-1,50842528103208	0,00453221156343245	0,0182756240373796	tags=32%, list=9%, signal=29%
GOBP_REGULATION_OF_PROTEIN_DEUBIQUITINATION	GOBP_REGULATION_OF_PROTEIN_DEUBIQUITINATION	12	-0,707577977820779	-1,83134089248833	0,0045402677514126	0,0182936597245156	tags=67%, list=12%, signal=59%
GOBP_GLIOGENESIS	GOBP_GLIOGENESIS	278	0,35994275543164	1,37133942464337	0,00455330209023417	0,0183317091251147	tags=23%, list=11%, signal=21%
GOBP_RESPONSE_TO_NERVE_GROWTH_FACTOR	GOBP_RESPONSE_TO_NERVE_GROWTH_FACTOR	50	-0,446707225156268	-1,63829371867217	0,00456627033162645	0,0183694326579614	tags=48%, list=10%, signal=43%
GOBP_NEGATIVE_REGULATION_OF_REGULATED_SECRETORY_PATHWAY	GOBP_NEGATIVE_REGULATION_OF_REGULATED_SECRETORY_PATHWAY	21	0,650182653163396	1,68926151560051	0,00457524986367682	0,0183910634284017	tags=38%, list=7%, signal=35%
GOBP_ANAPHASE_PROMOTING_COMPLEX_DEPENDENT_CATABOLIC_PROCESS	GOBP_ANAPHASE_PROMOTING_COMPLEX_DEPENDENT_CATABOLIC_PROCESS	83	-0,379703530801797	-1,52827312765443	0,0045840094477202	0,0184109060093799	tags=42%, list=16%, signal=36%
GOBP_SERINE_FAMILY_AMINO_ACID_METABOLIC_PROCESS	GOBP_SERINE_FAMILY_AMINO_ACID_METABOLIC_PROCESS	41	-0,483902497499133	-1,70066759988759	0,00458739910752815	0,0184109060093799	tags=41%, list=10%, signal=37%
GOBP_POSITIVE_REGULATION_OF_INFLAMMATORY_RESPONSE_TO_ANTIGENIC_STIMULUS	GOBP_POSITIVE_REGULATION_OF_INFLAMMATORY_RESPONSE_TO_ANTIGENIC_STIMULUS	12	0,733385522331019	1,67590192826664	0,00460819351340181	0,0184661077829263	tags=42%, list=3%, signal=41%
GOBP_RNA_PHOSPHODIESTER_BOND_HYDROLYSIS_ENDONUCLEOLYTIC	GOBP_RNA_PHOSPHODIESTER_BOND_HYDROLYSIS_ENDONUCLEOLYTIC	78	-0,383614264030329	-1,50823366801746	0,00460976001381165	0,0184661077829263	tags=38%, list=15%, signal=32%
GOBP_PLATELET_AGGREGATION	GOBP_PLATELET_AGGREGATION	62	0,492230389553748	1,5846883047711	0,00461200537183761	0,0184661077829263	tags=35%, list=12%, signal=31%
GOBP_MYOFIBRIL_ASSEMBLY	GOBP_MYOFIBRIL_ASSEMBLY	58	-0,412940687836018	-1,54803608448532	0,00465014604405454	0,0186042284912997	tags=36%, list=12%, signal=32%
GOBP_LYSINE_METABOLIC_PROCESS	GOBP_LYSINE_METABOLIC_PROCESS	13	-0,70933139675526	-1,88015569156483	0,00466052422412197	0,0186311481316701	tags=85%, list=8%, signal=78%
GOBP_BLASTOCYST_FORMATION	GOBP_BLASTOCYST_FORMATION	35	-0,504255198821239	-1,69579832265291	0,0046815739981503	0,0186868949047438	tags=63%, list=16%, signal=53%
GOBP_REGULATION_OF_CELL_MORPHOGENESIS	GOBP_REGULATION_OF_CELL_MORPHOGENESIS	302	0,358807340428573	1,37479871273332	0,00468179012402886	0,0186868949047438	tags=32%, list=16%, signal=27%
GOBP_NEGATIVE_REGULATION_OF_RESPONSE_TO_DNA_DAMAGE_STIMULUS	GOBP_NEGATIVE_REGULATION_OF_RESPONSE_TO_DNA_DAMAGE_STIMULUS	82	-0,374123369322427	-1,50090875314803	0,00469123653057043	0,0187099706941891	tags=27%, list=7%, signal=25%
GOBP_POSITIVE_REGULATION_OF_CELL_SUBSTRATE_ADHESION	GOBP_POSITIVE_REGULATION_OF_CELL_SUBSTRATE_ADHESION	121	0,418169234715649	1,48210429959341	0,00470626447272369	0,0187552538120644	tags=36%, list=16%, signal=31%
GOBP_POSITIVE_REGULATION_OF_EPIDERMIS_DEVELOPMENT	GOBP_POSITIVE_REGULATION_OF_EPIDERMIS_DEVELOPMENT	31	0,576256739765328	1,65345544803463	0,00472948432416958	0,0188284355255684	tags=42%, list=16%, signal=35%
GOBP_3_UTR_MEDIATED_MRNA_STABILIZATION	GOBP_3_UTR_MEDIATED_MRNA_STABILIZATION	24	-0,581173652898514	-1,82390992662775	0,00473200446215559	0,0188284355255684	tags=50%, list=14%, signal=43%
GOBP_REGULATION_OF_T_HELPER_1_TYPE_IMMUNE_RESPONSE	GOBP_REGULATION_OF_T_HELPER_1_TYPE_IMMUNE_RESPONSE	27	0,61100861329202	1,70323555609028	0,00477625328548035	0,0189896986155586	tags=44%, list=12%, signal=39%
GOBP_REGULATION_OF_HELICASE_ACTIVITY	GOBP_REGULATION_OF_HELICASE_ACTIVITY	12	-0,705110288681762	-1,82495406280752	0,0048057775424411	0,0190922135051843	tags=58%, list=12%, signal=51%
GOBP_REGULATION_OF_CELLULAR_EXTRAVASATION	GOBP_REGULATION_OF_CELLULAR_EXTRAVASATION	33	0,575314930963619	1,66661548452584	0,00481456363348642	0,0191122452169115	tags=52%, list=23%, signal=39%
GOBP_REGULATION_OF_LYMPHOCYTE_APOPTOTIC_PROCESS	GOBP_REGULATION_OF_LYMPHOCYTE_APOPTOTIC_PROCESS	54	0,493258995107414	1,55486847759246	0,00481931009181743	0,0191162222367739	tags=52%, list=17%, signal=43%
GOBP_RESPONSE_TO_INTERLEUKIN_1	GOBP_RESPONSE_TO_INTERLEUKIN_1	200	-0,294596463993342	-1,33668909493196	0,00488729805821982	0,0193708513875871	tags=31%, list=13%, signal=27%
GOBP_HISTONE_H3_K9_MODIFICATION	GOBP_HISTONE_H3_K9_MODIFICATION	45	-0,440414727690866	-1,59042756828456	0,00489578865618845	0,0193894500309093	tags=49%, list=16%, signal=41%
GOBP_REGULATION_OF_LYASE_ACTIVITY	GOBP_REGULATION_OF_LYASE_ACTIVITY	48	0,51990560387597	1,62558909082901	0,00490844600763557	0,0194245092007593	tags=39%, list=19%, signal=31%
GOBP_METANEPHROS_MORPHOGENESIS	GOBP_METANEPHROS_MORPHOGENESIS	31	0,573938565864036	1,64680390367587	0,00492967230674571	0,0194933982385258	tags=52%, list=19%, signal=42%
GOBP_LYMPHOCYTE_HOMEOSTASIS	GOBP_LYMPHOCYTE_HOMEOSTASIS	57	0,504600061135849	1,597426556541	0,00496560462226584	0,0196072630469675	tags=30%, list=4%, signal=29%
GOBP_REGULATION_OF_CELLULAR_RESPONSE_TO_GROWTH_FACTOR_STIMULUS	GOBP_REGULATION_OF_CELLULAR_RESPONSE_TO_GROWTH_FACTOR_STIMULUS	278	-0,277066947158091	-1,30393498588918	0,00496614909299294	0,0196072630469675	tags=26%, list=11%, signal=23%
GOBP_REGULATION_OF_MONOCYTE_DIFFERENTIATION	GOBP_REGULATION_OF_MONOCYTE_DIFFERENTIATION	20	0,645548682773546	1,65826484239134	0,00497608532687183	0,0196313103506033	tags=40%, list=7%, signal=37%
GOBP_NEGATIVE_REGULATION_OF_INTRINSIC_APOPTOTIC_SIGNALING_PATHWAY	GOBP_NEGATIVE_REGULATION_OF_INTRINSIC_APOPTOTIC_SIGNALING_PATHWAY	92	-0,368031114725372	-1,48381289299587	0,00499822410807667	0,019703423993615	tags=33%, list=9%, signal=30%
GOBP_NEGATIVE_REGULATION_OF_DIGESTIVE_SYSTEM_PROCESS	GOBP_NEGATIVE_REGULATION_OF_DIGESTIVE_SYSTEM_PROCESS	17	0,660258478878356	1,6424586339099	0,00501289069171555	0,0197459930410555	tags=47%, list=15%, signal=40%
GOBP_REGULATION_OF_RESPIRATORY_BURST	GOBP_REGULATION_OF_RESPIRATORY_BURST	16	0,68144000663407	1,67437608902668	0,00502031719644402	0,0197546249061867	tags=50%, list=11%, signal=45%
GOBP_RRNA_CATABOLIC_PROCESS	GOBP_RRNA_CATABOLIC_PROCESS	20	-0,587734505830877	-1,76702015362265	0,00502282137673463	0,0197546249061867	tags=50%, list=17%, signal=41%
GOBP_RNA_POLYMERASE_II_PREINITIATION_COMPLEX_ASSEMBLY	GOBP_RNA_POLYMERASE_II_PREINITIATION_COMPLEX_ASSEMBLY	24	-0,576066944510945	-1,80788343252564	0,00504537780229664	0,0198280628796954	tags=58%, list=16%, signal=49%
GOBP_REGULATION_OF_PROTEIN_BINDING	GOBP_REGULATION_OF_PROTEIN_BINDING	195	-0,295969651637042	-1,34527771997303	0,00505663252668031	0,0198443823062319	tags=31%, list=11%, signal=27%
GOBP_STEM_CELL_DIFFERENTIATION	GOBP_STEM_CELL_DIFFERENTIATION	249	-0,28277913288393	-1,29756605643092	0,00505730487373314	0,0198443823062319	tags=30%, list=12%, signal=26%
GOBP_POSITIVE_REGULATION_OF_MRNA_SPLICING_VIA_SPLICEOSOME	GOBP_POSITIVE_REGULATION_OF_MRNA_SPLICING_VIA_SPLICEOSOME	23	-0,572901535071201	-1,76175140043644	0,00508426020103536	0,0199348297436909	tags=57%, list=13%, signal=49%
GOBP_REGULATION_OF_GAMMA_DELTA_T_CELL_ACTIVATION	GOBP_REGULATION_OF_GAMMA_DELTA_T_CELL_ACTIVATION	11	0,746806025608284	1,66278199753874	0,00512309829883613	0,0200716936420249	tags=55%, list=1%, signal=54%
GOBP_POSITIVE_REGULATION_OF_LIPID_CATABOLIC_PROCESS	GOBP_POSITIVE_REGULATION_OF_LIPID_CATABOLIC_PROCESS	27	-0,557478180566817	-1,78526859272033	0,00515545850864928	0,0201829874897658	tags=44%, list=12%, signal=39%
GOBP_PEPTIDYL_SERINE_DEPHOSPHORYLATION	GOBP_PEPTIDYL_SERINE_DEPHOSPHORYLATION	19	-0,597762028710288	-1,77176808812497	0,00516502297344775	0,0202049366126059	tags=42%, list=11%, signal=37%
GOBP_CELLULAR_GLUCOSE_HOMEOSTASIS	GOBP_CELLULAR_GLUCOSE_HOMEOSTASIS	141	-0,321120592572699	-1,38105796920265	0,0051767900589476	0,0202340813237174	tags=28%, list=13%, signal=25%
GOBP_TRANSPOSITION	GOBP_TRANSPOSITION	31	0,572278485078427	1,64204062816041	0,00518040044859916	0,0202340813237174	tags=52%, list=12%, signal=46%
GOBP_ICOSANOID_METABOLIC_PROCESS	GOBP_ICOSANOID_METABOLIC_PROCESS	122	0,422482184087729	1,49782248853984	0,00520625231043606	0,0203195092085444	tags=32%, list=15%, signal=27%
GOBP_REGULATION_OF_MITOCHONDRIAL_MEMBRANE_PERMEABILITY	GOBP_REGULATION_OF_MITOCHONDRIAL_MEMBRANE_PERMEABILITY	71	-0,39614599094052	-1,55611231800848	0,00521603683248446	0,0203421451717595	tags=43%, list=15%, signal=36%
GOBP_HOMEOSTASIS_OF_NUMBER_OF_CELLS_WITHIN_A_TISSUE	GOBP_HOMEOSTASIS_OF_NUMBER_OF_CELLS_WITHIN_A_TISSUE	26	0,589416941412723	1,62857737077927	0,00525742919107357	0,0204879206262829	tags=35%, list=9%, signal=31%
GOBP_NEGATIVE_REGULATION_OF_CYCLIN_DEPENDENT_PROTEIN_KINASE_ACTIVITY	GOBP_NEGATIVE_REGULATION_OF_CYCLIN_DEPENDENT_PROTEIN_KINASE_ACTIVITY	30	-0,518742812274164	-1,67525010552095	0,00526987016004353	0,0205207377322824	tags=53%, list=10%, signal=48%
GOBP_REGULATION_OF_MEMBRANE_PERMEABILITY	GOBP_REGULATION_OF_MEMBRANE_PERMEABILITY	84	-0,379009628542346	-1,52763628655199	0,00527436635039506	0,0205225916301576	tags=41%, list=15%, signal=35%
GOBP_NEGATIVE_REGULATION_OF_MRNA_SPLICING_VIA_SPLICEOSOME	GOBP_NEGATIVE_REGULATION_OF_MRNA_SPLICING_VIA_SPLICEOSOME	20	-0,586157403580145	-1,7622786054683	0,00530983670167525	0,020629160092886	tags=65%, list=9%, signal=59%
GOBP_POSITIVE_REGULATION_OF_PROTEIN_EXPORT_FROM_NUCLEUS	GOBP_POSITIVE_REGULATION_OF_PROTEIN_EXPORT_FROM_NUCLEUS	20	-0,585876489680091	-1,76143403956669	0,00530983670167525	0,020629160092886	tags=55%, list=14%, signal=47%
GOBP_RESPONSE_TO_HISTAMINE	GOBP_RESPONSE_TO_HISTAMINE	10	0,747669214927459	1,64801138830683	0,00533508902421569	0,0207023947561365	tags=50%, list=7%, signal=47%
GOBP_PEPTIDYL_HISTIDINE_MODIFICATION	GOBP_PEPTIDYL_HISTIDINE_MODIFICATION	12	-0,699480809633658	-1,81038394402577	0,00533679755123911	0,0207023947561365	tags=83%, list=23%, signal=64%
GOBP_PEPTIDYL_LYSINE_MONOMETHYLATION	GOBP_PEPTIDYL_LYSINE_MONOMETHYLATION	10	-0,756178998897259	-1,82653357433904	0,00535222182161841	0,0207464634771162	tags=80%, list=21%, signal=63%
GOBP_PHOSPHATIDYLINOSITOL_PHOSPHORYLATION	GOBP_PHOSPHATIDYLINOSITOL_PHOSPHORYLATION	57	-0,426718925535009	-1,59772980763118	0,00535659164439523	0,0207476482129269	tags=40%, list=10%, signal=36%
GOBP_NEGATIVE_REGULATION_OF_PROTEIN_CONTAINING_COMPLEX_DISASSEMBLY	GOBP_NEGATIVE_REGULATION_OF_PROTEIN_CONTAINING_COMPLEX_DISASSEMBLY	81	-0,372182736969679	-1,49231045948497	0,00536146079734146	0,0207507637380047	tags=38%, list=14%, signal=33%
GOBP_RESPONSE_TO_REACTIVE_OXYGEN_SPECIES	GOBP_RESPONSE_TO_REACTIVE_OXYGEN_SPECIES	214	-0,291931820913412	-1,33192206995566	0,00538360324720101	0,020820677709819	tags=33%, list=14%, signal=28%
GOBP_SALIVA_SECRETION	GOBP_SALIVA_SECRETION	12	0,729088618062374	1,66608282231196	0,0053997758342822	0,020867415317192	tags=67%, list=15%, signal=56%
GOBP_SULFUR_AMINO_ACID_METABOLIC_PROCESS	GOBP_SULFUR_AMINO_ACID_METABOLIC_PROCESS	37	-0,485454278165863	-1,64664769263685	0,00543061096131707	0,0209666988994468	tags=46%, list=13%, signal=40%
GOBP_REGULATION_OF_MULTI_ORGANISM_PROCESS	GOBP_REGULATION_OF_MULTI_ORGANISM_PROCESS	51	0,511318972792885	1,59522677088146	0,00543368122310834	0,0209666988994468	tags=39%, list=13%, signal=34%
GOBP_NUCLEOTIDE_EXCISION_REPAIR_DNA_DUPLEX_UNWINDING	GOBP_NUCLEOTIDE_EXCISION_REPAIR_DNA_DUPLEX_UNWINDING	22	-0,566381412685171	-1,73140797219517	0,00543881030074248	0,0209706394148719	tags=50%, list=11%, signal=44%
GOBP_PROTEIN_K11_LINKED_UBIQUITINATION	GOBP_PROTEIN_K11_LINKED_UBIQUITINATION	29	-0,528470170136661	-1,7168844047259	0,00544577961011121	0,0209816640827304	tags=45%, list=16%, signal=38%
GOBP_MRNA_SPLICE_SITE_SELECTION	GOBP_MRNA_SPLICE_SITE_SELECTION	48	-0,453526348323914	-1,64101919623613	0,00546129446657968	0,021025571834004	tags=35%, list=12%, signal=31%
GOBP_TOLL_LIKE_RECEPTOR_3_SIGNALING_PATHWAY	GOBP_TOLL_LIKE_RECEPTOR_3_SIGNALING_PATHWAY	19	0,661873487079849	1,67697135721514	0,00548361948228906	0,0210900258802249	tags=32%, list=4%, signal=30%
GOBP_COLLAGEN_BIOSYNTHETIC_PROCESS	GOBP_COLLAGEN_BIOSYNTHETIC_PROCESS	46	0,536644919785595	1,6512548182551	0,00549042985207031	0,0210900258802249	tags=35%, list=6%, signal=33%
GOBP_HETEROPHILIC_CELL_CELL_ADHESION_VIA_PLASMA_MEMBRANE_CELL_ADHESION_MOLECULES	GOBP_HETEROPHILIC_CELL_CELL_ADHESION_VIA_PLASMA_MEMBRANE_CELL_ADHESION_MOLECULES	46	0,536182454109054	1,64983181274715	0,00549042985207031	0,0210900258802249	tags=26%, list=4%, signal=25%
GOBP_PEPTIDYL_LYSINE_DIMETHYLATION	GOBP_PEPTIDYL_LYSINE_DIMETHYLATION	22	-0,563828813386096	-1,72360476630378	0,00549825026205728	0,0211041861562424	tags=55%, list=16%, signal=46%
GOBP_RESPONSE_TO_COPPER_ION	GOBP_RESPONSE_TO_COPPER_ION	41	-0,477600169354447	-1,67851816826671	0,0055125688948382	0,0211432488415845	tags=34%, list=6%, signal=32%
GOBP_MEIOTIC_CELL_CYCLE_PROCESS	GOBP_MEIOTIC_CELL_CYCLE_PROCESS	190	0,388077132249593	1,43358083818065	0,0055274504967253	0,0211844104998368	tags=39%, list=21%, signal=31%
GOBP_NEGATIVE_REGULATION_OF_CELL_DEVELOPMENT	GOBP_NEGATIVE_REGULATION_OF_CELL_DEVELOPMENT	169	0,382810299445386	1,39412459157287	0,00558062856790269	0,0213721746730257	tags=33%, list=17%, signal=28%
GOBP_POSITIVE_REGULATION_OF_ENDOTHELIAL_CELL_MIGRATION	GOBP_POSITIVE_REGULATION_OF_ENDOTHELIAL_CELL_MIGRATION	113	-0,345658376155446	-1,43452992199766	0,00560268057845679	0,0214353255297333	tags=32%, list=12%, signal=28%
GOBP_ARACHIDONIC_ACID_METABOLIC_PROCESS	GOBP_ARACHIDONIC_ACID_METABOLIC_PROCESS	59	0,480553819193234	1,53326423440159	0,00560629551560924	0,0214353255297333	tags=37%, list=11%, signal=33%
GOBP_NEGATIVE_REGULATION_OF_DNA_REPAIR	GOBP_NEGATIVE_REGULATION_OF_DNA_REPAIR	36	-0,489765711943708	-1,66161560093692	0,00560971496723284	0,0214353255297333	tags=31%, list=7%, signal=28%
GOBP_BIOLOGICAL_PROCESS_INVOLVED_IN_INTERACTION_WITH_HOST	GOBP_BIOLOGICAL_PROCESS_INVOLVED_IN_INTERACTION_WITH_HOST	219	0,370587926616417	1,38151739865157	0,00564157304770837	0,0215409352345185	tags=23%, list=8%, signal=21%
GOBP_SENSORY_SYSTEM_DEVELOPMENT	GOBP_SENSORY_SYSTEM_DEVELOPMENT	367	0,34251467209576	1,3275595772529	0,00566949499174592	0,0216313691575956	tags=30%, list=16%, signal=25%
GOBP_DEFENSE_RESPONSE_TO_GRAM_NEGATIVE_BACTERIUM	GOBP_DEFENSE_RESPONSE_TO_GRAM_NEGATIVE_BACTERIUM	83	0,45956612580179	1,55703766402815	0,00568798169060589	0,0216856956912196	tags=24%, list=12%, signal=21%
GOBP_APOPTOTIC_CELL_CLEARANCE	GOBP_APOPTOTIC_CELL_CLEARANCE	51	0,509977754364319	1,59104240132607	0,0057221879293686	0,0217998278950946	tags=31%, list=9%, signal=28%
GOBP_ALDITOL_PHOSPHATE_METABOLIC_PROCESS	GOBP_ALDITOL_PHOSPHATE_METABOLIC_PROCESS	11	-0,715420350580683	-1,82328401076444	0,00579004820861416	0,0220419061185498	tags=64%, list=12%, signal=56%
GOBP_OLIGOSACCHARIDE_CATABOLIC_PROCESS	GOBP_OLIGOSACCHARIDE_CATABOLIC_PROCESS	13	0,70890831400775	1,6584329839133	0,00580832777570209	0,0220950173583898	tags=54%, list=12%, signal=48%
GOBP_LONG_CHAIN_FATTY_ACID_IMPORT_ACROSS_PLASMA_MEMBRANE	GOBP_LONG_CHAIN_FATTY_ACID_IMPORT_ACROSS_PLASMA_MEMBRANE	10	-0,754397747399437	-1,82223100091415	0,00583362046704316	0,0221747077321335	tags=70%, list=10%, signal=63%
GOBP_NEGATIVE_REGULATION_OF_CELL_CYCLE_G2_M_PHASE_TRANSITION	GOBP_NEGATIVE_REGULATION_OF_CELL_CYCLE_G2_M_PHASE_TRANSITION	108	-0,3420473246071	-1,43198284744084	0,00585389790439163	0,0222352297633328	tags=43%, list=16%, signal=36%
GOBP_SNRNA_METABOLIC_PROCESS	GOBP_SNRNA_METABOLIC_PROCESS	46	-0,458193859005254	-1,66607269297479	0,00589495471132943	0,022372527810564	tags=38%, list=15%, signal=33%
GOBP_REGULATION_OF_STEROID_BIOSYNTHETIC_PROCESS	GOBP_REGULATION_OF_STEROID_BIOSYNTHETIC_PROCESS	85	-0,3755849979825	-1,51520960735742	0,00589880948736908	0,022372527810564	tags=28%, list=9%, signal=26%
GOBP_LEUKOCYTE_MIGRATION_INVOLVED_IN_INFLAMMATORY_RESPONSE	GOBP_LEUKOCYTE_MIGRATION_INVOLVED_IN_INFLAMMATORY_RESPONSE	18	0,65624645918292	1,64921936902894	0,00591733341211159	0,0224220113527028	tags=39%, list=8%, signal=36%
GOBP_VACUOLAR_TRANSPORT	GOBP_VACUOLAR_TRANSPORT	151	-0,315654133869758	-1,39216985246828	0,00592101952992905	0,0224220113527028	tags=36%, list=15%, signal=30%
GOBP_POSITIVE_REGULATION_OF_MONOCYTE_DIFFERENTIATION	GOBP_POSITIVE_REGULATION_OF_MONOCYTE_DIFFERENTIATION	11	0,740269200409326	1,64822759533901	0,00592503297057709	0,0224220113527028	tags=45%, list=5%, signal=43%
GOBP_TOLL_LIKE_RECEPTOR_9_SIGNALING_PATHWAY	GOBP_TOLL_LIKE_RECEPTOR_9_SIGNALING_PATHWAY	26	0,584507882424679	1,61501348786713	0,00598615939135681	0,0226365508836122	tags=46%, list=12%, signal=41%
GOBP_UREA_CYCLE	GOBP_UREA_CYCLE	11	-0,713597128099305	-1,81863743844417	0,00599869304844803	0,0226523013227924	tags=64%, list=10%, signal=58%
GOBP_NUCLEOSIDE_TRIPHOSPHATE_METABOLIC_PROCESS	GOBP_NUCLEOSIDE_TRIPHOSPHATE_METABOLIC_PROCESS	106	-0,345494915093224	-1,43332061810052	0,00599919909665334	0,0226523013227924	tags=38%, list=12%, signal=33%
GOBP_REGULATION_OF_NEURON_PROJECTION_DEVELOPMENT	GOBP_REGULATION_OF_NEURON_PROJECTION_DEVELOPMENT	425	0,331543335136871	1,29821280491031	0,0060053836000846	0,0226588937756333	tags=30%, list=16%, signal=25%
GOBP_MEIOTIC_CELL_CYCLE_PHASE_TRANSITION	GOBP_MEIOTIC_CELL_CYCLE_PHASE_TRANSITION	10	0,73882067101833	1,62850744078427	0,00607067894260838	0,0228714509239969	tags=80%, list=21%, signal=63%
GOBP_POSITIVE_REGULATION_OF_CHEMOKINE_C_X_C_MOTIF_LIGAND_2_PRODUCTION	GOBP_POSITIVE_REGULATION_OF_CHEMOKINE_C_X_C_MOTIF_LIGAND_2_PRODUCTION	10	0,739978306610161	1,63105909946	0,00607067894260838	0,0228714509239969	tags=50%, list=7%, signal=46%
GOBP_MITOCHONDRIAL_TRANSCRIPTION	GOBP_MITOCHONDRIAL_TRANSCRIPTION	17	-0,613152026135537	-1,74923723821892	0,0060779087981641	0,0228818026656547	tags=53%, list=12%, signal=47%
GOBP_NEGATIVE_REGULATION_OF_NEURON_DEATH	GOBP_NEGATIVE_REGULATION_OF_NEURON_DEATH	193	-0,298534751400832	-1,35203035695704	0,0060957875193636	0,02293219991625	tags=26%, list=10%, signal=24%
GOBP_CELL_DEATH_IN_RESPONSE_TO_HYDROGEN_PEROXIDE	GOBP_CELL_DEATH_IN_RESPONSE_TO_HYDROGEN_PEROXIDE	24	-0,570590813028838	-1,79069756988386	0,00611084880674954	0,0229719316336203	tags=46%, list=12%, signal=40%
GOBP_NIK_NF_KAPPAB_SIGNALING	GOBP_NIK_NF_KAPPAB_SIGNALING	175	0,386591457423496	1,41348905564543	0,00612660992949028	0,0230142337675113	tags=15%, list=6%, signal=15%
GOBP_REGULATION_OF_SYSTEMIC_ARTERIAL_BLOOD_PRESSURE_BY_CIRCULATORY_RENIN_ANGIOTENSIN	GOBP_REGULATION_OF_SYSTEMIC_ARTERIAL_BLOOD_PRESSURE_BY_CIRCULATORY_RENIN_ANGIOTENSIN	18	0,654698804175653	1,64532994215456	0,00613853581418151	0,0230420774495563	tags=50%, list=11%, signal=45%
GOBP_REGULATION_OF_T_CELL_APOPTOTIC_PROCESS	GOBP_REGULATION_OF_T_CELL_APOPTOTIC_PROCESS	34	0,557991439518841	1,62316980946519	0,00617012985889962	0,0231436538792671	tags=53%, list=17%, signal=44%
GOBP_POSITIVE_REGULATION_OF_MONOCYTE_CHEMOTAXIS	GOBP_POSITIVE_REGULATION_OF_MONOCYTE_CHEMOTAXIS	20	0,638892311841012	1,64116616929373	0,0061757257954271	0,0231476359659731	tags=40%, list=7%, signal=37%
GOBP_ANTIGEN_PROCESSING_AND_PRESENTATION_OF_EXOGENOUS_PEPTIDE_ANTIGEN_VIA_MHC_CLASS_I	GOBP_ANTIGEN_PROCESSING_AND_PRESENTATION_OF_EXOGENOUS_PEPTIDE_ANTIGEN_VIA_MHC_CLASS_I	79	0,456532556928127	1,52986551738239	0,00618797024694956	0,0231765136542021	tags=19%, list=7%, signal=18%
GOBP_REGULATION_OF_PEPTIDASE_ACTIVITY	GOBP_REGULATION_OF_PEPTIDASE_ACTIVITY	437	0,331870857139599	1,30146665566859	0,00622209615042181	0,0232872440233895	tags=33%, list=21%, signal=26%
GOBP_REGULATION_OF_ACTIN_FILAMENT_BASED_PROCESS	GOBP_REGULATION_OF_ACTIN_FILAMENT_BASED_PROCESS	381	0,344541955628256	1,33936851725276	0,00625416881099099	0,0233784044094228	tags=27%, list=13%, signal=24%
GOBP_REGULATION_OF_TOLL_LIKE_RECEPTOR_4_SIGNALING_PATHWAY	GOBP_REGULATION_OF_TOLL_LIKE_RECEPTOR_4_SIGNALING_PATHWAY	24	0,601721384426847	1,63205035181195	0,00625561222786907	0,0233784044094228	tags=29%, list=6%, signal=27%
GOBP_DIENCEPHALON_DEVELOPMENT	GOBP_DIENCEPHALON_DEVELOPMENT	71	0,466582269199541	1,54108396442049	0,00627169432163153	0,0234059082759755	tags=24%, list=6%, signal=22%
GOBP_ERROR_FREE_TRANSLESION_SYNTHESIS	GOBP_ERROR_FREE_TRANSLESION_SYNTHESIS	22	-0,558746116355187	-1,70806714101723	0,00627214153213212	0,0234059082759755	tags=55%, list=16%, signal=46%
GOBP_STORE_OPERATED_CALCIUM_ENTRY	GOBP_STORE_OPERATED_CALCIUM_ENTRY	18	0,653319112812778	1,64186262635103	0,00635973843212499	0,0237154599678584	tags=50%, list=14%, signal=43%
GOBP_TUBULIN_DEACETYLATION	GOBP_TUBULIN_DEACETYLATION	11	-0,711794176705666	-1,81404252798972	0,00641598325952391	0,0238938391297373	tags=64%, list=13%, signal=56%
GOBP_REGULATION_OF_MONOCYTE_CHEMOTAXIS	GOBP_REGULATION_OF_MONOCYTE_CHEMOTAXIS	27	0,593853264766673	1,65541364499141	0,0064169350532556	0,0238938391297373	tags=41%, list=8%, signal=37%
GOBP_ACID_SECRETION	GOBP_ACID_SECRETION	39	0,545455715060786	1,63463763774184	0,00642369248883961	0,0239015671687509	tags=28%, list=10%, signal=25%
GOBP_INORGANIC_ANION_TRANSPORT	GOBP_INORGANIC_ANION_TRANSPORT	171	0,3884840020792	1,41568991037391	0,00644888784868613	0,0239778386507959	tags=42%, list=24%, signal=32%
GOBP_NEGATIVE_REGULATION_OF_LEUKOCYTE_APOPTOTIC_PROCESS	GOBP_NEGATIVE_REGULATION_OF_LEUKOCYTE_APOPTOTIC_PROCESS	46	0,53072761504941	1,6330472892234	0,00646216388998654	0,0239901235735423	tags=35%, list=4%, signal=33%
GOBP_LYMPH_VESSEL_MORPHOGENESIS	GOBP_LYMPH_VESSEL_MORPHOGENESIS	21	-0,5966709556679	-1,81046500506149	0,00646373306307556	0,0239901235735423	tags=67%, list=11%, signal=59%
GOBP_LEUKOTRIENE_METABOLIC_PROCESS	GOBP_LEUKOTRIENE_METABOLIC_PROCESS	36	0,551017264360527	1,6217756725195	0,00646628991913696	0,0239901235735423	tags=58%, list=26%, signal=43%
GOBP_ASTROCYTE_DEVELOPMENT	GOBP_ASTROCYTE_DEVELOPMENT	40	0,541566850769573	1,63720357563345	0,00650462225982876	0,0241148123721321	tags=30%, list=10%, signal=27%
GOBP_HEPATOCYTE_DIFFERENTIATION	GOBP_HEPATOCYTE_DIFFERENTIATION	16	-0,630777569257887	-1,78502505220432	0,00651234260611331	0,0241259136460148	tags=44%, list=10%, signal=39%
GOBP_POTASSIUM_ION_HOMEOSTASIS	GOBP_POTASSIUM_ION_HOMEOSTASIS	29	0,575093774152882	1,62688351694238	0,00654999683547471	0,0242478127955753	tags=38%, list=15%, signal=32%
GOBP_RESPONSE_TO_FATTY_ACID	GOBP_RESPONSE_TO_FATTY_ACID	60	-0,40213200920662	-1,52228544169925	0,00655644491939462	0,0242540951547171	tags=45%, list=18%, signal=37%
GOBP_POSITIVE_REGULATION_OF_EMBRYONIC_DEVELOPMENT	GOBP_POSITIVE_REGULATION_OF_EMBRYONIC_DEVELOPMENT	21	0,638262160787554	1,65829048166175	0,00658393018790525	0,0243381344020683	tags=62%, list=26%, signal=46%
GOBP_MITOTIC_DNA_INTEGRITY_CHECKPOINT	GOBP_MITOTIC_DNA_INTEGRITY_CHECKPOINT	105	-0,343268642083609	-1,41434075142939	0,00661631517677559	0,0244224793763119	tags=36%, list=15%, signal=31%
GOBP_TRIGLYCERIDE_METABOLIC_PROCESS	GOBP_TRIGLYCERIDE_METABOLIC_PROCESS	105	-0,343453860588866	-1,41510389157035	0,00661631517677559	0,0244224793763119	tags=30%, list=12%, signal=26%
GOBP_MATURATION_OF_5_8S_RRNA	GOBP_MATURATION_OF_5_8S_RRNA	35	-0,492564743860012	-1,65648359875787	0,00662907333945553	0,0244518926285553	tags=43%, list=17%, signal=36%
GOBP_DEVELOPMENT_OF_PRIMARY_FEMALE_SEXUAL_CHARACTERISTICS	GOBP_DEVELOPMENT_OF_PRIMARY_FEMALE_SEXUAL_CHARACTERISTICS	97	-0,337286993580658	-1,37329833641841	0,00664477810120744	0,0244921243369415	tags=40%, list=10%, signal=36%
GOBP_POSITIVE_REGULATION_OF_CARBOHYDRATE_METABOLIC_PROCESS	GOBP_POSITIVE_REGULATION_OF_CARBOHYDRATE_METABOLIC_PROCESS	76	-0,36645175302049	-1,45104472584524	0,00665132987846089	0,0244985851584003	tags=29%, list=10%, signal=26%
GOBP_MULTICELLULAR_ORGANISMAL_MOVEMENT	GOBP_MULTICELLULAR_ORGANISMAL_MOVEMENT	56	0,487105092431756	1,53974570867683	0,00670211686397011	0,0246678490198756	tags=34%, list=15%, signal=29%
GOBP_POSITIVE_REGULATION_OF_TRANSCRIPTION_BY_RNA_POLYMERASE_I	GOBP_POSITIVE_REGULATION_OF_TRANSCRIPTION_BY_RNA_POLYMERASE_I	23	-0,564761115976602	-1,73671848664216	0,00675061097524057	0,0248194308179348	tags=52%, list=15%, signal=44%
GOBP_REGULATION_OF_NEUROGENESIS	GOBP_REGULATION_OF_NEUROGENESIS	342	0,338525614281656	1,30340687819965	0,00675626422920944	0,0248194308179348	tags=24%, list=13%, signal=21%
GOBP_TRANSFORMING_GROWTH_FACTOR_BETA_RECEPTOR_SIGNALING_PATHWAY	GOBP_TRANSFORMING_GROWTH_FACTOR_BETA_RECEPTOR_SIGNALING_PATHWAY	195	-0,293319156648597	-1,33323036364736	0,00675788615806647	0,0248194308179348	tags=25%, list=8%, signal=23%
GOBP_CEREBELLAR_CORTEX_MORPHOGENESIS	GOBP_CEREBELLAR_CORTEX_MORPHOGENESIS	32	0,555101722312084	1,60115429217969	0,00677149932819852	0,0248515485768896	tags=41%, list=13%, signal=35%
GOBP_POSITIVE_REGULATION_OF_PROTEIN_SUMOYLATION	GOBP_POSITIVE_REGULATION_OF_PROTEIN_SUMOYLATION	12	-0,686413551159231	-1,77656349518897	0,00677735778685991	0,0248551806766665	tags=83%, list=14%, signal=72%
GOBP_SALIVARY_GLAND_DEVELOPMENT	GOBP_SALIVARY_GLAND_DEVELOPMENT	31	0,565210166975123	1,62175947868335	0,00678980067773419	0,0248829378749699	tags=26%, list=5%, signal=25%
GOBP_CYSTEINE_METABOLIC_PROCESS	GOBP_CYSTEINE_METABOLIC_PROCESS	12	-0,685962955835783	-1,77539727228823	0,00688408564227508	0,0251501111894535	tags=75%, list=10%, signal=67%
GOBP_HISTONE_H3_K9_TRIMETHYLATION	GOBP_HISTONE_H3_K9_TRIMETHYLATION	12	-0,686006710248628	-1,77551051669094	0,00688408564227508	0,0251501111894535	tags=75%, list=16%, signal=63%
GOBP_REGULATION_OF_NON_CANONICAL_WNT_SIGNALING_PATHWAY	GOBP_REGULATION_OF_NON_CANONICAL_WNT_SIGNALING_PATHWAY	25	0,596872141931735	1,62966368131792	0,00688641610032382	0,0251501111894535	tags=56%, list=15%, signal=47%
GOBP_VENTRICULAR_CARDIAC_MUSCLE_CELL_MEMBRANE_REPOLARIZATION	GOBP_VENTRICULAR_CARDIAC_MUSCLE_CELL_MEMBRANE_REPOLARIZATION	24	0,597972035878387	1,62188098476609	0,00688641610032382	0,0251501111894535	tags=54%, list=19%, signal=44%
GOBP_POSITIVE_REGULATION_OF_HETEROTYPIC_CELL_CELL_ADHESION	GOBP_POSITIVE_REGULATION_OF_HETEROTYPIC_CELL_CELL_ADHESION	16	0,673643916204565	1,65522020255689	0,00689226357571898	0,0251501111894535	tags=69%, list=18%, signal=57%
GOBP_REGULATION_OF_MEMBRANE_INVAGINATION	GOBP_REGULATION_OF_MEMBRANE_INVAGINATION	16	0,673559916502711	1,65501380567543	0,00689226357571898	0,0251501111894535	tags=44%, list=4%, signal=42%
GOBP_REGULATION_OF_TOLL_LIKE_RECEPTOR_SIGNALING_PATHWAY	GOBP_REGULATION_OF_TOLL_LIKE_RECEPTOR_SIGNALING_PATHWAY	73	0,468802639754379	1,55224156967603	0,0069040944160468	0,0251708753457496	tags=32%, list=11%, signal=28%
GOBP_MAINTENANCE_OF_LOCATION_IN_CELL	GOBP_MAINTENANCE_OF_LOCATION_IN_CELL	205	0,372006135108763	1,38109110376783	0,00691192236669452	0,0251708753457496	tags=33%, list=16%, signal=27%
GOBP_NEGATIVE_REGULATION_OF_MACROPHAGE_ACTIVATION	GOBP_NEGATIVE_REGULATION_OF_MACROPHAGE_ACTIVATION	18	0,650791595640354	1,63551069832463	0,00691274578545366	0,0251708753457496	tags=44%, list=6%, signal=42%
GOBP_POSITIVE_REGULATION_OF_B_CELL_MEDIATED_IMMUNITY	GOBP_POSITIVE_REGULATION_OF_B_CELL_MEDIATED_IMMUNITY	38	0,545849738465142	1,62481826026714	0,00694147818054047	0,025257481191489	tags=29%, list=5%, signal=28%
GOBP_NEGATIVE_REGULATION_OF_TRANSFORMING_GROWTH_FACTOR_BETA_RECEPTOR_SIGNALING_PATHWAY	GOBP_NEGATIVE_REGULATION_OF_TRANSFORMING_GROWTH_FACTOR_BETA_RECEPTOR_SIGNALING_PATHWAY	85	-0,370379203305109	-1,4942080493839	0,00702236099722545	0,0255335846800826	tags=29%, list=8%, signal=27%
GOBP_DIGESTION	GOBP_DIGESTION	138	0,405765948865026	1,46193424243472	0,00703897411162278	0,0255575838121154	tags=30%, list=16%, signal=26%
GOBP_NEGATIVE_REGULATION_OF_INFLAMMATORY_RESPONSE	GOBP_NEGATIVE_REGULATION_OF_INFLAMMATORY_RESPONSE	137	0,401877103520245	1,44556333272391	0,00703897411162278	0,0255575838121154	tags=24%, list=10%, signal=22%
GOBP_FOREBRAIN_GENERATION_OF_NEURONS	GOBP_FOREBRAIN_GENERATION_OF_NEURONS	56	0,484877332812386	1,53270373073986	0,00708237260963942	0,0256792639155432	tags=41%, list=21%, signal=33%
GOBP_GLYCOSPHINGOLIPID_METABOLIC_PROCESS	GOBP_GLYCOSPHINGOLIPID_METABOLIC_PROCESS	67	0,469548335101476	1,53341130040411	0,00708254722685306	0,0256792639155432	tags=38%, list=14%, signal=33%
GOBP_NEGATIVE_REGULATION_OF_MAST_CELL_ACTIVATION	GOBP_NEGATIVE_REGULATION_OF_MAST_CELL_ACTIVATION	12	0,717887070464436	1,64048551414682	0,00710271437192414	0,0257341070749984	tags=50%, list=7%, signal=47%
GOBP_INTRACELLULAR_ESTROGEN_RECEPTOR_SIGNALING_PATHWAY	GOBP_INTRACELLULAR_ESTROGEN_RECEPTOR_SIGNALING_PATHWAY	56	-0,401858979466524	-1,5003137008375	0,00710980154012518	0,025741515505205	tags=41%, list=15%, signal=35%
GOBP_POSITIVE_REGULATION_OF_STRESS_ACTIVATED_PROTEIN_KINASE_SIGNALING_CASCADE	GOBP_POSITIVE_REGULATION_OF_STRESS_ACTIVATED_PROTEIN_KINASE_SIGNALING_CASCADE	117	0,417946111928016	1,47485715162545	0,00715731810966038	0,0258951870657805	tags=38%, list=20%, signal=30%
GOBP_POSITIVE_REGULATION_OF_HISTONE_METHYLATION	GOBP_POSITIVE_REGULATION_OF_HISTONE_METHYLATION	36	-0,479947181670141	-1,62830452447123	0,00717001270994629	0,02592274425232	tags=47%, list=7%, signal=44%
GOBP_ANTIGEN_PROCESSING_AND_PRESENTATION_OF_ENDOGENOUS_ANTIGEN	GOBP_ANTIGEN_PROCESSING_AND_PRESENTATION_OF_ENDOGENOUS_ANTIGEN	25	0,595890133284117	1,62698246416045	0,00720181847950061	0,0260193088024421	tags=36%, list=4%, signal=34%
GOBP_T_CELL_TOLERANCE_INDUCTION	GOBP_T_CELL_TOLERANCE_INDUCTION	14	0,714873790480617	1,70908176955926	0,00725248894320689	0,0261838444519598	tags=57%, list=6%, signal=54%
GOBP_NEGATIVE_REGULATION_OF_LIPID_METABOLIC_PROCESS	GOBP_NEGATIVE_REGULATION_OF_LIPID_METABOLIC_PROCESS	93	-0,361796149553763	-1,47091634309499	0,00731646286630698	0,0263961434151923	tags=32%, list=13%, signal=28%
GOBP_POSITIVE_REGULATION_OF_CYCLIN_DEPENDENT_PROTEIN_KINASE_ACTIVITY	GOBP_POSITIVE_REGULATION_OF_CYCLIN_DEPENDENT_PROTEIN_KINASE_ACTIVITY	33	-0,488156203485968	-1,63149183233997	0,00734868551698401	0,0264879263915949	tags=39%, list=12%, signal=35%
GOBP_DETECTION_OF_LIGHT_STIMULUS	GOBP_DETECTION_OF_LIGHT_STIMULUS	76	0,451454443499519	1,49944496838597	0,00735228044992947	0,0264879263915949	tags=54%, list=26%, signal=40%
GOBP_DIOL_BIOSYNTHETIC_PROCESS	GOBP_DIOL_BIOSYNTHETIC_PROCESS	21	-0,591082694688796	-1,79350867285576	0,00739541871710814	0,0266245504589824	tags=48%, list=10%, signal=43%
GOBP_RIBONUCLEOSIDE_TRIPHOSPHATE_BIOSYNTHETIC_PROCESS	GOBP_RIBONUCLEOSIDE_TRIPHOSPHATE_BIOSYNTHETIC_PROCESS	70	-0,377071196956026	-1,47275651320699	0,0074008559078207	0,0266253484210181	tags=40%, list=15%, signal=34%
GOBP_KYNURENINE_METABOLIC_PROCESS	GOBP_KYNURENINE_METABOLIC_PROCESS	11	0,73298724371091	1,63201413951543	0,00742063010881447	0,0266776878207732	tags=64%, list=12%, signal=56%
GOBP_MIRNA_METABOLIC_PROCESS	GOBP_MIRNA_METABOLIC_PROCESS	29	-0,520685522998189	-1,69159378280701	0,00750346721783246	0,0269565096038246	tags=45%, list=17%, signal=37%
GOBP_ENDOPLASMIC_RETICULUM_UNFOLDED_PROTEIN_RESPONSE	GOBP_ENDOPLASMIC_RETICULUM_UNFOLDED_PROTEIN_RESPONSE	127	-0,334719210950867	-1,43543609727406	0,00751973089487848	0,0269959396753549	tags=29%, list=13%, signal=25%
GOBP_POSITIVE_REGULATION_OF_EXTRINSIC_APOPTOTIC_SIGNALING_PATHWAY_VIA_DEATH_DOMAIN_RECEPTORS	GOBP_POSITIVE_REGULATION_OF_EXTRINSIC_APOPTOTIC_SIGNALING_PATHWAY_VIA_DEATH_DOMAIN_RECEPTORS	13	-0,688443410573011	-1,82478993969549	0,00752617166552925	0,027000074738248	tags=69%, list=11%, signal=61%
GOBP_INNER_EAR_MORPHOGENESIS	GOBP_INNER_EAR_MORPHOGENESIS	90	0,441033105795398	1,50949747683534	0,00753275371699643	0,0270047104812267	tags=32%, list=12%, signal=28%
GOBP_LEUKOTRIENE_D4_METABOLIC_PROCESS	GOBP_LEUKOTRIENE_D4_METABOLIC_PROCESS	10	0,729679026046156	1,60835744032791	0,00754575844470989	0,0270323486738554	tags=80%, list=26%, signal=59%
GOBP_TETRAHYDROFOLATE_METABOLIC_PROCESS	GOBP_TETRAHYDROFOLATE_METABOLIC_PROCESS	18	-0,594811325078501	-1,73266291252411	0,00759842395842535	0,0272019314921188	tags=33%, list=5%, signal=32%
GOBP_PHOTOPERIODISM	GOBP_PHOTOPERIODISM	32	-0,501911797070296	-1,66262986417365	0,00762076257000576	0,0272453381278686	tags=47%, list=12%, signal=41%
GOBP_NEGATIVE_REGULATION_OF_RNA_SPLICING	GOBP_NEGATIVE_REGULATION_OF_RNA_SPLICING	25	-0,534290533831332	-1,70203287083444	0,00762122288865746	0,0272453381278686	tags=56%, list=17%, signal=47%
GOBP_MYOTUBE_DIFFERENTIATION	GOBP_MYOTUBE_DIFFERENTIATION	109	0,424929831087212	1,49094104408252	0,00762664526154017	0,027245643149169	tags=34%, list=18%, signal=28%
GOBP_EXOCRINE_SYSTEM_DEVELOPMENT	GOBP_EXOCRINE_SYSTEM_DEVELOPMENT	41	0,53268479091121	1,61703684720264	0,00765824147166752	0,0273393865124914	tags=24%, list=5%, signal=23%
GOBP_RESPONSE_TO_MITOCHONDRIAL_DEPOLARISATION	GOBP_RESPONSE_TO_MITOCHONDRIAL_DEPOLARISATION	20	-0,571744514062869	-1,71894634235239	0,00767242019786185	0,0273570281851224	tags=50%, list=14%, signal=43%
GOBP_HISTONE_H2A_UBIQUITINATION	GOBP_HISTONE_H2A_UBIQUITINATION	26	-0,537629339011782	-1,71199218885865	0,00767806625552865	0,0273570281851224	tags=50%, list=13%, signal=44%
GOBP_POSITIVE_REGULATION_OF_NEUROGENESIS	GOBP_POSITIVE_REGULATION_OF_NEUROGENESIS	214	0,371420992442826	1,38368640247809	0,00767925982160244	0,0273570281851224	tags=27%, list=13%, signal=23%
GOBP_SPINDLE_ASSEMBLY	GOBP_SPINDLE_ASSEMBLY	114	-0,341518919262941	-1,43196100103346	0,00769972948950403	0,0274101612752474	tags=36%, list=14%, signal=31%
GOBP_OVARIAN_FOLLICLE_DEVELOPMENT	GOBP_OVARIAN_FOLLICLE_DEVELOPMENT	53	-0,424029539165819	-1,56097933853357	0,0077049131106719	0,0274101612752474	tags=55%, list=17%, signal=45%
GOBP_NEGATIVE_REGULATION_OF_RECEPTOR_MEDIATED_ENDOCYTOSIS	GOBP_NEGATIVE_REGULATION_OF_RECEPTOR_MEDIATED_ENDOCYTOSIS	30	0,571857598855346	1,63496621971533	0,00774335986573568	0,027527752168928	tags=30%, list=14%, signal=26%
GOBP_NUCLEAR_ENVELOPE_ORGANIZATION	GOBP_NUCLEAR_ENVELOPE_ORGANIZATION	52	-0,420716796305826	-1,54546056113772	0,00775214430245709	0,0275398028281444	tags=42%, list=14%, signal=37%
GOBP_NEGATIVE_REGULATION_OF_PEPTIDASE_ACTIVITY	GOBP_NEGATIVE_REGULATION_OF_PEPTIDASE_ACTIVITY	243	0,361356545792932	1,36131966218652	0,00782059045775888	0,0277499657370005	tags=30%, list=16%, signal=25%
GOBP_PEPTIDYL_THREONINE_DEPHOSPHORYLATION	GOBP_PEPTIDYL_THREONINE_DEPHOSPHORYLATION	22	-0,549246341253708	-1,67902666409412	0,00782520095225852	0,0277499657370005	tags=55%, list=16%, signal=46%
GOBP_REGULATION_OF_T_HELPER_CELL_DIFFERENTIATION	GOBP_REGULATION_OF_T_HELPER_CELL_DIFFERENTIATION	38	0,541747754400157	1,61260797941063	0,00782761031562796	0,0277499657370005	tags=29%, list=3%, signal=28%
GOBP_CARBOHYDRATE_DERIVATIVE_TRANSPORT	GOBP_CARBOHYDRATE_DERIVATIVE_TRANSPORT	82	0,436549469587465	1,47521725137052	0,0079273048201364	0,0280838938978462	tags=22%, list=7%, signal=20%
GOBP_MODULATION_BY_HOST_OF_SYMBIONT_PROCESS	GOBP_MODULATION_BY_HOST_OF_SYMBIONT_PROCESS	62	-0,40563921789669	-1,54139461115013	0,00794249094547693	0,0281149776686182	tags=26%, list=7%, signal=24%
GOBP_CARDIAC_MUSCLE_CELL_MEMBRANE_REPOLARIZATION	GOBP_CARDIAC_MUSCLE_CELL_MEMBRANE_REPOLARIZATION	34	0,553022963014267	1,60871675429249	0,00794709358977787	0,0281149776686182	tags=35%, list=9%, signal=32%
GOBP_REGULATION_OF_TRANSPOSITION	GOBP_REGULATION_OF_TRANSPOSITION	26	0,574420203698912	1,58714091729409	0,00796415100753826	0,0281558108680629	tags=50%, list=9%, signal=45%
GOBP_POLYSACCHARIDE_METABOLIC_PROCESS	GOBP_POLYSACCHARIDE_METABOLIC_PROCESS	112	-0,341224691642612	-1,43425009153369	0,00798056989120141	0,0281943316917531	tags=33%, list=12%, signal=29%
GOBP_REGULATION_OF_VIRAL_TRANSCRIPTION	GOBP_REGULATION_OF_VIRAL_TRANSCRIPTION	42	-0,458704032272333	-1,62987767272712	0,00801398950860972	0,028292819115804	tags=40%, list=12%, signal=36%
GOBP_REGULATION_OF_CELLULAR_RESPONSE_TO_INSULIN_STIMULUS	GOBP_REGULATION_OF_CELLULAR_RESPONSE_TO_INSULIN_STIMULUS	65	-0,388162566162942	-1,51047661240012	0,00802152070612845	0,0282998363543785	tags=34%, list=12%, signal=30%
GOBP_CELLULAR_RESPONSE_TO_ACID_CHEMICAL	GOBP_CELLULAR_RESPONSE_TO_ACID_CHEMICAL	68	-0,373283612884009	-1,45388316565103	0,00804335343973319	0,0283565061445239	tags=46%, list=16%, signal=38%
GOBP_NEGATIVE_REGULATION_OF_MEGAKARYOCYTE_DIFFERENTIATION	GOBP_NEGATIVE_REGULATION_OF_MEGAKARYOCYTE_DIFFERENTIATION	18	-0,593641860113763	-1,72925630527495	0,00804869292917045	0,0283565061445239	tags=61%, list=19%, signal=50%
GOBP_LIPID_PHOSPHORYLATION	GOBP_LIPID_PHOSPHORYLATION	72	-0,386138421023346	-1,51663335364844	0,00807401847082855	0,028426113305917	tags=36%, list=10%, signal=32%
GOBP_REGULATION_OF_ACTIN_CYTOSKELETON_REORGANIZATION	GOBP_REGULATION_OF_ACTIN_CYTOSKELETON_REORGANIZATION	38	0,540593892024678	1,60917330403131	0,00812298801334472	0,0285725696271312	tags=34%, list=10%, signal=31%
GOBP_REGULATION_OF_PROTEIN_IMPORT	GOBP_REGULATION_OF_PROTEIN_IMPORT	59	-0,390455458063532	-1,47226192303816	0,00812681118483733	0,0285725696271312	tags=31%, list=7%, signal=28%
GOBP_RECOMBINATIONAL_REPAIR	GOBP_RECOMBINATIONAL_REPAIR	140	-0,318178172162949	-1,36971368619426	0,00818084966490895	0,0287427649961185	tags=41%, list=9%, signal=37%
GOBP_MIRNA_CATABOLIC_PROCESS	GOBP_MIRNA_CATABOLIC_PROCESS	10	-0,738581514023484	-1,78402724053084	0,00829545652674145	0,0291253820969843	tags=40%, list=9%, signal=36%
GOBP_CELLULAR_RESPONSE_TO_DEXAMETHASONE_STIMULUS	GOBP_CELLULAR_RESPONSE_TO_DEXAMETHASONE_STIMULUS	29	-0,515389136044606	-1,67438697592206	0,00832951497868139	0,0292248618324182	tags=41%, list=3%, signal=40%
GOBP_RENAL_VESICLE_DEVELOPMENT	GOBP_RENAL_VESICLE_DEVELOPMENT	19	0,642455266160482	1,62777192420337	0,00836299531943764	0,0293213094221962	tags=58%, list=21%, signal=46%
GOBP_CELLULAR_RESPONSE_TO_INORGANIC_SUBSTANCE	GOBP_CELLULAR_RESPONSE_TO_INORGANIC_SUBSTANCE	213	-0,279200623235958	-1,27182236301613	0,00836849124939076	0,0293213094221962	tags=25%, list=8%, signal=23%
GOBP_CORNIFICATION	GOBP_CORNIFICATION	113	0,417673875981235	1,47873310063561	0,00845668197755402	0,0296099873082396	tags=35%, list=20%, signal=28%
GOBP_NEGATIVE_REGULATION_OF_EXTRACELLULAR_MATRIX_ORGANIZATION	GOBP_NEGATIVE_REGULATION_OF_EXTRACELLULAR_MATRIX_ORGANIZATION	12	0,711180685898492	1,62516036457196	0,0084664087837369	0,0296237264160225	tags=42%, list=6%, signal=39%
GOBP_POSITIVE_REGULATION_OF_EXOCYTOSIS	GOBP_POSITIVE_REGULATION_OF_EXOCYTOSIS	85	0,441902486212347	1,50546192103838	0,00848286074655109	0,0296609617199612	tags=22%, list=6%, signal=21%
GOBP_BLASTOCYST_DEVELOPMENT	GOBP_BLASTOCYST_DEVELOPMENT	92	-0,352717013056726	-1,42207012019379	0,00849178107030026	0,0296693410585493	tags=41%, list=15%, signal=35%
GOBP_REGULATION_OF_VASCULATURE_DEVELOPMENT	GOBP_REGULATION_OF_VASCULATURE_DEVELOPMENT	287	0,346335292603107	1,32230490531723	0,00849688082812911	0,0296693410585493	tags=25%, list=13%, signal=22%
GOBP_EPIDERMIS_DEVELOPMENT	GOBP_EPIDERMIS_DEVELOPMENT	454	0,329619660988528	1,29496609420763	0,0085249183242202	0,0297404927591837	tags=29%, list=21%, signal=23%
GOBP_INTRACILIARY_TRANSPORT_INVOLVED_IN_CILIUM_ASSEMBLY	GOBP_INTRACILIARY_TRANSPORT_INVOLVED_IN_CILIUM_ASSEMBLY	40	-0,451313459114011	-1,57093835740217	0,00852890918696277	0,0297404927591837	tags=42%, list=12%, signal=37%
GOBP_KETONE_BIOSYNTHETIC_PROCESS	GOBP_KETONE_BIOSYNTHETIC_PROCESS	42	-0,454727870756938	-1,61574948456842	0,00863641644562196	0,0300742878273534	tags=48%, list=16%, signal=40%
GOBP_NEGATIVE_REGULATION_OF_OXIDATIVE_STRESS_INDUCED_CELL_DEATH	GOBP_NEGATIVE_REGULATION_OF_OXIDATIVE_STRESS_INDUCED_CELL_DEATH	42	-0,454953341923677	-1,61655063388182	0,00863641644562196	0,0300742878273534	tags=33%, list=7%, signal=31%
GOBP_HEMATOPOIETIC_STEM_CELL_DIFFERENTIATION	GOBP_HEMATOPOIETIC_STEM_CELL_DIFFERENTIATION	88	-0,355567346306628	-1,43738323680521	0,00865492125391424	0,0301181820049299	tags=45%, list=18%, signal=37%
GOBP_POSITIVE_REGULATION_OF_MEMBRANE_POTENTIAL	GOBP_POSITIVE_REGULATION_OF_MEMBRANE_POTENTIAL	16	-0,614988002685809	-1,74034246793335	0,00866419962067799	0,0301299312422078	tags=62%, list=15%, signal=53%
GOBP_THYROID_HORMONE_METABOLIC_PROCESS	GOBP_THYROID_HORMONE_METABOLIC_PROCESS	26	0,571279635664133	1,57846342997827	0,0086928869098782	0,0302091134614896	tags=58%, list=28%, signal=42%
GOBP_REGULATION_OF_CARDIAC_MUSCLE_CELL_PROLIFERATION	GOBP_REGULATION_OF_CARDIAC_MUSCLE_CELL_PROLIFERATION	44	-0,451694868903688	-1,62506760911098	0,00870960641550011	0,0302466263613116	tags=34%, list=14%, signal=29%
GOBP_STEROID_BIOSYNTHETIC_PROCESS	GOBP_STEROID_BIOSYNTHETIC_PROCESS	184	-0,302603187244241	-1,36217473792965	0,0087554481416558	0,03038515483559	tags=25%, list=10%, signal=23%
GOBP_REGULATION_OF_VIRAL_LIFE_CYCLE	GOBP_REGULATION_OF_VIRAL_LIFE_CYCLE	145	0,392972083948737	1,41522607102991	0,00876547594814271	0,03039928988809	tags=37%, list=17%, signal=30%
GOBP_POSITIVE_REGULATION_OF_VOLTAGE_GATED_CALCIUM_CHANNEL_ACTIVITY	GOBP_POSITIVE_REGULATION_OF_VOLTAGE_GATED_CALCIUM_CHANNEL_ACTIVITY	12	0,708890463253466	1,61992684355186	0,00880733297705814	0,030523716801006	tags=67%, list=12%, signal=59%
GOBP_RESPONSE_TO_NUTRIENT	GOBP_RESPONSE_TO_NUTRIENT	164	0,388698704028876	1,41053261294771	0,00889519536373477	0,030807308230574	tags=21%, list=7%, signal=20%
GOBP_POTASSIUM_ION_IMPORT_ACROSS_PLASMA_MEMBRANE	GOBP_POTASSIUM_ION_IMPORT_ACROSS_PLASMA_MEMBRANE	47	0,504098141462029	1,56049502588054	0,00894198883225102	0,0309483749075535	tags=49%, list=24%, signal=37%
GOBP_LYMPH_VESSEL_DEVELOPMENT	GOBP_LYMPH_VESSEL_DEVELOPMENT	26	-0,531737310557658	-1,6932299934983	0,00896846937146691	0,0310189946757037	tags=62%, list=14%, signal=53%
GOBP_NEGATIVE_REGULATION_OF_CELL_MIGRATION_INVOLVED_IN_SPROUTING_ANGIOGENESIS	GOBP_NEGATIVE_REGULATION_OF_CELL_MIGRATION_INVOLVED_IN_SPROUTING_ANGIOGENESIS	23	-0,545394186215798	-1,67716250094558	0,00898011578122898	0,031023106904712	tags=22%, list=5%, signal=21%
GOBP_POSITIVE_REGULATION_OF_LYASE_ACTIVITY	GOBP_POSITIVE_REGULATION_OF_LYASE_ACTIVITY	22	0,607264188913027	1,60150514160265	0,00898181234185392	0,031023106904712	tags=50%, list=16%, signal=42%
GOBP_HEPARAN_SULFATE_PROTEOGLYCAN_METABOLIC_PROCESS	GOBP_HEPARAN_SULFATE_PROTEOGLYCAN_METABOLIC_PROCESS	31	0,557040072895767	1,59831699960368	0,00900273725224376	0,0310743567766764	tags=47%, list=20%, signal=38%
GOBP_MICROTUBULE_POLYMERIZATION_OR_DEPOLYMERIZATION	GOBP_MICROTUBULE_POLYMERIZATION_OR_DEPOLYMERIZATION	114	-0,339730692037536	-1,42446310998458	0,00901589285682123	0,0310987385365354	tags=35%, list=14%, signal=30%
GOBP_POSITIVE_REGULATION_OF_MEMBRANE_PERMEABILITY	GOBP_POSITIVE_REGULATION_OF_MEMBRANE_PERMEABILITY	65	-0,384817009374208	-1,49745787817545	0,00902993008934715	0,0311261263376889	tags=45%, list=15%, signal=38%
GOBP_DETECTION_OF_TEMPERATURE_STIMULUS	GOBP_DETECTION_OF_TEMPERATURE_STIMULUS	21	0,627003798070177	1,62903974915665	0,00908686277860075	0,0313012378439655	tags=33%, list=5%, signal=32%
GOBP_UBIQUITIN_DEPENDENT_PROTEIN_CATABOLIC_PROCESS_VIA_THE_MULTIVESICULAR_BODY_SORTING_PATHWAY	GOBP_UBIQUITIN_DEPENDENT_PROTEIN_CATABOLIC_PROCESS_VIA_THE_MULTIVESICULAR_BODY_SORTING_PATHWAY	23	-0,544915082257082	-1,67568919005609	0,00910397749691199	0,0313390459350881	tags=52%, list=15%, signal=45%
GOBP_POSITIVE_REGULATION_OF_NEUROINFLAMMATORY_RESPONSE	GOBP_POSITIVE_REGULATION_OF_NEUROINFLAMMATORY_RESPONSE	15	0,673144381989801	1,6460860344376	0,009111244715265	0,0313429274066225	tags=33%, list=4%, signal=32%
GOBP_REGULATION_OF_CELL_CYCLE_CHECKPOINT	GOBP_REGULATION_OF_CELL_CYCLE_CHECKPOINT	31	-0,504675318789296	-1,65420759812567	0,0091174722056086	0,0313432293667555	tags=68%, list=21%, signal=54%
GOBP_REGULATION_OF_HEMATOPOIETIC_STEM_CELL_DIFFERENTIATION	GOBP_REGULATION_OF_HEMATOPOIETIC_STEM_CELL_DIFFERENTIATION	74	-0,37114035102655	-1,46662087928373	0,0091652956075925	0,0314749289918033	tags=49%, list=19%, signal=39%
GOBP_VENTRICULAR_SEPTUM_DEVELOPMENT	GOBP_VENTRICULAR_SEPTUM_DEVELOPMENT	63	-0,391523578190528	-1,5015890382359	0,00916811349868982	0,0314749289918033	tags=37%, list=11%, signal=32%
GOBP_POSITIVE_REGULATION_OF_T_HELPER_CELL_DIFFERENTIATION	GOBP_POSITIVE_REGULATION_OF_T_HELPER_CELL_DIFFERENTIATION	21	0,625880837831347	1,62612214822439	0,00919568618960821	0,0315398198345103	tags=43%, list=10%, signal=39%
GOBP_RENAL_FILTRATION	GOBP_RENAL_FILTRATION	25	0,589985195685725	1,61085997884324	0,00919937154428715	0,0315398198345103	tags=48%, list=15%, signal=41%
GOBP_NEGATIVE_REGULATION_OF_SMOOTH_MUSCLE_CONTRACTION	GOBP_NEGATIVE_REGULATION_OF_SMOOTH_MUSCLE_CONTRACTION	13	-0,679354114200804	-1,80069782649608	0,00925878840856341	0,0317002739574352	tags=38%, list=4%, signal=37%
GOBP_REGULATION_OF_RESPONSE_TO_INTERFERON_GAMMA	GOBP_REGULATION_OF_RESPONSE_TO_INTERFERON_GAMMA	25	-0,525777758166438	-1,67491462133113	0,0092588070461792	0,0317002739574352	tags=44%, list=10%, signal=40%
GOBP_RESPONSE_TO_AUDITORY_STIMULUS	GOBP_RESPONSE_TO_AUDITORY_STIMULUS	23	0,605310726385327	1,62169820532342	0,00926480092938166	0,0317002739574352	tags=57%, list=20%, signal=45%
GOBP_POSITIVE_REGULATION_OF_T_HELPER_1_TYPE_IMMUNE_RESPONSE	GOBP_POSITIVE_REGULATION_OF_T_HELPER_1_TYPE_IMMUNE_RESPONSE	15	0,671617791972505	1,64235295937226	0,00933212070280715	0,0319092271854189	tags=53%, list=12%, signal=47%
GOBP_RESPONSE_TO_FUNGUS	GOBP_RESPONSE_TO_FUNGUS	53	0,487899107540298	1,52979871657367	0,00935245869175289	0,0319344737287092	tags=28%, list=12%, signal=25%
GOBP_DEVELOPMENTAL_GROWTH_INVOLVED_IN_MORPHOGENESIS	GOBP_DEVELOPMENTAL_GROWTH_INVOLVED_IN_MORPHOGENESIS	223	0,356263278504071	1,33054068803801	0,00936069580792598	0,0319344737287092	tags=22%, list=9%, signal=20%
GOBP_NEGATIVE_REGULATION_OF_CYTOSKELETON_ORGANIZATION	GOBP_NEGATIVE_REGULATION_OF_CYTOSKELETON_ORGANIZATION	152	-0,322230243892005	-1,42395205413291	0,0093631479963006	0,0319344737287092	tags=32%, list=14%, signal=28%
GOBP_REGULATION_OF_MUSCLE_ORGAN_DEVELOPMENT	GOBP_REGULATION_OF_MUSCLE_ORGAN_DEVELOPMENT	43	0,515249963124791	1,58011645088525	0,00936452638038741	0,0319344737287092	tags=35%, list=13%, signal=30%
GOBP_ENDOCARDIAL_CUSHION_DEVELOPMENT	GOBP_ENDOCARDIAL_CUSHION_DEVELOPMENT	42	-0,450830164014744	-1,60190006370663	0,00941445180363569	0,0320832953655275	tags=40%, list=11%, signal=36%
GOBP_INTRINSIC_APOPTOTIC_SIGNALING_PATHWAY_IN_RESPONSE_TO_ENDOPLASMIC_RETICULUM_STRESS	GOBP_INTRINSIC_APOPTOTIC_SIGNALING_PATHWAY_IN_RESPONSE_TO_ENDOPLASMIC_RETICULUM_STRESS	61	-0,390387511251617	-1,4883671655191	0,00942874822962398	0,0321105801949502	tags=28%, list=9%, signal=25%
GOBP_CYCLIC_NUCLEOTIDE_MEDIATED_SIGNALING	GOBP_CYCLIC_NUCLEOTIDE_MEDIATED_SIGNALING	88	-0,353604793758982	-1,42944960577121	0,00943664568052978	0,032116050799403	tags=31%, list=12%, signal=27%
GOBP_HISTONE_H3_K9_ACETYLATION	GOBP_HISTONE_H3_K9_ACETYLATION	13	-0,676884908694733	-1,79415294379792	0,00947536581380229	0,0322177292945206	tags=62%, list=13%, signal=54%
GOBP_SPINDLE_ORGANIZATION	GOBP_SPINDLE_ORGANIZATION	181	-0,302321298345173	-1,35844127946095	0,00947914385903426	0,0322177292945206	tags=34%, list=14%, signal=29%
GOBP_GOLGI_TO_PLASMA_MEMBRANE_TRANSPORT	GOBP_GOLGI_TO_PLASMA_MEMBRANE_TRANSPORT	59	-0,385315196407863	-1,45287991324983	0,00952090887545723	0,0323297555754848	tags=40%, list=15%, signal=34%
GOBP_CELLULAR_POTASSIUM_ION_HOMEOSTASIS	GOBP_CELLULAR_POTASSIUM_ION_HOMEOSTASIS	13	0,692785643257068	1,62071531516353	0,00953007477832124	0,0323297555754848	tags=46%, list=12%, signal=41%
GOBP_CORTICOSTEROID_RECEPTOR_SIGNALING_PATHWAY	GOBP_CORTICOSTEROID_RECEPTOR_SIGNALING_PATHWAY	14	-0,65479159282486	-1,76658783301719	0,00953110325976583	0,0323297555754848	tags=71%, list=10%, signal=64%
GOBP_ORGANIC_ACID_TRANSPORT	GOBP_ORGANIC_ACID_TRANSPORT	322	0,338352852296431	1,29888183891003	0,00953771699809232	0,0323307073540912	tags=28%, list=15%, signal=24%
GOBP_REGULATION_OF_PHOSPHOLIPASE_ACTIVITY	GOBP_REGULATION_OF_PHOSPHOLIPASE_ACTIVITY	70	0,442098383937042	1,46296060387707	0,00959030220534531	0,0324873873644909	tags=34%, list=12%, signal=30%
GOBP_CARDIAC_CELL_DEVELOPMENT	GOBP_CARDIAC_CELL_DEVELOPMENT	76	-0,355971238062575	-1,40954486719134	0,00960743074430142	0,032523828879084	tags=33%, list=12%, signal=29%
GOBP_NEGATIVE_REGULATION_OF_LIPID_CATABOLIC_PROCESS	GOBP_NEGATIVE_REGULATION_OF_LIPID_CATABOLIC_PROCESS	25	-0,523661891071366	-1,66817432720632	0,00963671182299898	0,0326013345635585	tags=52%, list=12%, signal=46%
GOBP_POSITIVE_REGULATION_OF_TRANSCRIPTION_INITIATION_FROM_RNA_POLYMERASE_II_PROMOTER	GOBP_POSITIVE_REGULATION_OF_TRANSCRIPTION_INITIATION_FROM_RNA_POLYMERASE_II_PROMOTER	29	-0,507456540463391	-1,6486157017575	0,00970626519423836	0,0328148899447595	tags=48%, list=15%, signal=41%
GOBP_CD8_POSITIVE_ALPHA_BETA_T_CELL_DIFFERENTIATION	GOBP_CD8_POSITIVE_ALPHA_BETA_T_CELL_DIFFERENTIATION	14	0,703160075555172	1,68107725058055	0,00972616285564441	0,0328603980000428	tags=36%, list=2%, signal=35%
GOBP_MUSCLE_HYPERTROPHY	GOBP_MUSCLE_HYPERTROPHY	87	-0,353902207151835	-1,42942864989287	0,00982380747895218	0,0331683446958008	tags=25%, list=9%, signal=23%
GOBP_FORMATION_OF_QUADRUPLE_SL_U4_U5_U6_SNRNP	GOBP_FORMATION_OF_QUADRUPLE_SL_U4_U5_U6_SNRNP	10	-0,729739550898449	-1,76266967501461	0,00990100828854548	0,0334069050317413	tags=50%, list=13%, signal=44%
GOBP_NEGATIVE_REGULATION_OF_EPITHELIAL_CELL_MIGRATION	GOBP_NEGATIVE_REGULATION_OF_EPITHELIAL_CELL_MIGRATION	84	-0,358928614675857	-1,44669774794234	0,00993480977888928	0,0334988136864133	tags=20%, list=7%, signal=19%
GOBP_CARDIAC_MUSCLE_CELL_DIFFERENTIATION	GOBP_CARDIAC_MUSCLE_CELL_DIFFERENTIATION	106	-0,335900457616006	-1,39351704033188	0,00995530922063901	0,0335457779348925	tags=33%, list=12%, signal=29%
GOBP_POSITIVE_REGULATION_OF_CALCIUM_ION_TRANSMEMBRANE_TRANSPORTER_ACTIVITY	GOBP_POSITIVE_REGULATION_OF_CALCIUM_ION_TRANSMEMBRANE_TRANSPORTER_ACTIVITY	37	0,527050445429634	1,55888915739101	0,00999371600784886	0,0336529816755069	tags=35%, list=8%, signal=32%
GOBP_ACUTE_INFLAMMATORY_RESPONSE_TO_ANTIGENIC_STIMULUS	GOBP_ACUTE_INFLAMMATORY_RESPONSE_TO_ANTIGENIC_STIMULUS	23	0,601956272032092	1,61271122992822	0,0100059772355446	0,0336720591875116	tags=35%, list=8%, signal=32%
GOBP_ERYTHROCYTE_HOMEOSTASIS	GOBP_ERYTHROCYTE_HOMEOSTASIS	121	-0,315912219452219	-1,34914201575229	0,0100688261262132	0,0338612367419751	tags=31%, list=11%, signal=27%
GOBP_GLUTAMATE_RECEPTOR_SIGNALING_PATHWAY	GOBP_GLUTAMATE_RECEPTOR_SIGNALING_PATHWAY	53	0,484826194348873	1,52016365353762	0,0101217235904353	0,0340167208223649	tags=59%, list=30%, signal=42%
GOBP_CATECHOL_CONTAINING_COMPOUND_METABOLIC_PROCESS	GOBP_CATECHOL_CONTAINING_COMPOUND_METABOLIC_PROCESS	52	0,482169888220955	1,50674064262271	0,0101347838789391	0,0340382050670948	tags=44%, list=15%, signal=38%
GOBP_REGULATION_OF_RNA_BINDING	GOBP_REGULATION_OF_RNA_BINDING	11	-0,692169135524628	-1,76402714365387	0,0101716133101826	0,0341394384934136	tags=64%, list=8%, signal=59%
GOBP_NEGATIVE_REGULATION_OF_CENTROSOME_DUPLICATION	GOBP_NEGATIVE_REGULATION_OF_CENTROSOME_DUPLICATION	12	-0,66122016929277	-1,71135842680312	0,0101926604364693	0,0341876028437423	tags=75%, list=19%, signal=61%
GOBP_TYPE_B_PANCREATIC_CELL_PROLIFERATION	GOBP_TYPE_B_PANCREATIC_CELL_PROLIFERATION	20	-0,561751730905157	-1,68890310164544	0,0102106225906773	0,0342196632332277	tags=45%, list=10%, signal=41%
GOBP_METANEPHRIC_RENAL_VESICLE_MORPHOGENESIS	GOBP_METANEPHRIC_RENAL_VESICLE_MORPHOGENESIS	15	0,668005949312582	1,63352067328304	0,0102156252237883	0,0342196632332277	tags=60%, list=21%, signal=47%
GOBP_NATURAL_KILLER_CELL_CHEMOTAXIS	GOBP_NATURAL_KILLER_CELL_CHEMOTAXIS	10	0,720766195060893	1,5887117913263	0,0102689951774997	0,0343758822171382	tags=60%, list=15%, signal=51%
GOBP_GLYCOSIDE_METABOLIC_PROCESS	GOBP_GLYCOSIDE_METABOLIC_PROCESS	21	0,623124290122553	1,61896026850071	0,010283921047643	0,0344032876462763	tags=48%, list=9%, signal=43%
GOBP_RESPONSE_TO_PURINE_CONTAINING_COMPOUND	GOBP_RESPONSE_TO_PURINE_CONTAINING_COMPOUND	143	-0,316804898552952	-1,38334885241275	0,010346106557008	0,0345886535517523	tags=31%, list=11%, signal=28%
GOBP_MODULATION_OF_PROCESS_OF_OTHER_ORGANISM_INVOLVED_IN_SYMBIOTIC_INTERACTION	GOBP_MODULATION_OF_PROCESS_OF_OTHER_ORGANISM_INVOLVED_IN_SYMBIOTIC_INTERACTION	98	-0,344624084643612	-1,41429531732812	0,0103788191035272	0,0346753085886821	tags=24%, list=8%, signal=23%
GOBP_DNA_SYNTHESIS_INVOLVED_IN_DNA_REPAIR	GOBP_DNA_SYNTHESIS_INVOLVED_IN_DNA_REPAIR	53	-0,415291254353563	-1,52881110310123	0,0104059431506212	0,034743191487195	tags=42%, list=14%, signal=36%
GOBP_REGULATION_OF_REACTIVE_OXYGEN_SPECIES_BIOSYNTHETIC_PROCESS	GOBP_REGULATION_OF_REACTIVE_OXYGEN_SPECIES_BIOSYNTHETIC_PROCESS	90	-0,34565064389742	-1,39834289820309	0,0104270081617476	0,0347907690625631	tags=27%, list=10%, signal=25%
GOBP_PLATELET_DEGRANULATION	GOBP_PLATELET_DEGRANULATION	127	0,399449501856977	1,42170663317786	0,0104518399898263	0,0348508446427586	tags=34%, list=16%, signal=28%
GOBP_NONRIBOSOMAL_PEPTIDE_BIOSYNTHETIC_PROCESS	GOBP_NONRIBOSOMAL_PEPTIDE_BIOSYNTHETIC_PROCESS	19	-0,566984776656821	-1,68054423915256	0,0104932837332523	0,0349661967743165	tags=47%, list=8%, signal=44%
GOBP_NEGATIVE_REGULATION_OF_STRIATED_MUSCLE_CELL_APOPTOTIC_PROCESS	GOBP_NEGATIVE_REGULATION_OF_STRIATED_MUSCLE_CELL_APOPTOTIC_PROCESS	25	-0,517886855506951	-1,64977740691954	0,0105184904180151	0,0350273278434227	tags=40%, list=9%, signal=36%
GOBP_CELLULAR_COMPONENT_DISASSEMBLY_INVOLVED_IN_EXECUTION_PHASE_OF_APOPTOSIS	GOBP_CELLULAR_COMPONENT_DISASSEMBLY_INVOLVED_IN_EXECUTION_PHASE_OF_APOPTOSIS	34	-0,485784244512814	-1,62961009137529	0,0105281666824602	0,0350366955110555	tags=35%, list=7%, signal=33%
GOBP_MITOCHONDRIAL_GENOME_MAINTENANCE	GOBP_MITOCHONDRIAL_GENOME_MAINTENANCE	21	-0,577601603716644	-1,75260330750609	0,010539872174187	0,0350527996411885	tags=57%, list=13%, signal=50%
GOBP_TORC1_SIGNALING	GOBP_TORC1_SIGNALING	47	-0,416969052060186	-1,52123905084802	0,0106157193254899	0,0352820619509283	tags=53%, list=17%, signal=44%
GOBP_CARNITINE_METABOLIC_PROCESS	GOBP_CARNITINE_METABOLIC_PROCESS	13	-0,670263781685681	-1,77660296689349	0,0106665424181047	0,0354279108942256	tags=69%, list=10%, signal=62%
GOBP_REGULATION_OF_B_CELL_DIFFERENTIATION	GOBP_REGULATION_OF_B_CELL_DIFFERENTIATION	30	0,56102443217982	1,60399371606673	0,0107437070336881	0,0356610041657852	tags=43%, list=7%, signal=40%
GOBP_LIPID_DROPLET_ORGANIZATION	GOBP_LIPID_DROPLET_ORGANIZATION	27	-0,52752619165637	-1,68935031832803	0,0107629315664923	0,0357016021097748	tags=41%, list=11%, signal=36%
GOBP_MRNA_5_SPLICE_SITE_RECOGNITION	GOBP_MRNA_5_SPLICE_SITE_RECOGNITION	22	-0,535963042448903	-1,63842008885597	0,0108118688754563	0,0358243479239481	tags=50%, list=12%, signal=44%
GOBP_POSITIVE_REGULATION_OF_ENDOCYTOSIS	GOBP_POSITIVE_REGULATION_OF_ENDOCYTOSIS	97	0,418078057386694	1,44163333825551	0,0108139706465826	0,0358243479239481	tags=30%, list=11%, signal=26%
GOBP_REGULATION_OF_SULFUR_METABOLIC_PROCESS	GOBP_REGULATION_OF_SULFUR_METABOLIC_PROCESS	12	-0,658285958606819	-1,70376415424972	0,0108330313303101	0,0358642185092302	tags=50%, list=9%, signal=46%
GOBP_POSITIVE_REGULATION_OF_MITOCHONDRIAL_FISSION	GOBP_POSITIVE_REGULATION_OF_MITOCHONDRIAL_FISSION	17	-0,590277431084587	-1,68397920796419	0,0108492428572234	0,0358946110085066	tags=59%, list=16%, signal=49%
GOBP_ASTRAL_MICROTUBULE_ORGANIZATION	GOBP_ASTRAL_MICROTUBULE_ORGANIZATION	10	-0,721865553633166	-1,74365020953056	0,010864340669415	0,0358980317911739	tags=80%, list=7%, signal=74%
GOBP_NEGATIVE_REGULATION_OF_CARDIAC_MUSCLE_CELL_DIFFERENTIATION	GOBP_NEGATIVE_REGULATION_OF_CARDIAC_MUSCLE_CELL_DIFFERENTIATION	10	-0,722731695701035	-1,74574235645532	0,010864340669415	0,0358980317911739	tags=60%, list=11%, signal=53%
GOBP_POSITIVE_REGULATION_OF_JNK_CASCADE	GOBP_POSITIVE_REGULATION_OF_JNK_CASCADE	84	0,437598857407751	1,48928700441941	0,0110058591016047	0,0363421155974723	tags=38%, list=20%, signal=31%
GOBP_POSITIVE_REGULATION_OF_COLLAGEN_METABOLIC_PROCESS	GOBP_POSITIVE_REGULATION_OF_COLLAGEN_METABOLIC_PROCESS	27	0,580000469675498	1,61679786669101	0,0110400851587553	0,0364265036250999	tags=37%, list=6%, signal=35%
GOBP_CELLULAR_RESPONSE_TO_VITAMIN_D	GOBP_CELLULAR_RESPONSE_TO_VITAMIN_D	21	0,619969954121358	1,61076488157649	0,0110456861139382	0,0364265036250999	tags=29%, list=7%, signal=26%
GOBP_INTRACELLULAR_LIPID_TRANSPORT	GOBP_INTRACELLULAR_LIPID_TRANSPORT	46	-0,445401649794204	-1,6195579917616	0,0110634971917378	0,0364616870005303	tags=33%, list=10%, signal=29%
GOBP_NEURON_FATE_COMMITMENT	GOBP_NEURON_FATE_COMMITMENT	59	0,464938938946451	1,48344309793232	0,0110785874018655	0,0364878636687247	tags=54%, list=32%, signal=37%
GOBP_RNA_SURVEILLANCE	GOBP_RNA_SURVEILLANCE	15	-0,63723356171379	-1,7456647853418	0,011121821667658	0,0365892051562185	tags=60%, list=7%, signal=56%
GOBP_RESPONSE_TO_ISOQUINOLINE_ALKALOID	GOBP_RESPONSE_TO_ISOQUINOLINE_ALKALOID	29	0,559454134900586	1,58264052135794	0,0111236917536633	0,0365892051562185	tags=45%, list=12%, signal=39%
GOBP_NEGATIVE_REGULATION_OF_PROTEIN_BINDING	GOBP_NEGATIVE_REGULATION_OF_PROTEIN_BINDING	95	-0,341726853088249	-1,39670886737166	0,0111539737020416	0,0366651872175933	tags=23%, list=6%, signal=22%
GOBP_L_ALANINE_TRANSPORT	GOBP_L_ALANINE_TRANSPORT	10	0,717058745198508	1,58053983577056	0,0111767427965539	0,0366691979282824	tags=70%, list=11%, signal=62%
GOBP_NEGATIVE_REGULATION_OF_T_CELL_CYTOKINE_PRODUCTION	GOBP_NEGATIVE_REGULATION_OF_T_CELL_CYTOKINE_PRODUCTION	10	0,717246091823083	1,58095278492601	0,0111767427965539	0,0366691979282824	tags=70%, list=17%, signal=58%
GOBP_THYROID_HORMONE_TRANSPORT	GOBP_THYROID_HORMONE_TRANSPORT	10	0,716999846398432	1,58041001112171	0,0111767427965539	0,0366691979282824	tags=40%, list=6%, signal=38%
GOBP_GLYCOSYL_COMPOUND_CATABOLIC_PROCESS	GOBP_GLYCOSYL_COMPOUND_CATABOLIC_PROCESS	44	0,5200010906434	1,58879359377763	0,0112303909236083	0,0368215450642392	tags=61%, list=23%, signal=47%
GOBP_REGULATION_OF_INTRACELLULAR_STEROID_HORMONE_RECEPTOR_SIGNALING_PATHWAY	GOBP_REGULATION_OF_INTRACELLULAR_STEROID_HORMONE_RECEPTOR_SIGNALING_PATHWAY	72	-0,377342934009004	-1,48208737676228	0,0112500084116809	0,0368621905915475	tags=39%, list=15%, signal=33%
GOBP_SKELETAL_MUSCLE_CONTRACTION	GOBP_SKELETAL_MUSCLE_CONTRACTION	45	0,497591844951997	1,52552678464218	0,0112745471133473	0,0369129390998233	tags=36%, list=15%, signal=30%
GOBP_RHO_PROTEIN_SIGNAL_TRANSDUCTION	GOBP_RHO_PROTEIN_SIGNAL_TRANSDUCTION	134	0,393234418615041	1,41113426213822	0,0112799578835895	0,0369129390998233	tags=37%, list=19%, signal=30%
GOBP_ICOSANOID_SECRETION	GOBP_ICOSANOID_SECRETION	43	0,509744141097828	1,56323175300446	0,0112930116741597	0,0369319824449616	tags=61%, list=26%, signal=46%
GOBP_REGULATION_OF_TYPE_2_IMMUNE_RESPONSE	GOBP_REGULATION_OF_TYPE_2_IMMUNE_RESPONSE	30	0,558408165411858	1,59651369342482	0,0113461408229192	0,0370819775294511	tags=47%, list=17%, signal=39%
GOBP_REGULATION_OF_SYNCYTIUM_FORMATION_BY_PLASMA_MEMBRANE_FUSION	GOBP_REGULATION_OF_SYNCYTIUM_FORMATION_BY_PLASMA_MEMBRANE_FUSION	26	0,564430991483812	1,55954041275746	0,0114037287488604	0,0372341984567233	tags=46%, list=18%, signal=38%
GOBP_REGULATION_OF_G_PROTEIN_COUPLED_RECEPTOR_SIGNALING_PATHWAY	GOBP_REGULATION_OF_G_PROTEIN_COUPLED_RECEPTOR_SIGNALING_PATHWAY	142	0,393216939252907	1,41940206740427	0,0114107660086528	0,0372341984567233	tags=27%, list=11%, signal=24%
GOBP_POSITIVE_REGULATION_OF_MYELOID_LEUKOCYTE_CYTOKINE_PRODUCTION_INVOLVED_IN_IMMUNE_RESPONSE	GOBP_POSITIVE_REGULATION_OF_MYELOID_LEUKOCYTE_CYTOKINE_PRODUCTION_INVOLVED_IN_IMMUNE_RESPONSE	16	0,65842027017703	1,6178139618781	0,0114145975680258	0,0372341984567233	tags=31%, list=4%, signal=30%
GOBP_PROTEIN_PROCESSING	GOBP_PROTEIN_PROCESSING	222	0,359524898561951	1,34295019787584	0,0114396348665764	0,0372920408645418	tags=32%, list=17%, signal=27%
GOBP_NEGATIVE_REGULATION_OF_LIPOPROTEIN_PARTICLE_CLEARANCE	GOBP_NEGATIVE_REGULATION_OF_LIPOPROTEIN_PARTICLE_CLEARANCE	11	0,717155514778937	1,59676440537388	0,0114472621495659	0,0372930907935764	tags=45%, list=14%, signal=39%
GOBP_MAINTENANCE_OF_PROTEIN_LOCALIZATION_IN_ENDOPLASMIC_RETICULUM	GOBP_MAINTENANCE_OF_PROTEIN_LOCALIZATION_IN_ENDOPLASMIC_RETICULUM	14	-0,642865589895237	-1,73441220354537	0,0114939142285977	0,0373973436182226	tags=43%, list=8%, signal=39%
GOBP_NEGATIVE_REGULATION_OF_CAMP_MEDIATED_SIGNALING	GOBP_NEGATIVE_REGULATION_OF_CAMP_MEDIATED_SIGNALING	14	-0,644314596488628	-1,73832153507298	0,0114939142285977	0,0373973436182226	tags=64%, list=12%, signal=57%
GOBP_MITOCHONDRIAL_ATP_SYNTHESIS_COUPLED_PROTON_TRANSPORT	GOBP_MITOCHONDRIAL_ATP_SYNTHESIS_COUPLED_PROTON_TRANSPORT	22	-0,530573031449146	-1,62194301562195	0,0115286707953794	0,0374865378410268	tags=55%, list=15%, signal=47%
GOBP_LIPID_IMPORT_INTO_CELL	GOBP_LIPID_IMPORT_INTO_CELL	34	-0,481849297170793	-1,61640993107775	0,0115734998316635	0,0376083492301986	tags=47%, list=10%, signal=42%
GOBP_FATTY_ACID_BIOSYNTHETIC_PROCESS	GOBP_FATTY_ACID_BIOSYNTHETIC_PROCESS	161	-0,29511993628835	-1,30610915653901	0,0116167851868174	0,0377249926073173	tags=24%, list=10%, signal=22%
GOBP_TRNA_5_LEADER_REMOVAL	GOBP_TRNA_5_LEADER_REMOVAL	13	-0,666813680087486	-1,76745811839814	0,0116443432349447	0,0377904464172873	tags=86%, list=22%, signal=67%
GOBP_ZINC_ION_TRANSPORT	GOBP_ZINC_ION_TRANSPORT	27	0,578400847587353	1,61233879171634	0,0116591378111377	0,0378144209185883	tags=52%, list=16%, signal=44%
GOBP_PHOSPHOLIPID_DEPHOSPHORYLATION	GOBP_PHOSPHOLIPID_DEPHOSPHORYLATION	45	-0,408488506562678	-1,47513546054864	0,011699408370563	0,0379209395122057	tags=42%, list=14%, signal=36%
GOBP_MAINTENANCE_OF_PROTEIN_LOCATION	GOBP_MAINTENANCE_OF_PROTEIN_LOCATION	92	-0,345527040050663	-1,3930818792005	0,0117130353913311	0,037941018827884	tags=33%, list=11%, signal=30%
GOBP_SIGNAL_RELEASE	GOBP_SIGNAL_RELEASE	474	0,316870429184084	1,24931445479159	0,0117711477479057	0,0381050787907791	tags=25%, list=13%, signal=22%
GOBP_PROTEIN_DEMETHYLATION	GOBP_PROTEIN_DEMETHYLATION	33	-0,472564623551866	-1,57938241503847	0,0118306827139618	0,0382611051300532	tags=45%, list=14%, signal=39%
GOBP_SPROUTING_ANGIOGENESIS	GOBP_SPROUTING_ANGIOGENESIS	141	-0,307178242061807	-1,32109546686601	0,0118343359452212	0,0382611051300532	tags=26%, list=11%, signal=23%
GOBP_NLRP3_INFLAMMASOME_COMPLEX_ASSEMBLY	GOBP_NLRP3_INFLAMMASOME_COMPLEX_ASSEMBLY	16	0,65558095880732	1,61083744887554	0,0118578692445891	0,038270495193704	tags=31%, list=3%, signal=30%
GOBP_REGULATION_OF_T_CELL_CHEMOTAXIS	GOBP_REGULATION_OF_T_CELL_CHEMOTAXIS	16	0,655954074935507	1,61175423790669	0,0118578692445891	0,038270495193704	tags=56%, list=13%, signal=49%
GOBP_RESPONSE_TO_KETONE	GOBP_RESPONSE_TO_KETONE	193	-0,2870433452046	-1,29998706903654	0,0118597303421038	0,038270495193704	tags=20%, list=6%, signal=18%
GOBP_NEURONAL_ACTION_POTENTIAL	GOBP_NEURONAL_ACTION_POTENTIAL	33	0,543547222094666	1,57458840047254	0,0118689182796508	0,0382759493478315	tags=67%, list=27%, signal=49%
GOBP_PROTEIN_NEDDYLATION	GOBP_PROTEIN_NEDDYLATION	18	-0,578389745329258	-1,68482747127253	0,0118782092332013	0,0382817286208917	tags=44%, list=13%, signal=39%
GOBP_NEGATIVE_REGULATION_OF_TELOMERE_MAINTENANCE_VIA_TELOMERASE	GOBP_NEGATIVE_REGULATION_OF_TELOMERE_MAINTENANCE_VIA_TELOMERASE	20	-0,553606147384427	-1,66441345521266	0,0119423561743407	0,038464181873823	tags=57%, list=15%, signal=48%
GOBP_PERIPHERAL_NERVOUS_SYSTEM_NEURON_DIFFERENTIATION	GOBP_PERIPHERAL_NERVOUS_SYSTEM_NEURON_DIFFERENTIATION	12	0,701246641658679	1,60245950207869	0,0119915381773707	0,0385982360627222	tags=67%, list=26%, signal=50%
GOBP_REGULATION_OF_TRANSCRIPTION_INVOLVED_IN_G1_S_TRANSITION_OF_MITOTIC_CELL_CYCLE	GOBP_REGULATION_OF_TRANSCRIPTION_INVOLVED_IN_G1_S_TRANSITION_OF_MITOTIC_CELL_CYCLE	34	0,541663977614848	1,57567402126706	0,0120043679458748	0,0386151848542476	tags=35%, list=9%, signal=32%
GOBP_HOMOTYPIC_CELL_CELL_ADHESION	GOBP_HOMOTYPIC_CELL_CELL_ADHESION	85	0,435983195178145	1,48529623397036	0,0120507493050809	0,0387399717899482	tags=35%, list=15%, signal=30%
GOBP_REGULATION_OF_MACROPHAGE_DIFFERENTIATION	GOBP_REGULATION_OF_MACROPHAGE_DIFFERENTIATION	21	0,615842815301269	1,60004202278535	0,0121392842803954	0,0389771908751934	tags=33%, list=6%, signal=31%
GOBP_REGULATION_OF_FC_RECEPTOR_MEDIATED_STIMULATORY_SIGNALING_PATHWAY	GOBP_REGULATION_OF_FC_RECEPTOR_MEDIATED_STIMULATORY_SIGNALING_PATHWAY	11	0,716221715681255	1,59468527869881	0,0121398106741543	0,0389771908751934	tags=45%, list=4%, signal=44%
GOBP_POSITIVE_REGULATION_OF_LIPID_KINASE_ACTIVITY	GOBP_POSITIVE_REGULATION_OF_LIPID_KINASE_ACTIVITY	37	0,523112051828445	1,54724033110565	0,0121705002763777	0,0390511652488424	tags=41%, list=13%, signal=35%
GOBP_GLOBAL_GENOME_NUCLEOTIDE_EXCISION_REPAIR	GOBP_GLOBAL_GENOME_NUCLEOTIDE_EXCISION_REPAIR	26	-0,520246402659244	-1,65663908757575	0,0121944891982073	0,0391035598975177	tags=46%, list=11%, signal=41%
GOBP_ZYMOGEN_ACTIVATION	GOBP_ZYMOGEN_ACTIVATION	58	0,4709379422028	1,49647643142732	0,0122148263972379	0,0391265948898985	tags=43%, list=21%, signal=34%
GOBP_DNA_REPLICATION_INITIATION	GOBP_DNA_REPLICATION_INITIATION	40	-0,43782656028724	-1,52399296665098	0,0122170014210574	0,0391265948898985	tags=38%, list=11%, signal=33%
GOBP_POSITIVE_REGULATION_OF_COLD_INDUCED_THERMOGENESIS	GOBP_POSITIVE_REGULATION_OF_COLD_INDUCED_THERMOGENESIS	97	-0,323543355944408	-1,31733971642588	0,0122329253430117	0,0391530306433071	tags=35%, list=10%, signal=32%
GOBP_NEGATIVE_REGULATION_OF_STEROL_TRANSPORT	GOBP_NEGATIVE_REGULATION_OF_STEROL_TRANSPORT	17	0,629637164337767	1,56628506846883	0,0122829444493942	0,0392884908610008	tags=29%, list=15%, signal=25%
GOBP_MITOCHONDRIAL_OUTER_MEMBRANE_PERMEABILIZATION	GOBP_MITOCHONDRIAL_OUTER_MEMBRANE_PERMEABILIZATION	55	-0,392705735083252	-1,45596454336072	0,0123167643054471	0,0393719986094598	tags=46%, list=15%, signal=39%
GOBP_POSITIVE_REGULATION_OF_PLASMA_MEMBRANE_BOUNDED_CELL_PROJECTION_ASSEMBLY	GOBP_POSITIVE_REGULATION_OF_PLASMA_MEMBRANE_BOUNDED_CELL_PROJECTION_ASSEMBLY	106	0,418726000793205	1,46541711137268	0,0123649980621142	0,0395014487528743	tags=42%, list=22%, signal=33%
GOBP_PYRAMIDAL_NEURON_DIFFERENTIATION	GOBP_PYRAMIDAL_NEURON_DIFFERENTIATION	10	0,714130421750317	1,57408522951566	0,0124293689869439	0,0396822568344894	tags=50%, list=13%, signal=43%
GOBP_AMINO_ACID_BETAINE_METABOLIC_PROCESS	GOBP_AMINO_ACID_BETAINE_METABOLIC_PROCESS	17	-0,584204092502896	-1,66665281980176	0,0124441717039504	0,0397016371201729	tags=65%, list=11%, signal=57%
GOBP_REGULATION_OF_DEFENSE_RESPONSE_TO_VIRUS_BY_HOST	GOBP_REGULATION_OF_DEFENSE_RESPONSE_TO_VIRUS_BY_HOST	41	0,518271418786037	1,57328310349432	0,0124509933456213	0,0397016371201729	tags=34%, list=10%, signal=31%
GOBP_HISTONE_MRNA_CATABOLIC_PROCESS	GOBP_HISTONE_MRNA_CATABOLIC_PROCESS	11	-0,684600553879015	-1,74473824044136	0,0124759815699473	0,0397316817932508	tags=73%, list=20%, signal=58%
GOBP_INOSITOL_METABOLIC_PROCESS	GOBP_INOSITOL_METABOLIC_PROCESS	11	-0,684076837355609	-1,74340352307901	0,0124759815699473	0,0397316817932508	tags=55%, list=12%, signal=48%
GOBP_STRESS_GRANULE_ASSEMBLY	GOBP_STRESS_GRANULE_ASSEMBLY	23	-0,533576734715577	-1,64082220430539	0,012572113283002	0,0400026029580493	tags=48%, list=12%, signal=42%
GOBP_THYROID_HORMONE_GENERATION	GOBP_THYROID_HORMONE_GENERATION	21	0,61451269764018	1,59658619915615	0,0125767243384269	0,0400026029580493	tags=62%, list=28%, signal=45%
GOBP_MATURATION_OF_LSU_RRNA_FROM_TRICISTRONIC_RRNA_TRANSCRIPT_SSU_RRNA_5_8S_RRNA_LSU_RRNA	GOBP_MATURATION_OF_LSU_RRNA_FROM_TRICISTRONIC_RRNA_TRANSCRIPT_SSU_RRNA_5_8S_RRNA_LSU_RRNA	15	-0,630554424200576	-1,72736767129477	0,0125952274480005	0,0400365106612967	tags=67%, list=12%, signal=58%
GOBP_REGULATION_OF_TOOTH_MINERALIZATION	GOBP_REGULATION_OF_TOOTH_MINERALIZATION	10	0,713254689023059	1,57215494072107	0,0126574244630952	0,0402091797660866	tags=70%, list=21%, signal=55%
GOBP_POSITIVE_REGULATION_OF_VASCULATURE_DEVELOPMENT	GOBP_POSITIVE_REGULATION_OF_VASCULATURE_DEVELOPMENT	155	0,377988210861347	1,36735898700717	0,0127920382292169	0,0406115392787017	tags=28%, list=13%, signal=24%
GOBP_RECEPTOR_INTERNALIZATION	GOBP_RECEPTOR_INTERNALIZATION	110	0,410033714782288	1,4400637055372	0,0128309907783513	0,0406867694915378	tags=31%, list=14%, signal=27%
GOBP_O_GLYCAN_PROCESSING	GOBP_O_GLYCAN_PROCESSING	60	0,469416093171719	1,49894796769148	0,0128316746094762	0,0406867694915378	tags=50%, list=26%, signal=37%
GOBP_ORGAN_OR_TISSUE_SPECIFIC_IMMUNE_RESPONSE	GOBP_ORGAN_OR_TISSUE_SPECIFIC_IMMUNE_RESPONSE	41	0,516947650187975	1,56926462458004	0,0128431426361583	0,0406978542256911	tags=59%, list=30%, signal=41%
GOBP_CELL_CELL_RECOGNITION	GOBP_CELL_CELL_RECOGNITION	80	0,436591606432285	1,46224812172713	0,0128783191049859	0,0407840068430229	tags=32%, list=13%, signal=28%
GOBP_REGULATION_OF_PLASMA_LIPOPROTEIN_PARTICLE_LEVELS	GOBP_REGULATION_OF_PLASMA_LIPOPROTEIN_PARTICLE_LEVELS	91	0,421567437299421	1,44940396254318	0,0129433816394341	0,0409646393486119	tags=29%, list=14%, signal=25%
GOBP_NEGATIVE_REGULATION_OF_MUSCLE_ADAPTATION	GOBP_NEGATIVE_REGULATION_OF_MUSCLE_ADAPTATION	12	-0,649865804936476	-1,68197126043323	0,0129781217536807	0,0410491397475463	tags=67%, list=21%, signal=53%
GOBP_RETINA_DEVELOPMENT_IN_CAMERA_TYPE_EYE	GOBP_RETINA_DEVELOPMENT_IN_CAMERA_TYPE_EYE	145	0,387216469937362	1,39449814826798	0,0130204495223196	0,0411575200070846	tags=41%, list=21%, signal=32%
GOBP_PHENOL_CONTAINING_COMPOUND_BIOSYNTHETIC_PROCESS	GOBP_PHENOL_CONTAINING_COMPOUND_BIOSYNTHETIC_PROCESS	43	0,506050968654618	1,55190590545256	0,0130303586034294	0,0411633543753137	tags=37%, list=11%, signal=33%
GOBP_CARDIAC_EPITHELIAL_TO_MESENCHYMAL_TRANSITION	GOBP_CARDIAC_EPITHELIAL_TO_MESENCHYMAL_TRANSITION	30	-0,488518579720032	-1,5776426831576	0,0130415538964648	0,0411732422025063	tags=47%, list=15%, signal=40%
GOBP_REGULATION_OF_CEREBELLAR_GRANULE_CELL_PRECURSOR_PROLIFERATION	GOBP_REGULATION_OF_CEREBELLAR_GRANULE_CELL_PRECURSOR_PROLIFERATION	11	0,709469593956549	1,5796515134853	0,0130647216585391	0,0412208925011386	tags=82%, list=27%, signal=60%
GOBP_TRNA_WOBBLE_BASE_MODIFICATION	GOBP_TRNA_WOBBLE_BASE_MODIFICATION	20	-0,547898086849828	-1,64725220654907	0,0131017734164668	0,0413002810949863	tags=55%, list=4%, signal=53%
GOBP_RESPONSE_TO_ZINC_ION	GOBP_RESPONSE_TO_ZINC_ION	56	-0,386382066926826	-1,4425316799883	0,013106063736313	0,0413002810949863	tags=29%, list=8%, signal=26%
GOBP_CHROMATIN_REMODELING	GOBP_CHROMATIN_REMODELING	205	-0,272942412350307	-1,24433065126859	0,0131189790990664	0,0413154770516557	tags=26%, list=12%, signal=23%
GOBP_HEART_TRABECULA_FORMATION	GOBP_HEART_TRABECULA_FORMATION	13	-0,660864553250265	-1,75168934694095	0,0131678603758105	0,0414235417168662	tags=54%, list=11%, signal=48%
GOBP_ESTABLISHMENT_OF_PROTEIN_LOCALIZATION_TO_CHROMOSOME	GOBP_ESTABLISHMENT_OF_PROTEIN_LOCALIZATION_TO_CHROMOSOME	27	-0,514918063213764	-1,64897403723541	0,0131695216858911	0,0414235417168662	tags=56%, list=11%, signal=49%
GOBP_NEGATIVE_REGULATION_OF_SINGLE_STRANDED_VIRAL_RNA_REPLICATION_VIA_DOUBLE_STRANDED_DNA_INTERMEDIATE	GOBP_NEGATIVE_REGULATION_OF_SINGLE_STRANDED_VIRAL_RNA_REPLICATION_VIA_DOUBLE_STRANDED_DNA_INTERMEDIATE	16	0,649482539864733	1,5958529355524	0,0131876869773898	0,0414296258581999	tags=62%, list=16%, signal=52%
GOBP_REGULATION_OF_KILLING_OF_CELLS_OF_OTHER_ORGANISM	GOBP_REGULATION_OF_KILLING_OF_CELLS_OF_OTHER_ORGANISM	16	0,649223086175456	1,59521542814264	0,0131876869773898	0,0414296258581999	tags=62%, list=21%, signal=49%
GOBP_REGULATION_OF_ACTIN_FILAMENT_LENGTH	GOBP_REGULATION_OF_ACTIN_FILAMENT_LENGTH	183	0,374074991367821	1,37498376597045	0,013230023819982	0,0415370674052939	tags=33%, list=15%, signal=28%
GOBP_CAMERA_TYPE_EYE_MORPHOGENESIS	GOBP_CAMERA_TYPE_EYE_MORPHOGENESIS	115	0,401394737514951	1,41837541213769	0,0132618483547149	0,0416113926556973	tags=41%, list=20%, signal=33%
GOBP_NEGATIVE_REGULATION_OF_HYDROLASE_ACTIVITY	GOBP_NEGATIVE_REGULATION_OF_HYDROLASE_ACTIVITY	437	0,323134231551619	1,26720505468374	0,0132728515277996	0,0416203360254404	tags=25%, list=14%, signal=22%
GOBP_RESPONSE_TO_LIGHT_STIMULUS	GOBP_RESPONSE_TO_LIGHT_STIMULUS	317	-0,269184221501505	-1,26806285134397	0,013293657005776	0,0416404668622351	tags=27%, list=12%, signal=24%
GOBP_VESICLE_CARGO_LOADING	GOBP_VESICLE_CARGO_LOADING	27	-0,514117779585983	-1,64641120827502	0,0133032212711128	0,0416404668622351	tags=44%, list=18%, signal=36%
GOBP_COGNITION	GOBP_COGNITION	274	0,344601823896352	1,31248769351431	0,0133037417144575	0,0416404668622351	tags=39%, list=23%, signal=30%
GOBP_REGULATION_OF_NERVOUS_SYSTEM_PROCESS	GOBP_REGULATION_OF_NERVOUS_SYSTEM_PROCESS	136	0,396002001130658	1,4215688881139	0,0133305175482848	0,0416987083848003	tags=38%, list=18%, signal=32%
GOBP_AMINOGLYCOSIDE_ANTIBIOTIC_METABOLIC_PROCESS	GOBP_AMINOGLYCOSIDE_ANTIBIOTIC_METABOLIC_PROCESS	10	0,711469507383571	1,56822004596637	0,0133415915357831	0,0417077922781218	tags=50%, list=9%, signal=46%
GOBP_NUCLEAR_BODY_ORGANIZATION	GOBP_NUCLEAR_BODY_ORGANIZATION	13	-0,660161268912229	-1,74982521959935	0,0133855060460087	0,0418194665635706	tags=46%, list=8%, signal=43%
GOBP_DETECTION_OF_STIMULUS_INVOLVED_IN_SENSORY_PERCEPTION_OF_PAIN	GOBP_DETECTION_OF_STIMULUS_INVOLVED_IN_SENSORY_PERCEPTION_OF_PAIN	24	0,575351108394909	1,56052618898649	0,0134182315292501	0,0418704596313091	tags=33%, list=5%, signal=32%
GOBP_POSITIVE_REGULATION_OF_POTASSIUM_ION_TRANSMEMBRANE_TRANSPORTER_ACTIVITY	GOBP_POSITIVE_REGULATION_OF_POTASSIUM_ION_TRANSMEMBRANE_TRANSPORTER_ACTIVITY	24	0,575995890424241	1,56227503282859	0,0134182315292501	0,0418704596313091	tags=29%, list=4%, signal=28%
GOBP_MAINTENANCE_OF_PROTEIN_LOCATION_IN_CELL	GOBP_MAINTENANCE_OF_PROTEIN_LOCATION_IN_CELL	64	-0,389806765448754	-1,51886791156486	0,0134430701950219	0,0419223416894237	tags=35%, list=11%, signal=31%
GOBP_REGULATION_OF_IMMUNOGLOBULIN_PRODUCTION	GOBP_REGULATION_OF_IMMUNOGLOBULIN_PRODUCTION	67	0,456082708292074	1,48943639351386	0,013490738574435	0,0420295631929083	tags=28%, list=12%, signal=25%
GOBP_METANEPHRIC_NEPHRON_DEVELOPMENT	GOBP_METANEPHRIC_NEPHRON_DEVELOPMENT	39	0,524394970012994	1,57152218109992	0,0135021515448324	0,0420295631929083	tags=46%, list=16%, signal=39%
GOBP_REGULATION_OF_DIGESTIVE_SYSTEM_PROCESS	GOBP_REGULATION_OF_DIGESTIVE_SYSTEM_PROCESS	39	0,525168545380049	1,5738404543817	0,0135021515448324	0,0420295631929083	tags=38%, list=15%, signal=33%
GOBP_REGULATION_OF_TYPE_I_INTERFERON_MEDIATED_SIGNALING_PATHWAY	GOBP_REGULATION_OF_TYPE_I_INTERFERON_MEDIATED_SIGNALING_PATHWAY	34	0,535793088474508	1,55859589186864	0,0135916883587902	0,0422824918169556	tags=26%, list=4%, signal=25%
GOBP_NEGATIVE_REGULATION_OF_EPITHELIAL_CELL_PROLIFERATION	GOBP_NEGATIVE_REGULATION_OF_EPITHELIAL_CELL_PROLIFERATION	135	0,390620671563443	1,40371582987013	0,0136083580713009	0,0422984463885901	tags=17%, list=5%, signal=16%
GOBP_PROTEIN_K63_LINKED_UBIQUITINATION	GOBP_PROTEIN_K63_LINKED_UBIQUITINATION	56	-0,385848293940944	-1,44053887414154	0,0136133883283944	0,0422984463885901	tags=45%, list=17%, signal=37%
GOBP_INOSITOL_PHOSPHATE_CATABOLIC_PROCESS	GOBP_INOSITOL_PHOSPHATE_CATABOLIC_PROCESS	18	-0,57243097342472	-1,66746979389169	0,0136881709681677	0,0424790959224902	tags=50%, list=12%, signal=44%
GOBP_NUCLEOBASE_BIOSYNTHETIC_PROCESS	GOBP_NUCLEOBASE_BIOSYNTHETIC_PROCESS	18	-0,572596737324082	-1,66795265786645	0,0136881709681677	0,0424790959224902	tags=61%, list=4%, signal=59%
GOBP_PHASIC_SMOOTH_MUSCLE_CONTRACTION	GOBP_PHASIC_SMOOTH_MUSCLE_CONTRACTION	22	0,59237182548317	1,56223031354763	0,013728479657094	0,0425783041612788	tags=45%, list=13%, signal=40%
GOBP_RECEPTOR_METABOLIC_PROCESS	GOBP_RECEPTOR_METABOLIC_PROCESS	167	0,373352842183429	1,35817666224426	0,0137774038372182	0,0426928789736139	tags=30%, list=14%, signal=26%
GOBP_REGULATION_OF_TRANSCRIPTION_ELONGATION_FROM_RNA_POLYMERASE_II_PROMOTER	GOBP_REGULATION_OF_TRANSCRIPTION_ELONGATION_FROM_RNA_POLYMERASE_II_PROMOTER	31	-0,488850659157629	-1,60233806691251	0,0137821478057817	0,0426928789736139	tags=55%, list=18%, signal=45%
GOBP_NEGATIVE_REGULATION_OF_SMOOTH_MUSCLE_CELL_DIFFERENTIATION	GOBP_NEGATIVE_REGULATION_OF_SMOOTH_MUSCLE_CELL_DIFFERENTIATION	19	-0,556128744555033	-1,64836693394114	0,013872251720409	0,0429459339191559	tags=58%, list=15%, signal=49%
GOBP_CRANIAL_NERVE_MORPHOGENESIS	GOBP_CRANIAL_NERVE_MORPHOGENESIS	26	0,561370046839021	1,55108292734864	0,0139145774172391	0,0430307757344848	tags=42%, list=13%, signal=37%
GOBP_POSITIVE_REGULATION_OF_PHOSPHATIDYLINOSITOL_3_KINASE_SIGNALING	GOBP_POSITIVE_REGULATION_OF_PHOSPHATIDYLINOSITOL_3_KINASE_SIGNALING	89	0,426600202945982	1,45758441201421	0,0139357939082778	0,0430307757344848	tags=33%, list=12%, signal=29%
GOBP_ESTABLISHMENT_OF_LYMPHOCYTE_POLARITY	GOBP_ESTABLISHMENT_OF_LYMPHOCYTE_POLARITY	13	0,681399989152382	1,59407950918195	0,0139407548620327	0,0430307757344848	tags=38%, list=3%, signal=37%
GOBP_NEGATIVE_REGULATION_OF_HUMORAL_IMMUNE_RESPONSE	GOBP_NEGATIVE_REGULATION_OF_HUMORAL_IMMUNE_RESPONSE	13	0,680890261389401	1,59288704279632	0,0139407548620327	0,0430307757344848	tags=38%, list=6%, signal=36%
GOBP_ONE_CARBON_METABOLIC_PROCESS	GOBP_ONE_CARBON_METABOLIC_PROCESS	39	-0,44361663162661	-1,53823129024454	0,0139453255456778	0,0430307757344848	tags=31%, list=8%, signal=28%
GOBP_POSITIVE_REGULATION_OF_LYMPHOCYTE_CHEMOTAXIS	GOBP_POSITIVE_REGULATION_OF_LYMPHOCYTE_CHEMOTAXIS	20	0,610708832663302	1,5687693479481	0,0139502318982512	0,0430307757344848	tags=50%, list=15%, signal=42%
GOBP_POSITIVE_REGULATION_OF_MUSCLE_CELL_APOPTOTIC_PROCESS	GOBP_POSITIVE_REGULATION_OF_MUSCLE_CELL_APOPTOTIC_PROCESS	25	-0,507808427558514	-1,61767162445028	0,0140518183773611	0,0432928367294962	tags=40%, list=7%, signal=37%
GOBP_REGULATION_OF_CARDIAC_MUSCLE_CELL_MEMBRANE_REPOLARIZATION	GOBP_REGULATION_OF_CARDIAC_MUSCLE_CELL_MEMBRANE_REPOLARIZATION	24	0,573205299218978	1,55470610562044	0,0140521509227767	0,0432928367294962	tags=50%, list=16%, signal=42%
GOBP_NEGATIVE_REGULATION_OF_PROTEIN_CONTAINING_COMPLEX_ASSEMBLY	GOBP_NEGATIVE_REGULATION_OF_PROTEIN_CONTAINING_COMPLEX_ASSEMBLY	136	-0,315449865622346	-1,34816417872531	0,0140864262912211	0,0433722594793027	tags=24%, list=6%, signal=23%
GOBP_LYSOSOMAL_PROTEIN_CATABOLIC_PROCESS	GOBP_LYSOSOMAL_PROTEIN_CATABOLIC_PROCESS	14	0,691175005035893	1,65242398925786	0,0141246269490815	0,0433852109356566	tags=60%, list=10%, signal=54%
GOBP_MEMBRANE_REPOLARIZATION_DURING_VENTRICULAR_CARDIAC_MUSCLE_CELL_ACTION_POTENTIAL	GOBP_MEMBRANE_REPOLARIZATION_DURING_VENTRICULAR_CARDIAC_MUSCLE_CELL_ACTION_POTENTIAL	14	0,690896347680523	1,65175779025553	0,0141246269490815	0,0433852109356566	tags=43%, list=4%, signal=41%
GOBP_NEUTROPHIL_EXTRAVASATION	GOBP_NEUTROPHIL_EXTRAVASATION	14	0,691051571867476	1,65212889188444	0,0141246269490815	0,0433852109356566	tags=50%, list=13%, signal=44%
GOBP_POSITIVE_REGULATION_OF_MACROPHAGE_DIFFERENTIATION	GOBP_POSITIVE_REGULATION_OF_MACROPHAGE_DIFFERENTIATION	14	0,691419978683883	1,65300965906613	0,0141246269490815	0,0433852109356566	tags=43%, list=6%, signal=40%
GOBP_NEURAL_PRECURSOR_CELL_PROLIFERATION	GOBP_NEURAL_PRECURSOR_CELL_PROLIFERATION	137	0,38742662179613	1,39358454035779	0,0141474671233019	0,0434260409060194	tags=27%, list=11%, signal=24%
GOBP_POSITIVE_REGULATION_OF_GRANULOCYTE_MACROPHAGE_COLONY_STIMULATING_FACTOR_PRODUCTION	GOBP_POSITIVE_REGULATION_OF_GRANULOCYTE_MACROPHAGE_COLONY_STIMULATING_FACTOR_PRODUCTION	13	0,680621685533313	1,59225873156112	0,0141674288489273	0,0434260409060194	tags=54%, list=10%, signal=49%
GOBP_VITAMIN_METABOLIC_PROCESS	GOBP_VITAMIN_METABOLIC_PROCESS	129	-0,311098207304164	-1,32752220994293	0,0141689026797934	0,0434260409060194	tags=22%, list=8%, signal=21%
GOBP_LOCOMOTORY_BEHAVIOR	GOBP_LOCOMOTORY_BEHAVIOR	160	0,382295470244467	1,39069518636156	0,0141724428692384	0,0434260409060194	tags=34%, list=15%, signal=29%
GOBP_ORGAN_GROWTH	GOBP_ORGAN_GROWTH	157	-0,296905473799102	-1,30347520311195	0,0141804525348353	0,0434260409060194	tags=31%, list=14%, signal=27%
GOBP_POSITIVE_REGULATION_OF_UBIQUITIN_PROTEIN_TRANSFERASE_ACTIVITY	GOBP_POSITIVE_REGULATION_OF_UBIQUITIN_PROTEIN_TRANSFERASE_ACTIVITY	34	-0,473183927737715	-1,58734111373107	0,0142615047236082	0,0436480705120024	tags=50%, list=13%, signal=43%
GOBP_AMINE_TRANSPORT	GOBP_AMINE_TRANSPORT	94	0,419527334134122	1,43730382475102	0,0143126250471285	0,0437702414943775	tags=28%, list=10%, signal=25%
GOBP_FORMATION_OF_PRIMARY_GERM_LAYER	GOBP_FORMATION_OF_PRIMARY_GERM_LAYER	114	0,407798016344703	1,44137375523996	0,0143185706749482	0,0437702414943775	tags=32%, list=16%, signal=27%
GOBP_NEUTRAL_AMINO_ACID_TRANSPORT	GOBP_NEUTRAL_AMINO_ACID_TRANSPORT	44	0,51493235663799	1,57330675680505	0,0143552990823068	0,0438434368224722	tags=43%, list=11%, signal=38%
GOBP_NEGATIVE_REGULATION_OF_NATURAL_KILLER_CELL_MEDIATED_IMMUNITY	GOBP_NEGATIVE_REGULATION_OF_NATURAL_KILLER_CELL_MEDIATED_IMMUNITY	19	0,626154236777396	1,58647043698235	0,0143596917467529	0,0438434368224722	tags=53%, list=21%, signal=42%
GOBP_POSITIVE_REGULATION_OF_NATURAL_KILLER_CELL_ACTIVATION	GOBP_POSITIVE_REGULATION_OF_NATURAL_KILLER_CELL_ACTIVATION	20	0,607990486484577	1,56178654708751	0,014389600339778	0,0438959948457964	tags=40%, list=11%, signal=35%
GOBP_PHOSPHOLIPID_EFFLUX	GOBP_PHOSPHOLIPID_EFFLUX	13	0,678776297110682	1,58794159637206	0,0143941029131955	0,0438959948457964	tags=31%, list=3%, signal=30%
GOBP_VESICLE_BUDDING_FROM_MEMBRANE	GOBP_VESICLE_BUDDING_FROM_MEMBRANE	107	-0,326669794211357	-1,35781803132254	0,0144310452729148	0,0439823797720777	tags=44%, list=19%, signal=35%
GOBP_PHOSPHATIDIC_ACID_METABOLIC_PROCESS	GOBP_PHOSPHATIDIC_ACID_METABOLIC_PROCESS	51	-0,390868521292009	-1,43467963497029	0,0145379149094166	0,0442816560934198	tags=33%, list=11%, signal=30%
GOBP_AMINO_SUGAR_METABOLIC_PROCESS	GOBP_AMINO_SUGAR_METABOLIC_PROCESS	41	0,512832860619949	1,55677362340352	0,0146078170532728	0,0444680417751685	tags=34%, list=9%, signal=31%
GOBP_NON_CANONICAL_WNT_SIGNALING_PATHWAY	GOBP_NON_CANONICAL_WNT_SIGNALING_PATHWAY	153	0,377208186086229	1,36506197609921	0,0146391744791907	0,0445296084244432	tags=28%, list=15%, signal=24%
GOBP_CELLULAR_RESPONSE_TO_COPPER_ION	GOBP_CELLULAR_RESPONSE_TO_COPPER_ION	27	-0,509370317480766	-1,63120793164999	0,0146454872761293	0,0445296084244432	tags=33%, list=6%, signal=32%
GOBP_REGULATION_OF_DNA_REPLICATION	GOBP_REGULATION_OF_DNA_REPLICATION	107	-0,324360874610495	-1,34822090075682	0,0146864553944762	0,0446275921361911	tags=32%, list=11%, signal=28%
GOBP_DNA_CYTOSINE_DEAMINATION	GOBP_DNA_CYTOSINE_DEAMINATION	10	0,705878260048084	1,55589582677992	0,01470992813082	0,0446723278452328	tags=80%, list=9%, signal=73%
GOBP_LAMELLIPODIUM_MORPHOGENESIS	GOBP_LAMELLIPODIUM_MORPHOGENESIS	16	0,643145014766589	1,58028091103867	0,0147391449678903	0,0447344441504636	tags=50%, list=12%, signal=44%
GOBP_CARTILAGE_DEVELOPMENT_INVOLVED_IN_ENDOCHONDRAL_BONE_MORPHOGENESIS	GOBP_CARTILAGE_DEVELOPMENT_INVOLVED_IN_ENDOCHONDRAL_BONE_MORPHOGENESIS	26	0,56008858772246	1,54754221588926	0,0147515291566202	0,0447454286063851	tags=50%, list=21%, signal=40%
GOBP_REGULATION_OF_ACTION_POTENTIAL	GOBP_REGULATION_OF_ACTION_POTENTIAL	51	0,478829041835612	1,4938638048956	0,0147867895737971	0,0448257486782863	tags=35%, list=12%, signal=31%
GOBP_LYMPHOCYTE_APOPTOTIC_PROCESS	GOBP_LYMPHOCYTE_APOPTOTIC_PROCESS	71	0,447211869300279	1,47710508086716	0,0148135263137777	0,044880149455095	tags=46%, list=17%, signal=39%
GOBP_NEGATIVE_REGULATION_OF_CIRCADIAN_RHYTHM	GOBP_NEGATIVE_REGULATION_OF_CIRCADIAN_RHYTHM	15	-0,624301261176155	-1,71023748992238	0,0148645810946014	0,0450081177271295	tags=73%, list=16%, signal=62%
GOBP_METANEPHRIC_NEPHRON_MORPHOGENESIS	GOBP_METANEPHRIC_NEPHRON_MORPHOGENESIS	25	0,572522087619267	1,56317976229513	0,0148973776087337	0,0450655693850014	tags=40%, list=9%, signal=36%
GOBP_UREA_METABOLIC_PROCESS	GOBP_UREA_METABOLIC_PROCESS	13	-0,655641484313077	-1,73784506648951	0,0149090277294925	0,0450655693850014	tags=54%, list=10%, signal=49%
GOBP_REGULATION_OF_VASCULOGENESIS	GOBP_REGULATION_OF_VASCULOGENESIS	16	-0,593279089147788	-1,67890883996351	0,0149100385291415	0,0450655693850014	tags=62%, list=15%, signal=53%
GOBP_SULFUR_AMINO_ACID_CATABOLIC_PROCESS	GOBP_SULFUR_AMINO_ACID_CATABOLIC_PROCESS	14	-0,636232682005944	-1,71651702208129	0,0149967278926072	0,0453007667998577	tags=64%, list=10%, signal=58%
GOBP_ACTIN_CROSSLINK_FORMATION	GOBP_ACTIN_CROSSLINK_FORMATION	13	0,677512273165685	1,58498451579983	0,0150741255353423	0,0455076350431239	tags=38%, list=3%, signal=37%
GOBP_VESICLE_MEDIATED_TRANSPORT_TO_THE_PLASMA_MEMBRANE	GOBP_VESICLE_MEDIATED_TRANSPORT_TO_THE_PLASMA_MEMBRANE	93	-0,344014512979975	-1,39862342379328	0,0151408865271236	0,0456821665017528	tags=36%, list=16%, signal=31%
GOBP_NEGATIVE_REGULATION_OF_EXOCYTOSIS	GOBP_NEGATIVE_REGULATION_OF_EXOCYTOSIS	30	0,55092491080848	1,57511873685777	0,0151615701428168	0,0457175520254459	tags=37%, list=11%, signal=33%
GOBP_SKELETAL_SYSTEM_MORPHOGENESIS	GOBP_SKELETAL_SYSTEM_MORPHOGENESIS	212	0,359830872542798	1,3380791774568	0,0151906303873071	0,0457781393903205	tags=32%, list=17%, signal=27%
GOBP_DENDRITE_DEVELOPMENT	GOBP_DENDRITE_DEVELOPMENT	233	0,351212654703145	1,31735734450706	0,0152347799164586	0,0458841011643194	tags=32%, list=16%, signal=27%
GOBP_REGULATION_OF_CAMP_MEDIATED_SIGNALING	GOBP_REGULATION_OF_CAMP_MEDIATED_SIGNALING	37	-0,450419607824913	-1,52781104483311	0,0152807393155187	0,0459953857345065	tags=46%, list=12%, signal=41%
GOBP_LAMELLIPODIUM_ORGANIZATION	GOBP_LAMELLIPODIUM_ORGANIZATION	87	0,427165369791225	1,4599312776555	0,0153007471644847	0,0460284704034733	tags=39%, list=18%, signal=32%
GOBP_HEPARAN_SULFATE_PROTEOGLYCAN_BIOSYNTHETIC_PROCESS	GOBP_HEPARAN_SULFATE_PROTEOGLYCAN_BIOSYNTHETIC_PROCESS	25	0,570078395811254	1,55650765363386	0,015319991262494	0,0460592199028456	tags=38%, list=14%, signal=33%
GOBP_PHOSPHORYLATION_OF_RNA_POLYMERASE_II_C_TERMINAL_DOMAIN	GOBP_PHOSPHORYLATION_OF_RNA_POLYMERASE_II_C_TERMINAL_DOMAIN	12	-0,640441401625268	-1,65757918533746	0,0153377306683899	0,0460854120436317	tags=58%, list=9%, signal=53%
GOBP_RNA_DECAPPING	GOBP_RNA_DECAPPING	16	-0,589880891052272	-1,66929234592745	0,015365298169796	0,0461410865628287	tags=81%, list=20%, signal=65%
GOBP_SPHINGOLIPID_MEDIATED_SIGNALING_PATHWAY	GOBP_SPHINGOLIPID_MEDIATED_SIGNALING_PATHWAY	16	0,640426827505477	1,57360201383393	0,0154040565424985	0,0461739789817471	tags=44%, list=12%, signal=39%
GOBP_REGULATION_OF_TRANSLATION_IN_RESPONSE_TO_ENDOPLASMIC_RETICULUM_STRESS	GOBP_REGULATION_OF_TRANSLATION_IN_RESPONSE_TO_ENDOPLASMIC_RETICULUM_STRESS	11	-0,670737708523594	-1,7094080960588	0,0154114441324924	0,0461739789817471	tags=36%, list=2%, signal=36%
GOBP_PREASSEMBLY_OF_GPI_ANCHOR_IN_ER_MEMBRANE	GOBP_PREASSEMBLY_OF_GPI_ANCHOR_IN_ER_MEMBRANE	17	-0,574029472182159	-1,63762604668328	0,0154124309862678	0,0461739789817471	tags=59%, list=14%, signal=51%
GOBP_RESPONSE_TO_CAFFEINE	GOBP_RESPONSE_TO_CAFFEINE	17	-0,575185009112068	-1,64092263242675	0,0154124309862678	0,0461739789817471	tags=47%, list=9%, signal=43%
GOBP_REGULATION_OF_LYSOSOMAL_LUMEN_PH	GOBP_REGULATION_OF_LYSOSOMAL_LUMEN_PH	15	0,651027935976684	1,59200317511703	0,015426911225796	0,0461902532596414	tags=50%, list=12%, signal=44%
GOBP_REGULATION_OF_PHOSPHATIDYLINOSITOL_3_KINASE_SIGNALING	GOBP_REGULATION_OF_PHOSPHATIDYLINOSITOL_3_KINASE_SIGNALING	124	0,399892983388952	1,4199221514581	0,0154438837172857	0,0462139662231789	tags=29%, list=12%, signal=26%
GOBP_INSULIN_RECEPTOR_SIGNALING_PATHWAY	GOBP_INSULIN_RECEPTOR_SIGNALING_PATHWAY	142	-0,315850918092243	-1,36305023120436	0,0155129568201605	0,046393464889818	tags=28%, list=12%, signal=25%
GOBP_REGULATION_OF_ORGANELLE_ASSEMBLY	GOBP_REGULATION_OF_ORGANELLE_ASSEMBLY	186	-0,292749229493009	-1,32213176999211	0,0155416178523202	0,0464519667073154	tags=35%, list=13%, signal=31%
GOBP_REGULATION_OF_GLYCOGEN_METABOLIC_PROCESS	GOBP_REGULATION_OF_GLYCOGEN_METABOLIC_PROCESS	37	-0,449226190164794	-1,5237630046267	0,0155833184226154	0,0465493508177012	tags=41%, list=12%, signal=36%
GOBP_NEGATIVE_REGULATION_OF_CARDIAC_MUSCLE_CELL_PROLIFERATION	GOBP_NEGATIVE_REGULATION_OF_CARDIAC_MUSCLE_CELL_PROLIFERATION	16	-0,586250928749029	-1,65901998691274	0,0155929280840564	0,0465508174673145	tags=38%, list=7%, signal=35%
GOBP_REGULATION_OF_LAMELLIPODIUM_MORPHOGENESIS	GOBP_REGULATION_OF_LAMELLIPODIUM_MORPHOGENESIS	11	0,699995895233253	1,55855809009685	0,0156082348031805	0,0465692803449657	tags=64%, list=12%, signal=56%
GOBP_KERATINOCYTE_DIFFERENTIATION	GOBP_KERATINOCYTE_DIFFERENTIATION	293	0,339522350347259	1,29795810912724	0,0156270401860931	0,0465981542932273	tags=32%, list=24%, signal=25%
GOBP_REGULATION_OF_AUTOPHAGOSOME_MATURATION	GOBP_REGULATION_OF_AUTOPHAGOSOME_MATURATION	14	-0,63371776348366	-1,70973192509596	0,0156535074762685	0,0466498281765036	tags=67%, list=12%, signal=59%
GOBP_NEGATIVE_REGULATION_OF_PROTEIN_KINASE_B_SIGNALING	GOBP_NEGATIVE_REGULATION_OF_PROTEIN_KINASE_B_SIGNALING	50	-0,417111168558047	-1,52975051432761	0,0156749471340685	0,0466864673975612	tags=34%, list=13%, signal=30%
GOBP_B_CELL_ACTIVATION_INVOLVED_IN_IMMUNE_RESPONSE	GOBP_B_CELL_ACTIVATION_INVOLVED_IN_IMMUNE_RESPONSE	79	0,435442000880895	1,45918991287307	0,0157051337859279	0,046749100861319	tags=33%, list=13%, signal=29%
GOBP_MATERNAL_PLACENTA_DEVELOPMENT	GOBP_MATERNAL_PLACENTA_DEVELOPMENT	28	0,557021615070351	1,56579584256803	0,0157644285538828	0,0468982562748088	tags=29%, list=10%, signal=26%
GOBP_REGULATION_OF_PHOSPHOPROTEIN_PHOSPHATASE_ACTIVITY	GOBP_REGULATION_OF_PHOSPHOPROTEIN_PHOSPHATASE_ACTIVITY	117	-0,320282568549897	-1,35761584283928	0,0158171809522985	0,0470277861161817	tags=31%, list=12%, signal=27%
GOBP_NEGATIVE_REGULATION_OF_MYELOID_LEUKOCYTE_DIFFERENTIATION	GOBP_NEGATIVE_REGULATION_OF_MYELOID_LEUKOCYTE_DIFFERENTIATION	47	0,487014186487453	1,50760963597834	0,0158350680466729	0,0470535636660448	tags=51%, list=21%, signal=40%
GOBP_REGULATION_OF_EXTENT_OF_CELL_GROWTH	GOBP_REGULATION_OF_EXTENT_OF_CELL_GROWTH	104	0,402026694232118	1,4048963706139	0,0158727466192636	0,0471380869641306	tags=29%, list=12%, signal=25%
GOBP_GAMMA_AMINOBUTYRIC_ACID_TRANSPORT	GOBP_GAMMA_AMINOBUTYRIC_ACID_TRANSPORT	13	0,674076752660946	1,57694739674031	0,0159808232530052	0,0474314550619718	tags=46%, list=12%, signal=41%
GOBP_STEROID_CATABOLIC_PROCESS	GOBP_STEROID_CATABOLIC_PROCESS	26	0,556956656713394	1,53888859294456	0,0160069582239426	0,0474814187874648	tags=31%, list=7%, signal=29%
GOBP_REGULATION_OF_DNA_DAMAGE_CHECKPOINT	GOBP_REGULATION_OF_DNA_DAMAGE_CHECKPOINT	15	-0,621694923874752	-1,70309757840619	0,0162261967741807	0,0481037947341421	tags=87%, list=15%, signal=74%
GOBP_POSITIVE_REGULATION_OF_LIPID_STORAGE	GOBP_POSITIVE_REGULATION_OF_LIPID_STORAGE	25	-0,501339663017798	-1,59706476510161	0,0163304342870849	0,0483847167937136	tags=36%, list=5%, signal=34%
GOBP_REGULATION_OF_COLLAGEN_METABOLIC_PROCESS	GOBP_REGULATION_OF_COLLAGEN_METABOLIC_PROCESS	42	0,512153233024464	1,56268354719339	0,016351064751146	0,0484177410409516	tags=33%, list=6%, signal=32%
GOBP_REGULATION_OF_NEUROTROPHIN_TRK_RECEPTOR_SIGNALING_PATHWAY	GOBP_REGULATION_OF_NEUROTROPHIN_TRK_RECEPTOR_SIGNALING_PATHWAY	12	-0,635523721784665	-1,6448513327607	0,0164102823354175	0,0485456665746106	tags=50%, list=5%, signal=48%
GOBP_NCRNA_3_END_PROCESSING	GOBP_NCRNA_3_END_PROCESSING	49	-0,420131210239869	-1,52085159860683	0,0164132851141583	0,0485456665746106	tags=40%, list=14%, signal=34%
GOBP_POSITIVE_REGULATION_OF_CELL_CYCLE_PHASE_TRANSITION	GOBP_POSITIVE_REGULATION_OF_CELL_CYCLE_PHASE_TRANSITION	97	-0,317771645774882	-1,29383961080381	0,0164975107368284	0,0487665271056798	tags=33%, list=14%, signal=29%
GOBP_T_CELL_CYTOKINE_PRODUCTION	GOBP_T_CELL_CYTOKINE_PRODUCTION	36	0,518678710750973	1,52659557033286	0,0165679223738403	0,0489161219282943	tags=31%, list=14%, signal=26%
GOBP_ORGANOPHOSPHATE_CATABOLIC_PROCESS	GOBP_ORGANOPHOSPHATE_CATABOLIC_PROCESS	154	-0,293187212220141	-1,29324171721268	0,0165854739395575	0,0489161219282943	tags=28%, list=12%, signal=25%
GOBP_MEMBRANE_PROTEIN_INTRACELLULAR_DOMAIN_PROTEOLYSIS	GOBP_MEMBRANE_PROTEIN_INTRACELLULAR_DOMAIN_PROTEOLYSIS	20	0,602949676395746	1,54883787509647	0,0165864460446381	0,0489161219282943	tags=30%, list=11%, signal=27%
GOBP_REGULATION_OF_VENTRICULAR_CARDIAC_MUSCLE_CELL_MEMBRANE_REPOLARIZATION	GOBP_REGULATION_OF_VENTRICULAR_CARDIAC_MUSCLE_CELL_MEMBRANE_REPOLARIZATION	20	0,603615228720092	1,55054752465457	0,0165864460446381	0,0489161219282943	tags=55%, list=16%, signal=46%
GOBP_LUNG_EPITHELIUM_DEVELOPMENT	GOBP_LUNG_EPITHELIUM_DEVELOPMENT	34	-0,466023332171945	-1,56332020542446	0,0166582040441297	0,0490993831670219	tags=35%, list=11%, signal=31%
GOBP_LIPOPROTEIN_METABOLIC_PROCESS	GOBP_LIPOPROTEIN_METABOLIC_PROCESS	133	-0,314948630678833	-1,33945123997356	0,0166812618313796	0,0491389738310403	tags=29%, list=11%, signal=26%
GOBP_RNA_SPLICING_VIA_ENDONUCLEOLYTIC_CLEAVAGE_AND_LIGATION	GOBP_RNA_SPLICING_VIA_ENDONUCLEOLYTIC_CLEAVAGE_AND_LIGATION	16	-0,583868068193186	-1,65227677663484	0,0167310784924612	0,04924472645417	tags=75%, list=22%, signal=59%
GOBP_NEGATIVE_REGULATION_OF_MUSCLE_CONTRACTION	GOBP_NEGATIVE_REGULATION_OF_MUSCLE_CONTRACTION	21	-0,559846130952541	-1,6987282834541	0,0167364545343751	0,04924472645417	tags=43%, list=10%, signal=38%
GOBP_RESPONSE_TO_CADMIUM_ION	GOBP_RESPONSE_TO_CADMIUM_ION	60	-0,378199597150307	-1,4316884197662	0,0167949894191387	0,0493722578129268	tags=33%, list=7%, signal=31%
GOBP_PROTEIN_LOCALIZATION_TO_CHROMOSOME_CENTROMERIC_REGION	GOBP_PROTEIN_LOCALIZATION_TO_CHROMOSOME_CENTROMERIC_REGION	25	0,565580060583971	1,54422567055693	0,0167991404154856	0,0493722578129268	tags=48%, list=17%, signal=40%
GOBP_TOOTH_MINERALIZATION	GOBP_TOOTH_MINERALIZATION	23	0,584974606752176	1,56721536324781	0,0169186222107593	0,0496948022933983	tags=35%, list=6%, signal=33%
GOBP_POSITIVE_REGULATION_OF_CYCLASE_ACTIVITY	GOBP_POSITIVE_REGULATION_OF_CYCLASE_ACTIVITY	21	0,5977871787789	1,55313106358256	0,0169511411281976	0,0497542213719672	tags=48%, list=16%, signal=40%
GOBP_POSITIVE_REGULATION_OF_G1_S_TRANSITION_OF_MITOTIC_CELL_CYCLE	GOBP_POSITIVE_REGULATION_OF_G1_S_TRANSITION_OF_MITOTIC_CELL_CYCLE	36	-0,452875659000774	-1,53645966209812	0,0169583438172817	0,0497542213719672	tags=42%, list=11%, signal=37%
GOBP_PROLINE_TRANSMEMBRANE_TRANSPORT	GOBP_PROLINE_TRANSMEMBRANE_TRANSPORT	10	0,698536700492364	1,53971357196162	0,0169904945299499	0,0498199164706457	tags=50%, list=6%, signal=47%
GOBP_CELL_AGING	GOBP_CELL_AGING	105	-0,321210911588274	-1,32345815016924	0,0170262824910431	0,0498961952449915	tags=29%, list=11%, signal=25%
GOBP_EPHRIN_RECEPTOR_SIGNALING_PATHWAY	GOBP_EPHRIN_RECEPTOR_SIGNALING_PATHWAY	86	0,425241361208375	1,44933612102095	0,0170698703998704	0,0499952314350764	tags=45%, list=25%, signal=34%
GO_MF: Tabella 1
ID	Description	setSize	enrichmentScore	NES	pvalue	p.adjust	leading_edge
GOMF_ANTIGEN_BINDING	GOMF_ANTIGEN_BINDING	148	0,713373880786274	2,57767555115718	1E-10	3,93333333333333E-09	tags=61%, list=16%, signal=52%
GOMF_CATALYTIC_ACTIVITY_ACTING_ON_RNA	GOMF_CATALYTIC_ACTIVITY_ACTING_ON_RNA	378	-0,508296133041531	-2,42672708482399	1E-10	3,93333333333333E-09	tags=45%, list=16%, signal=38%
GOMF_CATION_CHANNEL_ACTIVITY	GOMF_CATION_CHANNEL_ACTIVITY	331	0,48328761747561	1,85686781271898	1E-10	3,93333333333333E-09	tags=52%, list=25%, signal=39%
GOMF_DNA_BINDING_TRANSCRIPTION_FACTOR_BINDING	GOMF_DNA_BINDING_TRANSCRIPTION_FACTOR_BINDING	374	-0,408180716064842	-1,95527959704147	1E-10	3,93333333333333E-09	tags=40%, list=15%, signal=35%
GOMF_EXTRACELLULAR_MATRIX_STRUCTURAL_CONSTITUENT	GOMF_EXTRACELLULAR_MATRIX_STRUCTURAL_CONSTITUENT	170	0,60266612021389	2,20978554246031	1E-10	3,93333333333333E-09	tags=48%, list=14%, signal=41%
GOMF_GATED_CHANNEL_ACTIVITY	GOMF_GATED_CHANNEL_ACTIVITY	337	0,500239917193956	1,92436005271409	1E-10	3,93333333333333E-09	tags=51%, list=25%, signal=38%
GOMF_IMMUNE_RECEPTOR_ACTIVITY	GOMF_IMMUNE_RECEPTOR_ACTIVITY	131	0,624383220757877	2,23287625856766	1E-10	3,93333333333333E-09	tags=44%, list=10%, signal=40%
GOMF_IMMUNOGLOBULIN_RECEPTOR_BINDING	GOMF_IMMUNOGLOBULIN_RECEPTOR_BINDING	65	0,729665909678748	2,39233794755786	1E-10	3,93333333333333E-09	tags=63%, list=16%, signal=53%
GOMF_LIGASE_ACTIVITY	GOMF_LIGASE_ACTIVITY	162	-0,531598965680747	-2,38070099750041	1E-10	3,93333333333333E-09	tags=36%, list=9%, signal=33%
GOMF_METAL_ION_TRANSMEMBRANE_TRANSPORTER_ACTIVITY	GOMF_METAL_ION_TRANSMEMBRANE_TRANSPORTER_ACTIVITY	424	0,460284356893484	1,79300113506683	1E-10	3,93333333333333E-09	tags=53%, list=27%, signal=39%
GOMF_MRNA_3_UTR_BINDING	GOMF_MRNA_3_UTR_BINDING	110	-0,56244371146327	-2,33051396468104	1E-10	3,93333333333333E-09	tags=35%, list=13%, signal=31%
GOMF_MRNA_BINDING	GOMF_MRNA_BINDING	354	-0,5057367396482	-2,40630233868382	1E-10	3,93333333333333E-09	tags=36%, list=14%, signal=32%
GOMF_OLFACTORY_RECEPTOR_ACTIVITY	GOMF_OLFACTORY_RECEPTOR_ACTIVITY	408	0,460204612536798	1,79038545391665	1E-10	3,93333333333333E-09	tags=44%, list=29%, signal=31%
GOMF_PASSIVE_TRANSMEMBRANE_TRANSPORTER_ACTIVITY	GOMF_PASSIVE_TRANSMEMBRANE_TRANSPORTER_ACTIVITY	475	0,464381050653853	1,82029748413779	1E-10	3,93333333333333E-09	tags=49%, list=25%, signal=37%
GOMF_RIBONUCLEOPROTEIN_COMPLEX_BINDING	GOMF_RIBONUCLEOPROTEIN_COMPLEX_BINDING	134	-0,550274463280144	-2,39218940333851	1E-10	3,93333333333333E-09	tags=54%, list=17%, signal=45%
GOMF_RNA_POLYMERASE_II_SPECIFIC_DNA_BINDING_TRANSCRIPTION_FACTOR_BINDING	GOMF_RNA_POLYMERASE_II_SPECIFIC_DNA_BINDING_TRANSCRIPTION_FACTOR_BINDING	269	-0,431105588641726	-2,00759705653581	1E-10	3,93333333333333E-09	tags=45%, list=16%, signal=38%
GOMF_STRUCTURAL_CONSTITUENT_OF_RIBOSOME	GOMF_STRUCTURAL_CONSTITUENT_OF_RIBOSOME	162	-0,719776630278283	-3,22343166993684	1E-10	3,93333333333333E-09	tags=73%, list=17%, signal=61%
GOMF_TRANSCRIPTION_COACTIVATOR_ACTIVITY	GOMF_TRANSCRIPTION_COACTIVATOR_ACTIVITY	257	-0,455002440807659	-2,12103520067396	1E-10	3,93333333333333E-09	tags=44%, list=17%, signal=37%
GOMF_TRANSCRIPTION_COREGULATOR_ACTIVITY	GOMF_TRANSCRIPTION_COREGULATOR_ACTIVITY	477	-0,423535722464282	-2,06438891587183	1E-10	3,93333333333333E-09	tags=36%, list=13%, signal=31%
GOMF_TRANSLATION_FACTOR_ACTIVITY_RNA_BINDING	GOMF_TRANSLATION_FACTOR_ACTIVITY_RNA_BINDING	83	-0,710082336118586	-2,84449539553778	1E-10	3,93333333333333E-09	tags=72%, list=17%, signal=60%
GOMF_TRANSLATION_INITIATION_FACTOR_ACTIVITY	GOMF_TRANSLATION_INITIATION_FACTOR_ACTIVITY	51	-0,739171052490106	-2,71221297568176	1E-10	3,93333333333333E-09	tags=78%, list=17%, signal=65%
GOMF_TRANSLATION_REGULATOR_ACTIVITY	GOMF_TRANSLATION_REGULATOR_ACTIVITY	136	-0,604723439368206	-2,64547696483653	1E-10	3,93333333333333E-09	tags=57%, list=17%, signal=47%
GOMF_TRANSLATION_REGULATOR_ACTIVITY_NUCLEIC_ACID_BINDING	GOMF_TRANSLATION_REGULATOR_ACTIVITY_NUCLEIC_ACID_BINDING	106	-0,657583766048593	-2,71278853171528	1E-10	3,93333333333333E-09	tags=61%, list=17%, signal=51%
GOMF_UBIQUITIN_LIKE_PROTEIN_LIGASE_ACTIVITY	GOMF_UBIQUITIN_LIKE_PROTEIN_LIGASE_ACTIVITY	302	-0,411672273514436	-1,94163071962835	1E-10	3,93333333333333E-09	tags=43%, list=16%, signal=36%
GOMF_UBIQUITIN_LIKE_PROTEIN_LIGASE_BINDING	GOMF_UBIQUITIN_LIKE_PROTEIN_LIGASE_BINDING	310	-0,406465434999254	-1,92279305454172	1E-10	3,93333333333333E-09	tags=40%, list=15%, signal=34%
GOMF_UBIQUITIN_LIKE_PROTEIN_TRANSFERASE_ACTIVITY	GOMF_UBIQUITIN_LIKE_PROTEIN_TRANSFERASE_ACTIVITY	448	-0,417257620225316	-2,01089783921937	1E-10	3,93333333333333E-09	tags=42%, list=16%, signal=35%
GOMF_UNFOLDED_PROTEIN_BINDING	GOMF_UNFOLDED_PROTEIN_BINDING	115	-0,582500316656529	-2,42178118460786	1E-10	3,93333333333333E-09	tags=48%, list=10%, signal=43%
GOMF_VOLTAGE_GATED_CATION_CHANNEL_ACTIVITY	GOMF_VOLTAGE_GATED_CATION_CHANNEL_ACTIVITY	139	0,569755394850853	2,0488983632002	2,19036945815645E-10	8,30775844486482E-09	tags=57%, list=25%, signal=43%
GOMF_NUCLEOTIDYLTRANSFERASE_ACTIVITY	GOMF_NUCLEOTIDYLTRANSFERASE_ACTIVITY	126	-0,531480998821729	-2,28183892990553	2,33130441945699E-10	8,53739756366663E-09	tags=46%, list=13%, signal=40%
GOMF_VOLTAGE_GATED_ION_CHANNEL_ACTIVITY	GOMF_VOLTAGE_GATED_ION_CHANNEL_ACTIVITY	197	0,524542203064332	1,94743994968994	2,87440585568218E-10	1,01753967291149E-08	tags=54%, list=25%, signal=40%
GOMF_ENDOPEPTIDASE_ACTIVITY	GOMF_ENDOPEPTIDASE_ACTIVITY	430	0,440011769458552	1,71597003269909	5,28474584079623E-10	1,81045163965342E-08	tags=29%, list=14%, signal=26%
GOMF_COLLAGEN_BINDING	GOMF_COLLAGEN_BINDING	68	0,677228842217108	2,23621455076629	5,54902493103085E-10	1,84158264898586E-08	tags=47%, list=12%, signal=42%
GOMF_HISTONE_BINDING	GOMF_HISTONE_BINDING	240	-0,419923088571269	-1,9389422581003	6,79142440420291E-10	2,18560385371621E-08	tags=38%, list=14%, signal=33%
GOMF_POTASSIUM_ION_TRANSMEMBRANE_TRANSPORTER_ACTIVITY	GOMF_POTASSIUM_ION_TRANSMEMBRANE_TRANSPORTER_ACTIVITY	152	0,545810530055399	1,97306950937569	2,42137485711318E-09	7,56323558310056E-08	tags=53%, list=25%, signal=40%
GOMF_CATALYTIC_ACTIVITY_ACTING_ON_A_TRNA	GOMF_CATALYTIC_ACTIVITY_ACTING_ON_A_TRNA	123	-0,510146698137383	-2,16590273991203	3,0263558207789E-09	9,18282823333485E-08	tags=51%, list=19%, signal=41%
GOMF_RNA_POLYMERASE_BINDING	GOMF_RNA_POLYMERASE_BINDING	62	-0,62247405478647	-2,40157505960209	9,48629779847224E-09	2,75549299990047E-07	tags=47%, list=11%, signal=42%
GOMF_CARBOHYDRATE_BINDING	GOMF_CARBOHYDRATE_BINDING	265	0,477626397938362	1,81800496270267	9,60011685464382E-09	2,75549299990047E-07	tags=33%, list=12%, signal=29%
GOMF_PEPTIDE_ANTIGEN_BINDING	GOMF_PEPTIDE_ANTIGEN_BINDING	30	0,793120987313941	2,25372646546713	1,02626019138888E-08	2,86812716646049E-07	tags=42%, list=4%, signal=40%
GOMF_EXTRACELLULAR_MATRIX_STRUCTURAL_CONSTITUENT_CONFERRING_TENSILE_STRENGTH	GOMF_EXTRACELLULAR_MATRIX_STRUCTURAL_CONSTITUENT_CONFERRING_TENSILE_STRENGTH	41	0,738849818818805	2,22732830702292	1,16546165706182E-08	3,17364174307603E-07	tags=68%, list=17%, signal=57%
GOMF_TRANSFERASE_ACTIVITY_TRANSFERRING_ONE_CARBON_GROUPS	GOMF_TRANSFERASE_ACTIVITY_TRANSFERRING_ONE_CARBON_GROUPS	223	-0,412012560267665	-1,86087225243808	1,28861193278501E-08	3,4212646815442E-07	tags=42%, list=18%, signal=34%
GOMF_RNA_HELICASE_ACTIVITY	GOMF_RNA_HELICASE_ACTIVITY	75	-0,598178026894485	-2,36135665139318	1,35808211932208E-08	3,51776392858549E-07	tags=45%, list=12%, signal=40%
GOMF_METALLOPEPTIDASE_ACTIVITY	GOMF_METALLOPEPTIDASE_ACTIVITY	182	0,51363630153592	1,89933422717614	1,54300898728402E-08	3,90160843927531E-07	tags=36%, list=14%, signal=31%
GOMF_TRNA_BINDING	GOMF_TRNA_BINDING	67	-0,610455582507107	-2,3732206083665	1,91999268472354E-08	4,74193542134046E-07	tags=60%, list=20%, signal=48%
GOMF_S_ADENOSYLMETHIONINE_DEPENDENT_METHYLTRANSFERASE_ACTIVITY	GOMF_S_ADENOSYLMETHIONINE_DEPENDENT_METHYLTRANSFERASE_ACTIVITY	156	-0,45397046169493	-2,01667492024802	2,33887975542533E-08	5,64520522786751E-07	tags=45%, list=18%, signal=37%
GOMF_METALLOENDOPEPTIDASE_ACTIVITY	GOMF_METALLOENDOPEPTIDASE_ACTIVITY	105	0,580768279688993	2,03394525686839	4,70114917221976E-08	1,10947120464386E-06	tags=41%, list=15%, signal=35%
GOMF_SERINE_HYDROLASE_ACTIVITY	GOMF_SERINE_HYDROLASE_ACTIVITY	184	0,506164202088861	1,87348276543465	5,9802234901068E-08	1,38065159706379E-06	tags=37%, list=14%, signal=32%
GOMF_PHOSPHATASE_ACTIVITY	GOMF_PHOSPHATASE_ACTIVITY	274	-0,376151604783995	-1,7611068508259	6,87136967691179E-08	1,55263714827241E-06	tags=38%, list=13%, signal=33%
GOMF_G_PROTEIN_COUPLED_CHEMOATTRACTANT_RECEPTOR_ACTIVITY	GOMF_G_PROTEIN_COUPLED_CHEMOATTRACTANT_RECEPTOR_ACTIVITY	26	0,787702361295605	2,17484311097979	7,78371720280378E-08	1,72214743112034E-06	tags=65%, list=8%, signal=60%
GOMF_LYASE_ACTIVITY	GOMF_LYASE_ACTIVITY	193	-0,414921455264259	-1,85531392660097	1,1092546840327E-07	2,40413974376067E-06	tags=32%, list=11%, signal=29%
GOMF_POTASSIUM_CHANNEL_ACTIVITY	GOMF_POTASSIUM_CHANNEL_ACTIVITY	120	0,541056149030974	1,92300578323999	1,22326749972222E-07	2,59822016940999E-06	tags=52%, list=25%, signal=39%
GOMF_NEUROTRANSMITTER_RECEPTOR_ACTIVITY	GOMF_NEUROTRANSMITTER_RECEPTOR_ACTIVITY	110	0,555219669930614	1,95070847934937	1,35684169553824E-07	2,82542329541492E-06	tags=55%, list=24%, signal=42%
GOMF_HELICASE_ACTIVITY	GOMF_HELICASE_ACTIVITY	155	-0,438277741134317	-1,95536240961358	1,44005020672972E-07	2,9410256145134E-06	tags=43%, list=17%, signal=35%
GOMF_PROTEIN_SERINE_THREONINE_KINASE_ACTIVITY	GOMF_PROTEIN_SERINE_THREONINE_KINASE_ACTIVITY	428	-0,316787759397606	-1,53540144524613	1,64494636485493E-07	3,29610007448289E-06	tags=35%, list=15%, signal=30%
GOMF_NUCLEOCYTOPLASMIC_CARRIER_ACTIVITY	GOMF_NUCLEOCYTOPLASMIC_CARRIER_ACTIVITY	31	-0,730448747244615	-2,42470987037756	2,10363179448854E-07	4,0733650429878E-06	tags=65%, list=16%, signal=54%
GOMF_IMMUNOGLOBULIN_BINDING	GOMF_IMMUNOGLOBULIN_BINDING	23	0,818993465293827	2,20079765560317	2,12426624249109E-07	4,0733650429878E-06	tags=65%, list=11%, signal=58%
GOMF_RRNA_BINDING	GOMF_RRNA_BINDING	63	-0,592447210547451	-2,26714217301989	2,18080689792782E-07	4,0733650429878E-06	tags=65%, list=16%, signal=55%
GOMF_PEPTIDE_RECEPTOR_ACTIVITY	GOMF_PEPTIDE_RECEPTOR_ACTIVITY	150	0,520560542270312	1,88357914304571	2,18626937335503E-07	4,0733650429878E-06	tags=38%, list=16%, signal=32%
GOMF_HEAT_SHOCK_PROTEIN_BINDING	GOMF_HEAT_SHOCK_PROTEIN_BINDING	120	-0,468442620194086	-1,96806280283511	2,25260627049164E-07	4,12459975734848E-06	tags=42%, list=12%, signal=38%
GOMF_SULFOTRANSFERASE_ACTIVITY	GOMF_SULFOTRANSFERASE_ACTIVITY	52	0,662264523466479	2,09186088049007	2,61101867988163E-07	4,69983362378693E-06	tags=57%, list=17%, signal=47%
GOMF_HORMONE_RECEPTOR_BINDING	GOMF_HORMONE_RECEPTOR_BINDING	172	-0,41244295020537	-1,84265123574372	3,37202651274641E-07	5,96848692756114E-06	tags=43%, list=16%, signal=36%
GOMF_NUCLEAR_HORMONE_RECEPTOR_BINDING	GOMF_NUCLEAR_HORMONE_RECEPTOR_BINDING	139	-0,446955854944444	-1,94125343399015	3,80830426115081E-07	6,56150899723521E-06	tags=48%, list=16%, signal=41%
GOMF_PROTEIN_FOLDING_CHAPERONE	GOMF_PROTEIN_FOLDING_CHAPERONE	35	-0,708138280263651	-2,43341794364952	3,8306361377456E-07	6,56150899723521E-06	tags=74%, list=12%, signal=65%
GOMF_GENERAL_TRANSCRIPTION_INITIATION_FACTOR_ACTIVITY	GOMF_GENERAL_TRANSCRIPTION_INITIATION_FACTOR_ACTIVITY	44	-0,65310221736516	-2,33640085961356	4,21300742922595E-07	7,02563196375323E-06	tags=48%, list=11%, signal=42%
GOMF_UBIQUITIN_LIKE_PROTEIN_BINDING	GOMF_UBIQUITIN_LIKE_PROTEIN_BINDING	101	-0,49544288212606	-2,02273920532682	4,23390250169686E-07	7,02563196375323E-06	tags=47%, list=14%, signal=41%
GOMF_MODIFICATION_DEPENDENT_PROTEIN_BINDING	GOMF_MODIFICATION_DEPENDENT_PROTEIN_BINDING	157	-0,427150640045765	-1,8951637330468	4,3294372725503E-07	7,07363443607449E-06	tags=41%, list=16%, signal=34%
GOMF_INTEGRIN_BINDING	GOMF_INTEGRIN_BINDING	142	0,513172441428639	1,84810859149158	5,17563886466168E-07	8,3280734458647E-06	tags=38%, list=13%, signal=33%
GOMF_SNRNA_BINDING	GOMF_SNRNA_BINDING	52	-0,603475226661607	-2,23328655830151	5,48769518234023E-07	8,69840639350049E-06	tags=57%, list=14%, signal=49%
GOMF_TRANSCRIPTION_COREPRESSOR_ACTIVITY	GOMF_TRANSCRIPTION_COREPRESSOR_ACTIVITY	182	-0,4015332722245	-1,80498934853377	6,39190512036605E-07	9,9826518203364E-06	tags=35%, list=13%, signal=30%
GOMF_GUANYL_NUCLEOTIDE_BINDING	GOMF_GUANYL_NUCLEOTIDE_BINDING	393	-0,322879710610213	-1,55244759748316	6,75564334371968E-07	1,03978162768555E-05	tags=27%, list=12%, signal=24%
GOMF_MAGNESIUM_ION_BINDING	GOMF_MAGNESIUM_ION_BINDING	215	-0,385390469240847	-1,76524710526028	8,0603995801094E-07	1,22287776486803E-05	tags=36%, list=13%, signal=31%
GOMF_PHOSPHORIC_ESTER_HYDROLASE_ACTIVITY	GOMF_PHOSPHORIC_ESTER_HYDROLASE_ACTIVITY	365	-0,329199512212504	-1,56724234147032	8,60579984353677E-07	1,2872337230755E-05	tags=38%, list=15%, signal=32%
GOMF_TRANSFERASE_ACTIVITY_TRANSFERRING_ACYL_GROUPS	GOMF_TRANSFERASE_ACTIVITY_TRANSFERRING_ACYL_GROUPS	253	-0,366168743483159	-1,69678821851136	9,20413587325404E-07	1,34242744909772E-05	tags=29%, list=12%, signal=26%
GOMF_GLYCOSAMINOGLYCAN_BINDING	GOMF_GLYCOSAMINOGLYCAN_BINDING	228	0,454906876043164	1,70608306952852	9,22760864257379E-07	1,34242744909772E-05	tags=29%, list=11%, signal=26%
GOMF_N_METHYLTRANSFERASE_ACTIVITY	GOMF_N_METHYLTRANSFERASE_ACTIVITY	96	-0,503078545442328	-2,0489031173765	1,04814468394129E-06	1,47473967241204E-05	tags=39%, list=13%, signal=34%
GOMF_RNA_POLYMERASE_CORE_ENZYME_BINDING	GOMF_RNA_POLYMERASE_CORE_ENZYME_BINDING	46	-0,629798452869588	-2,29650790007692	1,05048621546784E-06	1,47473967241204E-05	tags=46%, list=11%, signal=41%
GOMF_RNA_POLYMERASE_ACTIVITY	GOMF_RNA_POLYMERASE_ACTIVITY	43	-0,647884055443125	-2,30942099361125	1,05536925709336E-06	1,47473967241204E-05	tags=61%, list=14%, signal=53%
GOMF_T_CELL_RECEPTOR_BINDING	GOMF_T_CELL_RECEPTOR_BINDING	11	0,904967415848163	2,01886746255452	1,49666313126801E-06	2,06422889013848E-05	tags=73%, list=4%, signal=70%
GOMF_RNA_POLYMERASE_II_REPRESSING_TRANSCRIPTION_FACTOR_BINDING	GOMF_RNA_POLYMERASE_II_REPRESSING_TRANSCRIPTION_FACTOR_BINDING	35	-0,686760545532211	-2,3599563546634	1,66711393987617E-06	2,26983974890833E-05	tags=66%, list=19%, signal=53%
GOMF_UBIQUITIN_LIKE_PROTEIN_CONJUGATING_ENZYME_BINDING	GOMF_UBIQUITIN_LIKE_PROTEIN_CONJUGATING_ENZYME_BINDING	39	-0,655924968672107	-2,34597394221899	2,13070961760694E-06	2,83015025927213E-05	tags=67%, list=16%, signal=56%
GOMF_PROTEIN_SERINE_THREONINE_PHOSPHATASE_ACTIVITY	GOMF_PROTEIN_SERINE_THREONINE_PHOSPHATASE_ACTIVITY	100	-0,471326372118291	-1,92288407708776	2,16153522302277E-06	2,83015025927213E-05	tags=45%, list=15%, signal=38%
GOMF_ATPASE_ACTIVITY	GOMF_ATPASE_ACTIVITY	471	-0,3009360661742	-1,4605748095749	2,19665647868594E-06	2,83015025927213E-05	tags=27%, list=12%, signal=24%
GOMF_CARBON_OXYGEN_LYASE_ACTIVITY	GOMF_CARBON_OXYGEN_LYASE_ACTIVITY	79	-0,513723648405431	-2,0357093608437	2,20268107376998E-06	2,83015025927213E-05	tags=39%, list=8%, signal=36%
GOMF_RIBOSOME_BINDING	GOMF_RIBOSOME_BINDING	57	-0,579452955728681	-2,2136901887482	2,21188767909215E-06	2,83015025927213E-05	tags=53%, list=16%, signal=44%
GOMF_C_C_CHEMOKINE_BINDING	GOMF_C_C_CHEMOKINE_BINDING	24	0,766767243630706	2,07599320032999	2,31892479818137E-06	2,93178349484359E-05	tags=62%, list=8%, signal=57%
GOMF_CHEMOKINE_BINDING	GOMF_CHEMOKINE_BINDING	33	0,715841004202814	2,0712612263005	2,5409694162339E-06	3,15211142694966E-05	tags=55%, list=9%, signal=50%
GOMF_VOLTAGE_GATED_POTASSIUM_CHANNEL_ACTIVITY	GOMF_VOLTAGE_GATED_POTASSIUM_CHANNEL_ACTIVITY	87	0,560928521007129	1,91885753798988	2,55255727606093E-06	3,15211142694966E-05	tags=48%, list=21%, signal=38%
GOMF_CYTOKINE_RECEPTOR_ACTIVITY	GOMF_CYTOKINE_RECEPTOR_ACTIVITY	97	0,545658875620689	1,88660480006739	2,70948935449261E-06	3,30744562582891E-05	tags=37%, list=10%, signal=33%
GOMF_METHYLATED_HISTONE_BINDING	GOMF_METHYLATED_HISTONE_BINDING	72	-0,535448169454096	-2,10495501273863	3,23681017792762E-06	3,90624137381719E-05	tags=47%, list=17%, signal=39%
GOMF_ELECTRON_TRANSFER_ACTIVITY	GOMF_ELECTRON_TRANSFER_ACTIVITY	135	-0,431242754974359	-1,88547763043274	3,36429443595659E-06	4,01447268650101E-05	tags=56%, list=19%, signal=45%
GOMF_CYTOKINE_ACTIVITY	GOMF_CYTOKINE_ACTIVITY	233	0,447869377573394	1,68715210111387	3,450249152511E-06	4,07129399996298E-05	tags=34%, list=17%, signal=28%
GOMF_IGG_BINDING	GOMF_IGG_BINDING	10	0,913052392299697	1,98344658985013	4,001587436424E-06	4,66998445877175E-05	tags=70%, list=5%, signal=66%
GOMF_MHC_PROTEIN_BINDING	GOMF_MHC_PROTEIN_BINDING	40	0,673237963565361	2,01466330451287	4,38224011900159E-06	5,05862935476053E-05	tags=32%, list=4%, signal=31%
GOMF_CYTOKINE_BINDING	GOMF_CYTOKINE_BINDING	136	0,494945129956614	1,77097322868799	4,56293811775507E-06	5,21058094737191E-05	tags=40%, list=17%, signal=33%
GOMF_RNA_POLYMERASE_II_GENERAL_TRANSCRIPTION_INITIATION_FACTOR_ACTIVITY	GOMF_RNA_POLYMERASE_II_GENERAL_TRANSCRIPTION_INITIATION_FACTOR_ACTIVITY	38	-0,662063270646016	-2,35233657446796	4,68709687266338E-06	5,29542221145586E-05	tags=47%, list=10%, signal=43%
GOMF_RIBONUCLEASE_ACTIVITY	GOMF_RIBONUCLEASE_ACTIVITY	109	-0,449784379446749	-1,85552717320598	5,44339210821631E-06	6,08513938834287E-05	tags=44%, list=15%, signal=37%
GOMF_SINGLE_STRANDED_DNA_BINDING	GOMF_SINGLE_STRANDED_DNA_BINDING	116	-0,434575758925481	-1,8064959156763	5,67118363440113E-06	6,27374689555625E-05	tags=48%, list=17%, signal=40%
GOMF_LYSINE_N_METHYLTRANSFERASE_ACTIVITY	GOMF_LYSINE_N_METHYLTRANSFERASE_ACTIVITY	60	-0,539671944427473	-2,04446159437992	7,8220091278064E-06	8,56389040590763E-05	tags=37%, list=11%, signal=33%
GOMF_PEPTIDE_N_ACETYLTRANSFERASE_ACTIVITY	GOMF_PEPTIDE_N_ACETYLTRANSFERASE_ACTIVITY	53	-0,567892657630344	-2,12676990508417	8,8983232680028E-06	9,64287684757038E-05	tags=57%, list=16%, signal=48%
GOMF_CARGO_RECEPTOR_ACTIVITY	GOMF_CARGO_RECEPTOR_ACTIVITY	75	0,568773156685428	1,89784029609552	9,78832391950191E-06	0,000104607165630916	tags=39%, list=10%, signal=35%
GOMF_HYDRO_LYASE_ACTIVITY	GOMF_HYDRO_LYASE_ACTIVITY	64	-0,536958540807282	-2,04984926040401	9,85001559613144E-06	0,000104607165630916	tags=42%, list=10%, signal=38%
GOMF_PROTEOGLYCAN_BINDING	GOMF_PROTEOGLYCAN_BINDING	36	0,667868391390215	1,96587541605953	1,07054427402749E-05	0,000112566140496752	tags=53%, list=9%, signal=48%
GOMF_ACETYLTRANSFERASE_ACTIVITY	GOMF_ACETYLTRANSFERASE_ACTIVITY	95	-0,456006900622028	-1,85166854217475	1,40548235616015E-05	0,000146335515906086	tags=49%, list=13%, signal=43%
GOMF_PROTEIN_METHYLTRANSFERASE_ACTIVITY	GOMF_PROTEIN_METHYLTRANSFERASE_ACTIVITY	84	-0,478307025452942	-1,90767951523457	1,51278052810144E-05	0,000155977953479974	tags=35%, list=11%, signal=31%
GOMF_REPRESSING_TRANSCRIPTION_FACTOR_BINDING	GOMF_REPRESSING_TRANSCRIPTION_FACTOR_BINDING	71	-0,504273662136291	-1,95532362717566	1,58527820021102E-05	0,000161881293136933	tags=42%, list=14%, signal=36%
GOMF_CORECEPTOR_ACTIVITY	GOMF_CORECEPTOR_ACTIVITY	48	0,629263564039818	1,9454033548728	1,62110322743381E-05	0,000163963012146162	tags=48%, list=10%, signal=43%
GOMF_MHC_PROTEIN_COMPLEX_BINDING	GOMF_MHC_PROTEIN_COMPLEX_BINDING	26	0,717700643619672	1,98156864472854	1,86383656803253E-05	0,00018673532408024	tags=62%, list=10%, signal=55%
GOMF_4_IRON_4_SULFUR_CLUSTER_BINDING	GOMF_4_IRON_4_SULFUR_CLUSTER_BINDING	42	-0,606667831868408	-2,15239322320451	1,94813667127394E-05	0,000193357116345133	tags=40%, list=11%, signal=36%
GOMF_NAD_P_H_DEHYDROGENASE_QUINONE_ACTIVITY	GOMF_NAD_P_H_DEHYDROGENASE_QUINONE_ACTIVITY	48	-0,58085284836904	-2,12780270417917	2,18435107322781E-05	0,000214794522200735	tags=62%, list=19%, signal=51%
GOMF_BASAL_TRANSCRIPTION_MACHINERY_BINDING	GOMF_BASAL_TRANSCRIPTION_MACHINERY_BINDING	59	-0,542581564546917	-2,06789550871657	2,30082447083982E-05	0,000224172072296504	tags=44%, list=15%, signal=37%
GOMF_OXIDOREDUCTASE_ACTIVITY_ACTING_ON_NAD_P_H_QUINONE_OR_SIMILAR_COMPOUND_AS_ACCEPTOR	GOMF_OXIDOREDUCTASE_ACTIVITY_ACTING_ON_NAD_P_H_QUINONE_OR_SIMILAR_COMPOUND_AS_ACCEPTOR	60	-0,517621062868719	-1,96092532584753	2,63021474403196E-05	0,000253935278014722	tags=58%, list=19%, signal=47%
GOMF_ACTIN_BINDING	GOMF_ACTIN_BINDING	438	0,378644268447833	1,47866051141158	2,80681433893197E-05	0,000268543858373491	tags=33%, list=15%, signal=28%
GOMF_RNA_STEM_LOOP_BINDING	GOMF_RNA_STEM_LOOP_BINDING	14	-0,812054063994374	-2,19235155026993	3,21477061581355E-05	0,00030426990519087	tags=79%, list=12%, signal=69%
GOMF_CADHERIN_BINDING	GOMF_CADHERIN_BINDING	330	-0,308458261265794	-1,47042915053033	3,23752347331152E-05	0,00030426990519087	tags=38%, list=16%, signal=32%
GOMF_PEPTIDE_LYSINE_N_ACETYLTRANSFERASE_ACTIVITY	GOMF_PEPTIDE_LYSINE_N_ACETYLTRANSFERASE_ACTIVITY	45	-0,590151407453773	-2,13996332241108	3,36881488903004E-05	0,000313831702820167	tags=47%, list=13%, signal=41%
GOMF_PROTEIN_TYROSINE_SERINE_THREONINE_PHOSPHATASE_ACTIVITY	GOMF_PROTEIN_TYROSINE_SERINE_THREONINE_PHOSPHATASE_ACTIVITY	45	-0,588263675693165	-2,13311816932116	3,73968370407387E-05	0,000345351660324039	tags=53%, list=15%, signal=46%
GOMF_EXOGENOUS_PROTEIN_BINDING	GOMF_EXOGENOUS_PROTEIN_BINDING	77	0,539555892020573	1,80870728265975	3,8663991053152E-05	0,000353975504296961	tags=36%, list=9%, signal=33%
GOMF_UBIQUITIN_CONJUGATING_ENZYME_BINDING	GOMF_UBIQUITIN_CONJUGATING_ENZYME_BINDING	33	-0,641356581772608	-2,15526931580676	3,97765071664596E-05	0,000361048295818634	tags=64%, list=15%, signal=54%
GOMF_PHOSPHOPROTEIN_PHOSPHATASE_ACTIVITY	GOMF_PHOSPHOPROTEIN_PHOSPHATASE_ACTIVITY	178	-0,367778607407901	-1,64559130076487	4,29865361995059E-05	0,000386878825795553	tags=38%, list=13%, signal=33%
GOMF_N_ACYLTRANSFERASE_ACTIVITY	GOMF_N_ACYLTRANSFERASE_ACTIVITY	97	-0,436669604067048	-1,78297047488319	4,82791942695388E-05	0,000430861380792018	tags=32%, list=12%, signal=28%
GOMF_LIGAND_GATED_ION_CHANNEL_ACTIVITY	GOMF_LIGAND_GATED_ION_CHANNEL_ACTIVITY	139	0,468918378450479	1,68627819370307	5,25513339666952E-05	0,000465079305605252	tags=47%, list=24%, signal=36%
GOMF_UBIQUITIN_BINDING	GOMF_UBIQUITIN_BINDING	83	-0,457627962725811	-1,83319675286996	5,39033659038477E-05	0,000473102269337903	tags=46%, list=14%, signal=40%
GOMF_PRE_MRNA_BINDING	GOMF_PRE_MRNA_BINDING	56	-0,528737705702418	-2,01799947029501	5,63395971241731E-05	0,000490431574966163	tags=41%, list=12%, signal=36%
GOMF_PROTEIN_SERINE_PHOSPHATASE_ACTIVITY	GOMF_PROTEIN_SERINE_PHOSPHATASE_ACTIVITY	72	-0,489928264498856	-1,92600706300036	6,11793212957827E-05	0,000528231213139197	tags=46%, list=15%, signal=39%
GOMF_NUCLEASE_ACTIVITY	GOMF_NUCLEASE_ACTIVITY	200	-0,349901436648009	-1,58082671286882	6,27339973374027E-05	0,000537286332034852	tags=37%, list=15%, signal=31%
GOMF_LIGAND_ACTIVATED_TRANSCRIPTION_FACTOR_ACTIVITY	GOMF_LIGAND_ACTIVATED_TRANSCRIPTION_FACTOR_ACTIVITY	51	-0,545560666271669	-2,00180555380097	6,53457995301792E-05	0,000555177912808403	tags=47%, list=13%, signal=41%
GOMF_HEPARIN_BINDING	GOMF_HEPARIN_BINDING	164	0,449591923515006	1,64357378827574	7,13644043722963E-05	0,000601499979709355	tags=28%, list=8%, signal=26%
GOMF_NUCLEAR_LOCALIZATION_SEQUENCE_BINDING	GOMF_NUCLEAR_LOCALIZATION_SEQUENCE_BINDING	26	-0,671078363540316	-2,12858605514172	7,27618422850574E-05	0,000608449421312842	tags=58%, list=13%, signal=50%
GOMF_HISTONE_DEMETHYLASE_ACTIVITY_H3_K9_SPECIFIC	GOMF_HISTONE_DEMETHYLASE_ACTIVITY_H3_K9_SPECIFIC	13	-0,812354712443665	-2,14876929138391	7,99295474345932E-05	0,000659984591472821	tags=69%, list=13%, signal=60%
GOMF_EXTRACELLULAR_LIGAND_GATED_ION_CHANNEL_ACTIVITY	GOMF_EXTRACELLULAR_LIGAND_GATED_ION_CHANNEL_ACTIVITY	73	0,533662263627791	1,77348549419641	8,01676198681675E-05	0,000659984591472821	tags=53%, list=24%, signal=41%
GOMF_LIGASE_ACTIVITY_FORMING_CARBON_OXYGEN_BONDS	GOMF_LIGASE_ACTIVITY_FORMING_CARBON_OXYGEN_BONDS	41	-0,584270571153567	-2,0674162115009	8,28912798320385E-05	0,000677157993704807	tags=54%, list=12%, signal=47%
GOMF_SIGNAL_SEQUENCE_BINDING	GOMF_SIGNAL_SEQUENCE_BINDING	49	-0,539034813611519	-1,96287240881933	8,92563435841786E-05	0,000723589594552654	tags=47%, list=13%, signal=41%
GOMF_MOLECULAR_CARRIER_ACTIVITY	GOMF_MOLECULAR_CARRIER_ACTIVITY	66	-0,48030682033329	-1,86064597580763	9,76932940877596E-05	0,000785986956978793	tags=58%, list=14%, signal=50%
GOMF_DNA_BINDING_TRANSCRIPTION_ACTIVATOR_ACTIVITY	GOMF_DNA_BINDING_TRANSCRIPTION_ACTIVATOR_ACTIVITY	441	-0,284506271875811	-1,38110713477214	9,93990014092479E-05	0,00079369728944828	tags=28%, list=13%, signal=25%
GOMF_CHAPERONE_BINDING	GOMF_CHAPERONE_BINDING	100	-0,4269277743111	-1,74174981043348	0,000102555697452111	0,00081279216935927	tags=37%, list=10%, signal=33%
GOMF_UBIQUITIN_LIKE_PROTEIN_SPECIFIC_PROTEASE_ACTIVITY	GOMF_UBIQUITIN_LIKE_PROTEIN_SPECIFIC_PROTEASE_ACTIVITY	20	-0,735793047971085	-2,16067671134445	0,00010572005676658	0,000827412779164642	tags=60%, list=11%, signal=54%
GOMF_PATTERN_RECOGNITION_RECEPTOR_ACTIVITY	GOMF_PATTERN_RECOGNITION_RECEPTOR_ACTIVITY	23	0,728875845355431	1,95863376163631	0,000105958698650086	0,000827412779164642	tags=70%, list=22%, signal=55%
GOMF_HISTONE_LYSINE_N_METHYLTRANSFERASE_ACTIVITY	GOMF_HISTONE_LYSINE_N_METHYLTRANSFERASE_ACTIVITY	43	-0,566211847139686	-2,01829558179424	0,000110934623866574	0,000859945770410957	tags=37%, list=9%, signal=34%
GOMF_TRANSCRIPTION_COREGULATOR_BINDING	GOMF_TRANSCRIPTION_COREGULATOR_BINDING	61	-0,501798370722361	-1,92936483930089	0,000117198982494834	0,000901922604416764	tags=49%, list=14%, signal=42%
GOMF_SIALIC_ACID_BINDING	GOMF_SIALIC_ACID_BINDING	22	0,727862116795452	1,94279027593764	0,000122433164592816	0,000931352951262879	tags=55%, list=9%, signal=50%
GOMF_SMAD_BINDING	GOMF_SMAD_BINDING	77	-0,473590748770844	-1,87192347812109	0,000122777225213562	0,000931352951262879	tags=52%, list=15%, signal=44%
GOMF_ACTIVE_TRANSMEMBRANE_TRANSPORTER_ACTIVITY	GOMF_ACTIVE_TRANSMEMBRANE_TRANSPORTER_ACTIVITY	302	0,392120800452631	1,50527928306045	0,000125422841750693	0,000944674169781812	tags=37%, list=21%, signal=29%
GOMF_SECONDARY_ACTIVE_TRANSMEMBRANE_TRANSPORTER_ACTIVITY	GOMF_SECONDARY_ACTIVE_TRANSMEMBRANE_TRANSPORTER_ACTIVITY	239	0,416178525477433	1,57055917679044	0,000137881354487058	0,00103119717229053	tags=38%, list=20%, signal=30%
GOMF_SINGLE_STRANDED_RNA_BINDING	GOMF_SINGLE_STRANDED_RNA_BINDING	85	-0,444113695550211	-1,77048280596362	0,000138880702118114	0,00103140773181425	tags=46%, list=14%, signal=40%
GOMF_GLYCOLIPID_BINDING	GOMF_GLYCOLIPID_BINDING	26	0,682295939806137	1,88381639721909	0,000148254186296051	0,00109337462393337	tags=44%, list=7%, signal=41%
GOMF_SCAVENGER_RECEPTOR_ACTIVITY	GOMF_SCAVENGER_RECEPTOR_ACTIVITY	47	0,594075072294371	1,83893004182616	0,000155781709482355	0,00114096672738111	tags=57%, list=22%, signal=45%
GOMF_THYROID_HORMONE_RECEPTOR_BINDING	GOMF_THYROID_HORMONE_RECEPTOR_BINDING	29	-0,631752705272405	-2,09114785670725	0,000174675348682075	0,00127058370068742	tags=72%, list=17%, signal=60%
GOMF_LIGASE_ACTIVITY_FORMING_CARBON_NITROGEN_BONDS	GOMF_LIGASE_ACTIVITY_FORMING_CARBON_NITROGEN_BONDS	47	-0,535602044973061	-1,93784470812578	0,000193126544067391	0,00139524074693584	tags=30%, list=7%, signal=28%
GOMF_PLATELET_DERIVED_GROWTH_FACTOR_BINDING	GOMF_PLATELET_DERIVED_GROWTH_FACTOR_BINDING	11	0,823917386903645	1,83805513339256	0,000194961301344142	0,00139897906775324	tags=73%, list=13%, signal=63%
GOMF_TBP_CLASS_PROTEIN_BINDING	GOMF_TBP_CLASS_PROTEIN_BINDING	26	-0,644572002839784	-2,04451082216586	0,000207263370737057	0,00147727315250171	tags=58%, list=13%, signal=50%
GOMF_ACTIVE_ION_TRANSMEMBRANE_TRANSPORTER_ACTIVITY	GOMF_ACTIVE_ION_TRANSMEMBRANE_TRANSPORTER_ACTIVITY	206	0,420677930791712	1,56664211115364	0,000209820260063206	0,0014855274412475	tags=49%, list=27%, signal=36%
GOMF_PROMOTER_SPECIFIC_CHROMATIN_BINDING	GOMF_PROMOTER_SPECIFIC_CHROMATIN_BINDING	58	-0,503783597334458	-1,92681531978312	0,000213058061047982	0,00149528254857432	tags=41%, list=9%, signal=38%
GOMF_LIPOPEPTIDE_BINDING	GOMF_LIPOPEPTIDE_BINDING	10	0,84296323102871	1,83119014861979	0,000214014074748867	0,00149528254857432	tags=70%, list=5%, signal=66%
GOMF_ENOYL_COA_HYDRATASE_ACTIVITY	GOMF_ENOYL_COA_HYDRATASE_ACTIVITY	10	-0,849600867051024	-2,05585895276391	0,000221933354594761	0,00153049194085838	tags=90%, list=3%, signal=87%
GOMF_CHLORIDE_TRANSMEMBRANE_TRANSPORTER_ACTIVITY	GOMF_CHLORIDE_TRANSMEMBRANE_TRANSPORTER_ACTIVITY	101	0,487198927877457	1,69450937257821	0,00022242512819478	0,00153049194085838	tags=48%, list=24%, signal=36%
GOMF_NUCLEAR_EXPORT_SIGNAL_RECEPTOR_ACTIVITY	GOMF_NUCLEAR_EXPORT_SIGNAL_RECEPTOR_ACTIVITY	11	-0,839385458666081	-2,10925613993135	0,000223376884023586	0,00153049194085838	tags=73%, list=12%, signal=64%
GOMF_LIGAND_GATED_CATION_CHANNEL_ACTIVITY	GOMF_LIGAND_GATED_CATION_CHANNEL_ACTIVITY	109	0,478892101350435	1,68323234831865	0,00022957716180696	0,00156289067845508	tags=48%, list=24%, signal=36%
GOMF_RNA_METHYLTRANSFERASE_ACTIVITY	GOMF_RNA_METHYLTRANSFERASE_ACTIVITY	67	-0,478316053382957	-1,85951205579769	0,00023361460176106	0,0015802465418487	tags=46%, list=18%, signal=38%
GOMF_CULLIN_FAMILY_PROTEIN_BINDING	GOMF_CULLIN_FAMILY_PROTEIN_BINDING	25	-0,64605379207262	-2,00970948589748	0,000236295472254937	0,00158826450338445	tags=52%, list=10%, signal=47%
GOMF_HORMONE_ACTIVITY	GOMF_HORMONE_ACTIVITY	119	0,462670745416935	1,64407797629094	0,000259561353055657	0,00172470216551671	tags=49%, list=29%, signal=35%
GOMF_OXIDOREDUCTASE_ACTIVITY_ACTING_ON_THE_CH_CH_GROUP_OF_DONORS	GOMF_OXIDOREDUCTASE_ACTIVITY_ACTING_ON_THE_CH_CH_GROUP_OF_DONORS	59	-0,49793668139694	-1,89774421832007	0,000259842134164476	0,00172470216551671	tags=45%, list=11%, signal=40%
GOMF_PHOSPHATIDYLINOSITOL_PHOSPHATE_PHOSPHATASE_ACTIVITY	GOMF_PHOSPHATIDYLINOSITOL_PHOSPHATE_PHOSPHATASE_ACTIVITY	33	-0,596421285523077	-2,00426491676305	0,00026874916048064	0,00177274290950584	tags=55%, list=14%, signal=47%
GOMF_EXTRACELLULAR_MATRIX_BINDING	GOMF_EXTRACELLULAR_MATRIX_BINDING	55	0,559753458452702	1,77515659890499	0,000283691428590981	0,0018597549207631	tags=36%, list=9%, signal=33%
GOMF_SEQUENCE_SPECIFIC_SINGLE_STRANDED_DNA_BINDING	GOMF_SEQUENCE_SPECIFIC_SINGLE_STRANDED_DNA_BINDING	15	-0,754275112409163	-2,04491579013678	0,000288098985913452	0,00187706210454041	tags=80%, list=18%, signal=65%
GOMF_PROTEIN_DEACETYLASE_ACTIVITY	GOMF_PROTEIN_DEACETYLASE_ACTIVITY	22	-0,671453957401343	-2,01440047197194	0,000290422215073239	0,00188066092931573	tags=50%, list=12%, signal=44%
GOMF_HISTONE_ACETYLTRANSFERASE_BINDING	GOMF_HISTONE_ACETYLTRANSFERASE_BINDING	27	-0,636738101654706	-2,03996279206303	0,000313191424959632	0,00201581389883109	tags=52%, list=7%, signal=48%
GOMF_SEROTONIN_RECEPTOR_ACTIVITY	GOMF_SEROTONIN_RECEPTOR_ACTIVITY	33	0,631458773584025	1,82710415588501	0,000330589040939462	0,00211497326191391	tags=64%, list=23%, signal=49%
GOMF_PROTEIN_N_TERMINUS_BINDING	GOMF_PROTEIN_N_TERMINUS_BINDING	106	-0,403678027020917	-1,66532870601138	0,000346192611404433	0,0022015362473743	tags=42%, list=16%, signal=36%
GOMF_CALCIUM_ION_TRANSMEMBRANE_TRANSPORTER_ACTIVITY	GOMF_CALCIUM_ION_TRANSMEMBRANE_TRANSPORTER_ACTIVITY	133	0,45668273643132	1,63129518165224	0,000352693291827677	0,00222952545191067	tags=53%, list=26%, signal=40%
GOMF_RIBOSOMAL_SMALL_SUBUNIT_BINDING	GOMF_RIBOSOMAL_SMALL_SUBUNIT_BINDING	17	-0,718558199167049	-1,99096550533793	0,0003620775075585	0,00227530362737945	tags=76%, list=15%, signal=65%
GOMF_GTPASE_ACTIVITY	GOMF_GTPASE_ACTIVITY	317	-0,290639482206034	-1,3735062744558	0,000387651274553392	0,00242168031515119	tags=26%, list=12%, signal=23%
GOMF_HISTONE_METHYLTRANSFERASE_ACTIVITY	GOMF_HISTONE_METHYLTRANSFERASE_ACTIVITY	53	-0,4977035937217	-1,86391038967888	0,00039003563183749	0,00242232655562231	tags=36%, list=9%, signal=33%
GOMF_N_ACETYLTRANSFERASE_ACTIVITY	GOMF_N_ACETYLTRANSFERASE_ACTIVITY	72	-0,45598075923089	-1,79255255617736	0,000410336070719353	0,00253358666920903	tags=39%, list=12%, signal=34%
GOMF_TRANSLATION_INITIATION_FACTOR_BINDING	GOMF_TRANSLATION_INITIATION_FACTOR_BINDING	32	-0,574575329449819	-1,9282826223113	0,000420721339488793	0,00258269400310461	tags=59%, list=16%, signal=50%
GOMF_NUCLEAR_RECEPTOR_COACTIVATOR_ACTIVITY	GOMF_NUCLEAR_RECEPTOR_COACTIVATOR_ACTIVITY	54	-0,490087073418826	-1,83696484848558	0,00042763988666027	0,00260343689982246	tags=52%, list=18%, signal=43%
GOMF_EXORIBONUCLEASE_ACTIVITY	GOMF_EXORIBONUCLEASE_ACTIVITY	39	-0,550998855705456	-1,9706963744563	0,000429003255620462	0,00260343689982246	tags=46%, list=14%, signal=40%
GOMF_R_SMAD_BINDING	GOMF_R_SMAD_BINDING	22	-0,659818389750717	-1,97949310012802	0,000444930493989173	0,00268475104895739	tags=73%, list=15%, signal=62%
GOMF_PHOSPHOLIPID_BINDING	GOMF_PHOSPHOLIPID_BINDING	449	0,354182364907552	1,38360531214573	0,000452862844961608	0,00271717706976965	tags=26%, list=14%, signal=23%
GOMF_HYDROLASE_ACTIVITY_ACTING_ON_CARBON_NITROGEN_BUT_NOT_PEPTIDE_BONDS_IN_LINEAR_AMIDES	GOMF_HYDROLASE_ACTIVITY_ACTING_ON_CARBON_NITROGEN_BUT_NOT_PEPTIDE_BONDS_IN_LINEAR_AMIDES	65	-0,461244897482313	-1,77531747010777	0,000465133619122879	0,00277512305341852	tags=34%, list=12%, signal=30%
GOMF_GENERAL_TRANSCRIPTION_INITIATION_FACTOR_BINDING	GOMF_GENERAL_TRANSCRIPTION_INITIATION_FACTOR_BINDING	45	-0,539136831266786	-1,95497804478629	0,000479278431860657	0,00284354019349731	tags=47%, list=16%, signal=39%
GOMF_UDP_GLYCOSYLTRANSFERASE_ACTIVITY	GOMF_UDP_GLYCOSYLTRANSFERASE_ACTIVITY	145	0,438922143163589	1,58803148697342	0,000484881676709201	0,00286080189258429	tags=31%, list=14%, signal=27%
GOMF_TRANSFERASE_ACTIVITY_TRANSFERRING_SULFUR_CONTAINING_GROUPS	GOMF_TRANSFERASE_ACTIVITY_TRANSFERRING_SULFUR_CONTAINING_GROUPS	69	0,521696812052457	1,72852795664436	0,00049917057642633	0,00292883509483294	tags=46%, list=17%, signal=38%
GOMF_TOLL_LIKE_RECEPTOR_BINDING	GOMF_TOLL_LIKE_RECEPTOR_BINDING	12	0,780505541481019	1,77170929248777	0,000521218179597918	0,0030413939930384	tags=50%, list=4%, signal=48%
GOMF_SH3_DOMAIN_BINDING	GOMF_SH3_DOMAIN_BINDING	128	0,4521682285517	1,61226395277829	0,00052451766555575	0,00304392219027435	tags=29%, list=11%, signal=26%
GOMF_3_5_EXONUCLEASE_ACTIVITY	GOMF_3_5_EXONUCLEASE_ACTIVITY	55	-0,480121916294977	-1,8170049380254	0,000528965179260181	0,00305304902377344	tags=44%, list=15%, signal=37%
GOMF_OXIDOREDUCTASE_ACTIVITY_ACTING_ON_SINGLE_DONORS_WITH_INCORPORATION_OF_MOLECULAR_OXYGEN	GOMF_OXIDOREDUCTASE_ACTIVITY_ACTING_ON_SINGLE_DONORS_WITH_INCORPORATION_OF_MOLECULAR_OXYGEN	25	0,664982030375931	1,81967458632522	0,000570185111951491	0,00327317075077018	tags=48%, list=14%, signal=41%
GOMF_INOSITOL_PHOSPHATE_PHOSPHATASE_ACTIVITY	GOMF_INOSITOL_PHOSPHATE_PHOSPHATASE_ACTIVITY	13	-0,765586082696282	-2,02506102224742	0,000583698676652052	0,00333273115378752	tags=69%, list=12%, signal=61%
GOMF_PHOSPHATIDYLINOSITOL_3_4_BISPHOSPHATE_BINDING	GOMF_PHOSPHATIDYLINOSITOL_3_4_BISPHOSPHATE_BINDING	29	0,630914422624652	1,76903798913823	0,000611752576751037	0,00347423121128129	tags=48%, list=10%, signal=44%
GOMF_TRANSLATION_ELONGATION_FACTOR_ACTIVITY	GOMF_TRANSLATION_ELONGATION_FACTOR_ACTIVITY	18	-0,679118842779954	-1,91656090671273	0,000646651344225123	0,00365289216791	tags=67%, list=11%, signal=59%
GOMF_ATPASE_REGULATOR_ACTIVITY	GOMF_ATPASE_REGULATOR_ACTIVITY	45	-0,525734839684251	-1,90638073556758	0,000680862789364224	0,00382580043547516	tags=49%, list=9%, signal=44%
GOMF_LYS48_SPECIFIC_DEUBIQUITINASE_ACTIVITY	GOMF_LYS48_SPECIFIC_DEUBIQUITINASE_ACTIVITY	16	-0,720243755189452	-1,97350864339799	0,000714782044944589	0,00397849436077374	tags=75%, list=18%, signal=61%
GOMF_DNA_BINDING_TRANSCRIPTION_REPRESSOR_ACTIVITY	GOMF_DNA_BINDING_TRANSCRIPTION_REPRESSOR_ACTIVITY	307	-0,295016029000444	-1,39382830403701	0,000715529588425409	0,00397849436077374	tags=26%, list=11%, signal=23%
GOMF_SUMO_BINDING	GOMF_SUMO_BINDING	15	-0,729782657092603	-1,97851427722449	0,000742261402240397	0,0040944183350652	tags=73%, list=12%, signal=64%
GOMF_EXOPEPTIDASE_ACTIVITY	GOMF_EXOPEPTIDASE_ACTIVITY	95	0,482291264862202	1,66530561654369	0,000744089207784919	0,0040944183350652	tags=38%, list=13%, signal=33%
GOMF_KINASE_REGULATOR_ACTIVITY	GOMF_KINASE_REGULATOR_ACTIVITY	219	-0,31370735163783	-1,42075984412601	0,000755245896411188	0,00413438732983857	tags=28%, list=11%, signal=25%
GOMF_NUCLEAR_IMPORT_SIGNAL_RECEPTOR_ACTIVITY	GOMF_NUCLEAR_IMPORT_SIGNAL_RECEPTOR_ACTIVITY	20	-0,686473430362427	-2,01584828509976	0,000768712609514808	0,00418652713489603	tags=60%, list=16%, signal=50%
GOMF_ACYL_COA_DEHYDROGENASE_ACTIVITY	GOMF_ACYL_COA_DEHYDROGENASE_ACTIVITY	11	-0,811087618986259	-2,03814769806447	0,000774464046063787	0,00419633069857011	tags=82%, list=14%, signal=70%
GOMF_STEROID_HORMONE_RECEPTOR_BINDING	GOMF_STEROID_HORMONE_RECEPTOR_BINDING	76	-0,4142293247818	-1,63811683329219	0,000783239827915975	0,0042223385647044	tags=46%, list=15%, signal=39%
GOMF_VITAMIN_D_RECEPTOR_BINDING	GOMF_VITAMIN_D_RECEPTOR_BINDING	15	-0,72684835915144	-1,97055910000317	0,000835758786868353	0,00446963517198258	tags=80%, list=16%, signal=68%
GOMF_PROTEIN_HETERODIMERIZATION_ACTIVITY	GOMF_PROTEIN_HETERODIMERIZATION_ACTIVITY	320	-0,280778077164626	-1,33350207101109	0,000837530507744382	0,00446963517198258	tags=26%, list=10%, signal=23%
GOMF_SODIUM_ION_TRANSMEMBRANE_TRANSPORTER_ACTIVITY	GOMF_SODIUM_ION_TRANSMEMBRANE_TRANSPORTER_ACTIVITY	146	0,432725149803875	1,56402605103269	0,00085175887172485	0,00452283960885896	tags=53%, list=28%, signal=38%
GOMF_ESTROGEN_RECEPTOR_BINDING	GOMF_ESTROGEN_RECEPTOR_BINDING	40	-0,521458612641754	-1,84469064738792	0,000860691799019876	0,00454753577392591	tags=60%, list=17%, signal=50%
GOMF_ANION_TRANSMEMBRANE_TRANSPORTER_ACTIVITY	GOMF_ANION_TRANSMEMBRANE_TRANSPORTER_ACTIVITY	456	0,352795887466958	1,37853906333199	0,000880995854511469	0,0046317702846098	tags=26%, list=13%, signal=23%
GOMF_SUPEROXIDE_GENERATING_NADPH_OXIDASE_ACTIVATOR_ACTIVITY	GOMF_SUPEROXIDE_GENERATING_NADPH_OXIDASE_ACTIVATOR_ACTIVITY	10	0,805834608825014	1,75053471228687	0,000904741823592828	0,00473318136283538	tags=70%, list=10%, signal=63%
GOMF_MICROFILAMENT_MOTOR_ACTIVITY	GOMF_MICROFILAMENT_MOTOR_ACTIVITY	29	0,622149794549915	1,74446261176712	0,000914281774812658	0,00475964335711295	tags=52%, list=13%, signal=45%
GOMF_HISTONE_DEACETYLASE_BINDING	GOMF_HISTONE_DEACETYLASE_BINDING	112	-0,376963976429924	-1,57198029511241	0,000948347472966864	0,00491290251849175	tags=38%, list=13%, signal=33%
GOMF_INORGANIC_ANION_TRANSMEMBRANE_TRANSPORTER_ACTIVITY	GOMF_INORGANIC_ANION_TRANSMEMBRANE_TRANSPORTER_ACTIVITY	145	0,429708392819465	1,55469590368723	0,000953926933592836	0,00491690218614766	tags=51%, list=28%, signal=37%
GOMF_METAL_CLUSTER_BINDING	GOMF_METAL_CLUSTER_BINDING	65	-0,446295811028811	-1,71777889463969	0,000958379239672849	0,00491690218614766	tags=35%, list=13%, signal=30%
GOMF_CYTOKINE_RECEPTOR_BINDING	GOMF_CYTOKINE_RECEPTOR_BINDING	267	0,3845676556311	1,46463014140822	0,00097563264164206	0,00498135512223013	tags=35%, list=22%, signal=28%
GOMF_MHC_CLASS_II_PROTEIN_COMPLEX_BINDING	GOMF_MHC_CLASS_II_PROTEIN_COMPLEX_BINDING	17	0,724856001099335	1,82919780382392	0,00100393684970125	0,00509401466761046	tags=65%, list=8%, signal=60%
GOMF_PHOSPHATASE_BINDING	GOMF_PHOSPHATASE_BINDING	193	-0,318767254622574	-1,42536212418554	0,00100729103596817	0,00509401466761046	tags=38%, list=14%, signal=33%
GOMF_POLY_A_SPECIFIC_RIBONUCLEASE_ACTIVITY	GOMF_POLY_A_SPECIFIC_RIBONUCLEASE_ACTIVITY	13	-0,748834550641213	-1,98075134186742	0,00102742970780772	0,00517123388479528	tags=85%, list=14%, signal=73%
GOMF_SUPEROXIDE_GENERATING_NAD_P_H_OXIDASE_ACTIVITY	GOMF_SUPEROXIDE_GENERATING_NAD_P_H_OXIDASE_ACTIVITY	11	0,784093663752136	1,74921346075288	0,00105681387290397	0,00529403930671707	tags=45%, list=4%, signal=44%
GOMF_MRNA_5_UTR_BINDING	GOMF_MRNA_5_UTR_BINDING	25	-0,600590053196812	-1,8682833254071	0,00107279847531577	0,00534888253889835	tags=52%, list=11%, signal=46%
GOMF_DOUBLE_STRANDED_RNA_BINDING	GOMF_DOUBLE_STRANDED_RNA_BINDING	76	-0,406013780496399	-1,60562753187525	0,00112859937624994	0,00558803134703174	tags=41%, list=11%, signal=36%
GOMF_ENDOPEPTIDASE_REGULATOR_ACTIVITY	GOMF_ENDOPEPTIDASE_REGULATOR_ACTIVITY	189	0,406334827882975	1,50459437953382	0,00113128694878703	0,00558803134703174	tags=42%, list=26%, signal=31%
GOMF_TRANSMITTER_GATED_CHANNEL_ACTIVITY	GOMF_TRANSMITTER_GATED_CHANNEL_ACTIVITY	59	0,522627905913061	1,68183729068299	0,00116028974759671	0,00570475792568381	tags=58%, list=28%, signal=41%
GOMF_LIGASE_ACTIVITY_FORMING_CARBON_SULFUR_BONDS	GOMF_LIGASE_ACTIVITY_FORMING_CARBON_SULFUR_BONDS	41	-0,51613362444375	-1,82631656489038	0,00119468122143051	0,00584678090856776	tags=39%, list=10%, signal=35%
GOMF_GTPASE_BINDING	GOMF_GTPASE_BINDING	221	-0,308226690001803	-1,3978968769161	0,00123776738649603	0,00602985763513204	tags=39%, list=16%, signal=33%
GOMF_GLYCOSPHINGOLIPID_BINDING	GOMF_GLYCOSPHINGOLIPID_BINDING	10	0,797361726240356	1,73212885714595	0,00126663287989761	0,00614230191073633	tags=60%, list=13%, signal=52%
GOMF_CARD_DOMAIN_BINDING	GOMF_CARD_DOMAIN_BINDING	16	0,721376482011549	1,79450725666929	0,00129064130037803	0,00623027755000667	tags=44%, list=8%, signal=40%
GOMF_NUCLEAR_RECEPTOR_BINDING	GOMF_NUCLEAR_RECEPTOR_BINDING	96	-0,396263734451598	-1,61387522520419	0,00138936108624485	0,00667647725607251	tags=46%, list=15%, signal=39%
GOMF_PROTEIN_C_TERMINUS_BINDING	GOMF_PROTEIN_C_TERMINUS_BINDING	185	-0,312537117150809	-1,39386583210853	0,00140664730134051	0,00672874899919705	tags=38%, list=15%, signal=32%
GOMF_G_RICH_STRAND_TELOMERIC_DNA_BINDING	GOMF_G_RICH_STRAND_TELOMERIC_DNA_BINDING	10	-0,800943366956	-1,93811783329368	0,00141291057139448	0,00672874899919705	tags=90%, list=18%, signal=74%
GOMF_NON_MEMBRANE_SPANNING_PROTEIN_TYROSINE_KINASE_ACTIVITY	GOMF_NON_MEMBRANE_SPANNING_PROTEIN_TYROSINE_KINASE_ACTIVITY	46	0,548815922565262	1,68694952446363	0,00144915719251995	0,00687055776096512	tags=48%, list=14%, signal=41%
GOMF_POLY_PURINE_TRACT_BINDING	GOMF_POLY_PURINE_TRACT_BINDING	28	-0,567535660604198	-1,83491814836084	0,0014782583856303	0,00697531565430054	tags=54%, list=14%, signal=46%
GOMF_PHOSPHATASE_REGULATOR_ACTIVITY	GOMF_PHOSPHATASE_REGULATOR_ACTIVITY	99	-0,396665733184653	-1,62983486074661	0,00148617678830307	0,00697531565430054	tags=34%, list=12%, signal=30%
GOMF_MHC_CLASS_I_PROTEIN_BINDING	GOMF_MHC_CLASS_I_PROTEIN_BINDING	20	0,664835711863557	1,73054910199496	0,00149095730087215	0,00697531565430054	tags=30%, list=1%, signal=30%
GOMF_COMPLEMENT_BINDING	GOMF_COMPLEMENT_BINDING	21	0,662913458018494	1,74762490138803	0,00153979924331181	0,00717222279121556	tags=48%, list=8%, signal=44%
GOMF_FIBRONECTIN_BINDING	GOMF_FIBRONECTIN_BINDING	28	0,62420345299471	1,74181156012989	0,0015733158518374	0,00727358820362929	tags=46%, list=11%, signal=41%
GOMF_CORE_PROMOTER_SEQUENCE_SPECIFIC_DNA_BINDING	GOMF_CORE_PROMOTER_SEQUENCE_SPECIFIC_DNA_BINDING	40	-0,508610019614026	-1,7992379905217	0,00157525921547527	0,00727358820362929	tags=40%, list=11%, signal=36%
GOMF_POSTSYNAPTIC_NEUROTRANSMITTER_RECEPTOR_ACTIVITY	GOMF_POSTSYNAPTIC_NEUROTRANSMITTER_RECEPTOR_ACTIVITY	62	0,51415629278533	1,6753091235863	0,00160776935575449	0,00739156301217	tags=56%, list=28%, signal=40%
GOMF_TELOMERASE_RNA_BINDING	GOMF_TELOMERASE_RNA_BINDING	22	-0,623351952408076	-1,87009169175976	0,00169840898937613	0,00775838253871122	tags=57%, list=14%, signal=49%
GOMF_RNA_POLYMERASE_II_CORE_PROMOTER_SEQUENCE_SPECIFIC_DNA_BINDING	GOMF_RNA_POLYMERASE_II_CORE_PROMOTER_SEQUENCE_SPECIFIC_DNA_BINDING	18	-0,649096852143319	-1,83183497956817	0,00170216867374738	0,00775838253871122	tags=44%, list=7%, signal=41%
GOMF_COMPLEMENT_RECEPTOR_ACTIVITY	GOMF_COMPLEMENT_RECEPTOR_ACTIVITY	11	0,772060313842147	1,72236858416023	0,00174525665214434	0,00790635797636875	tags=64%, list=13%, signal=55%
GOMF_G_PROTEIN_ALPHA_SUBUNIT_BINDING	GOMF_G_PROTEIN_ALPHA_SUBUNIT_BINDING	25	0,636975931546141	1,74303794958201	0,00174952365767105	0,00790635797636875	tags=56%, list=17%, signal=46%
GOMF_PEPTIDASE_REGULATOR_ACTIVITY	GOMF_PEPTIDASE_REGULATOR_ACTIVITY	227	0,383658218669827	1,44038540187184	0,00176871154176362	0,00794980911204689	tags=39%, list=25%, signal=29%
GOMF_DEATH_RECEPTOR_ACTIVITY	GOMF_DEATH_RECEPTOR_ACTIVITY	12	0,750665655730982	1,70397421559158	0,00178365702995975	0,00794980911204689	tags=50%, list=6%, signal=47%
GOMF_LAMININ_BINDING	GOMF_LAMININ_BINDING	29	0,606855380701254	1,70157819171007	0,00178690184243415	0,00794980911204689	tags=41%, list=11%, signal=37%
GOMF_SINGLE_STRANDED_TELOMERIC_DNA_BINDING	GOMF_SINGLE_STRANDED_TELOMERIC_DNA_BINDING	12	-0,757599410630892	-1,94688930030638	0,00178995606205916	0,00794980911204689	tags=83%, list=18%, signal=68%
GOMF_FLAVIN_ADENINE_DINUCLEOTIDE_BINDING	GOMF_FLAVIN_ADENINE_DINUCLEOTIDE_BINDING	81	-0,398747081950848	-1,59794027379747	0,00179656703097105	0,00794980911204689	tags=31%, list=8%, signal=28%
GOMF_TRANSMEMBRANE_RECEPTOR_PROTEIN_PHOSPHATASE_ACTIVITY	GOMF_TRANSMEMBRANE_RECEPTOR_PROTEIN_PHOSPHATASE_ACTIVITY	17	0,708292970938996	1,78740045600862	0,00184012437532231	0,00810876384478132	tags=47%, list=6%, signal=44%
GOMF_OXIDOREDUCTASE_ACTIVITY_ACTING_ON_NAD_P_H_OXYGEN_AS_ACCEPTOR	GOMF_OXIDOREDUCTASE_ACTIVITY_ACTING_ON_NAD_P_H_OXYGEN_AS_ACCEPTOR	16	0,707003635992513	1,75875314335494	0,00187844192944686	0,00824341045071309	tags=44%, list=5%, signal=42%
GOMF_STRUCTURAL_MOLECULE_ACTIVITY_CONFERRING_ELASTICITY	GOMF_STRUCTURAL_MOLECULE_ACTIVITY_CONFERRING_ELASTICITY	11	0,770859468034777	1,71968964955376	0,00193466074282868	0,00845518398717719	tags=73%, list=15%, signal=62%
GOMF_TELOMERIC_DNA_BINDING	GOMF_TELOMERIC_DNA_BINDING	36	-0,533913763312865	-1,83623612244336	0,00195106487209324	0,00849192989411076	tags=69%, list=16%, signal=59%
GOMF_OXIDOREDUCTASE_ACTIVITY_ACTING_ON_CH_OH_GROUP_OF_DONORS	GOMF_OXIDOREDUCTASE_ACTIVITY_ACTING_ON_CH_OH_GROUP_OF_DONORS	130	-0,348973077759527	-1,50271097179369	0,00196807714327064	0,00853101194348333	tags=30%, list=10%, signal=27%
GOMF_GROWTH_FACTOR_BINDING	GOMF_GROWTH_FACTOR_BINDING	137	0,420284306138319	1,50698499086674	0,00199006898629926	0,00859127342865777	tags=30%, list=13%, signal=26%
GOMF_ACID_THIOL_LIGASE_ACTIVITY	GOMF_ACID_THIOL_LIGASE_ACTIVITY	31	-0,549843879477884	-1,82519565782792	0,00201916282185576	0,00868158265915312	tags=39%, list=8%, signal=35%
GOMF_PHOSPHATIDYLINOSITOL_MONOPHOSPHATE_PHOSPHATASE_ACTIVITY	GOMF_PHOSPHATIDYLINOSITOL_MONOPHOSPHATE_PHOSPHATASE_ACTIVITY	17	-0,662261605953232	-1,83498012337906	0,00204288463604579	0,00874815920758316	tags=59%, list=14%, signal=51%
GOMF_UBIQUITIN_SPECIFIC_PROTEASE_BINDING	GOMF_UBIQUITIN_SPECIFIC_PROTEASE_BINDING	21	-0,613181339056005	-1,80970108282972	0,00212712147699967	0,00904672260770444	tags=52%, list=13%, signal=46%
GOMF_ACTIN_FILAMENT_BINDING	GOMF_ACTIN_FILAMENT_BINDING	208	0,382257639589208	1,42305168045535	0,00212964279842383	0,00904672260770444	tags=37%, list=16%, signal=31%
GOMF_HEME_COPPER_TERMINAL_OXIDASE_ACTIVITY	GOMF_HEME_COPPER_TERMINAL_OXIDASE_ACTIVITY	26	-0,577173567823897	-1,83073046996326	0,00214608249745385	0,00908023749918722	tags=65%, list=19%, signal=53%
GOMF_TRANSMEMBRANE_RECEPTOR_PROTEIN_SERINE_THREONINE_KINASE_ACTIVITY	GOMF_TRANSMEMBRANE_RECEPTOR_PROTEIN_SERINE_THREONINE_KINASE_ACTIVITY	19	-0,647547711621982	-1,84537263136987	0,00217404327428643	0,00916203951306424	tags=53%, list=13%, signal=46%
GOMF_ENDORIBONUCLEASE_ACTIVITY	GOMF_ENDORIBONUCLEASE_ACTIVITY	62	-0,428565948164583	-1,65345572974901	0,00219844522633519	0,00919384506845117	tags=44%, list=15%, signal=38%
[truncated: 795 more rows]
